# Supplementary material for: TRPM8 contributes to sex dimorphism by promoting recovery of normal sensitivity in a mouse model of chronic migraine
Source: Nat Commun. 2022 Oct 22;13:6304. doi: 10.1038/s41467-022-33835-3 (PMC9588003; doi:10.1038/s41467-022-33835-3)
Supplement: Supplementary file 4 — Computational files [file 41467_2022_33835_MOESM4_ESM.zip]

Archive with 15 entries (11 files):
- computational files/computational files/
- computational files/computational files/global docking/
- computational files/computational files/global docking/hTRPM8.pdb
- computational files/computational files/global docking/testosterone.sdf
- computational files/computational files/global docking/ws12.sdf
- computational files/computational files/local docking/
- computational files/computational files/local docking/hTRPM8_estradiol.sce
- computational files/computational files/local docking/hTRPM8_progesterone.sce
- computational files/computational files/local docking/hTRPM8_testosterone.sce
- computational files/computational files/local docking/hTRPM8_ws12.sce
- computational files/computational files/macros/
- computational files/computational files/macros/dock_play.mcr
- computational files/computational files/macros/dock_run.mcr
- computational files/computational files/macros/dock_runlocal.mcr
- computational files/computational files/readme_.txt
