# Supplementary material for: TRPM8 contributes to sex dimorphism by promoting recovery of normal sensitivity in a mouse model of chronic migraine
Source: Nat Commun. 2022 Oct 22;13:6304. doi: 10.1038/s41467-022-33835-3 (PMC9588003; doi:10.1038/s41467-022-33835-3)
Supplement: Supplementary file 4 — Computational files [file 41467_2022_33835_MOESM4_ESM.zip › computational files/computational files/global docking/hTRPM8.pdb]

REMARK YASARA *************************************************************
REMARK YASARA *                                                           *
REMARK YASARA *                     Y  A  S  A  R  A                      *
REMARK YASARA *                                                           *
REMARK YASARA *   Yet Another Scientific Artificial Reality Application   *
REMARK YASARA *                                                           *
REMARK YASARA *            MOLECULE STRUCTURE FILE, PDB FORMAT            *
REMARK YASARA *                                                           *
REMARK YASARA * Just use YASARA every day to make your questions go away! *
REMARK YASARA *                                                           *
REMARK YASARA *                      www.YASARA.org                       *
REMARK YASARA *                                                           *
REMARK YASARA *************************************************************
REMARK YASARA
REMARK YASARA Written on:        Fri Jul 30 22:51:49 2021
REMARK YASARA Number of models: 1
REMARK YASARA Number of atoms:   18976
REMARK YASARA Please address questions or suggestions to: Eliza@yasara.org
REMARK YASARA
SEQRES   1 A  277  HIS LYS LYS LEU LEU TRP TYR TYR VAL ALA PHE PHE THR 
SEQRES   2 A  277  SER PRO PHE VAL VAL PHE SER TRP ASN VAL VAL PHE TYR 
SEQRES   3 A  277  ILE ALA PHE LEU LEU LEU PHE ALA TYR VAL LEU LEU MET 
SEQRES   4 A  277  ASP PHE HIS SER VAL PRO HIS PRO PRO GLU LEU VAL LEU 
SEQRES   5 A  277  TYR SER LEU VAL PHE VAL LEU PHE CYS ASP GLU VAL ARG 
SEQRES   6 A  277  GLN TRP TYR VAL ASN GLY VAL ASN TYR PHE THR ASP LEU 
SEQRES   7 A  277  TRP ASN VAL MET ASP THR LEU GLY LEU PHE TYR PHE ILE 
SEQRES   8 A  277  ALA GLY ILE VAL PHE ARG LEU HIS SER SER ASN LYS SER 
SEQRES   9 A  277  SER LEU TYR SER GLY ARG VAL ILE PHE CYS LEU ASP TYR 
SEQRES  10 A  277  ILE ILE PHE THR LEU ARG LEU ILE HIS ILE PHE THR VAL 
SEQRES  11 A  277  SER ARG ASN LEU GLY PRO LYS ILE ILE MET LEU GLN ARG 
SEQRES  12 A  277  MET LEU ILE ASP VAL PHE PHE PHE LEU PHE LEU PHE ALA 
SEQRES  13 A  277  VAL TRP MET VAL ALA PHE GLY VAL ALA ARG GLN GLY ILE 
SEQRES  14 A  277  LEU ARG GLN ASN GLU GLN ARG TRP ARG TRP ILE PHE ARG 
SEQRES  15 A  277  SER VAL ILE TYR GLU PRO TYR LEU ALA GLU HIS ASN LEU 
SEQRES  16 A  277  PRO ARG PHE PRO GLU TRP ILE THR ILE PRO LEU VAL CYS 
SEQRES  17 A  277  ILE TYR MET LEU SER THR ASN ILE LEU LEU VAL ASN LEU 
SEQRES  18 A  277  LEU VAL ALA MET PHE GLY TYR THR VAL GLY THR VAL GLN 
SEQRES  19 A  277  GLU ASN ASN ASP GLN VAL TRP LYS PHE GLN ARG TYR PHE 
SEQRES  20 A  277  LEU VAL GLN GLU TYR CYS SER ARG LEU ASN ILE PRO PHE 
SEQRES  21 A  277  PRO PHE ILE VAL PHE ALA TYR PHE TYR MET VAL VAL LYS 
SEQRES  22 A  277  LYS CYS PHE LYS 
SEQRES   1 B  277  HIS LYS LYS LEU LEU TRP TYR TYR VAL ALA PHE PHE THR 
SEQRES   2 B  277  SER PRO PHE VAL VAL PHE SER TRP ASN VAL VAL PHE TYR 
SEQRES   3 B  277  ILE ALA PHE LEU LEU LEU PHE ALA TYR VAL LEU LEU MET 
SEQRES   4 B  277  ASP PHE HIS SER VAL PRO HIS PRO PRO GLU LEU VAL LEU 
SEQRES   5 B  277  TYR SER LEU VAL PHE VAL LEU PHE CYS ASP GLU VAL ARG 
SEQRES   6 B  277  GLN TRP TYR VAL ASN GLY VAL ASN TYR PHE THR ASP LEU 
SEQRES   7 B  277  TRP ASN VAL MET ASP THR LEU GLY LEU PHE TYR PHE ILE 
SEQRES   8 B  277  ALA GLY ILE VAL PHE ARG LEU HIS SER SER ASN LYS SER 
SEQRES   9 B  277  SER LEU TYR SER GLY ARG VAL ILE PHE CYS LEU ASP TYR 
SEQRES  10 B  277  ILE ILE PHE THR LEU ARG LEU ILE HIS ILE PHE THR VAL 
SEQRES  11 B  277  SER ARG ASN LEU GLY PRO LYS ILE ILE MET LEU GLN ARG 
SEQRES  12 B  277  MET LEU ILE ASP VAL PHE PHE PHE LEU PHE LEU PHE ALA 
SEQRES  13 B  277  VAL TRP MET VAL ALA PHE GLY VAL ALA ARG GLN GLY ILE 
SEQRES  14 B  277  LEU ARG GLN ASN GLU GLN ARG TRP ARG TRP ILE PHE ARG 
SEQRES  15 B  277  SER VAL ILE TYR GLU PRO TYR LEU ALA GLU HIS ASN LEU 
SEQRES  16 B  277  PRO ARG PHE PRO GLU TRP ILE THR ILE PRO LEU VAL CYS 
SEQRES  17 B  277  ILE TYR MET LEU SER THR ASN ILE LEU LEU VAL ASN LEU 
SEQRES  18 B  277  LEU VAL ALA MET PHE GLY TYR THR VAL GLY THR VAL GLN 
SEQRES  19 B  277  GLU ASN ASN ASP GLN VAL TRP LYS PHE GLN ARG TYR PHE 
SEQRES  20 B  277  LEU VAL GLN GLU TYR CYS SER ARG LEU ASN ILE PRO PHE 
SEQRES  21 B  277  PRO PHE ILE VAL PHE ALA TYR PHE TYR MET VAL VAL LYS 
SEQRES  22 B  277  LYS CYS PHE LYS 
SEQRES   1 C  277  HIS LYS LYS LEU LEU TRP TYR TYR VAL ALA PHE PHE THR 
SEQRES   2 C  277  SER PRO PHE VAL VAL PHE SER TRP ASN VAL VAL PHE TYR 
SEQRES   3 C  277  ILE ALA PHE LEU LEU LEU PHE ALA TYR VAL LEU LEU MET 
SEQRES   4 C  277  ASP PHE HIS SER VAL PRO HIS PRO PRO GLU LEU VAL LEU 
SEQRES   5 C  277  TYR SER LEU VAL PHE VAL LEU PHE CYS ASP GLU VAL ARG 
SEQRES   6 C  277  GLN TRP TYR VAL ASN GLY VAL ASN TYR PHE THR ASP LEU 
SEQRES   7 C  277  TRP ASN VAL MET ASP THR LEU GLY LEU PHE TYR PHE ILE 
SEQRES   8 C  277  ALA GLY ILE VAL PHE ARG LEU HIS SER SER ASN LYS SER 
SEQRES   9 C  277  SER LEU TYR SER GLY ARG VAL ILE PHE CYS LEU ASP TYR 
SEQRES  10 C  277  ILE ILE PHE THR LEU ARG LEU ILE HIS ILE PHE THR VAL 
SEQRES  11 C  277  SER ARG ASN LEU GLY PRO LYS ILE ILE MET LEU GLN ARG 
SEQRES  12 C  277  MET LEU ILE ASP VAL PHE PHE PHE LEU PHE LEU PHE ALA 
SEQRES  13 C  277  VAL TRP MET VAL ALA PHE GLY VAL ALA ARG GLN GLY ILE 
SEQRES  14 C  277  LEU ARG GLN ASN GLU GLN ARG TRP ARG TRP ILE PHE ARG 
SEQRES  15 C  277  SER VAL ILE TYR GLU PRO TYR LEU ALA GLU HIS ASN LEU 
SEQRES  16 C  277  PRO ARG PHE PRO GLU TRP ILE THR ILE PRO LEU VAL CYS 
SEQRES  17 C  277  ILE TYR MET LEU SER THR ASN ILE LEU LEU VAL ASN LEU 
SEQRES  18 C  277  LEU VAL ALA MET PHE GLY TYR THR VAL GLY THR VAL GLN 
SEQRES  19 C  277  GLU ASN ASN ASP GLN VAL TRP LYS PHE GLN ARG TYR PHE 
SEQRES  20 C  277  LEU VAL GLN GLU TYR CYS SER ARG LEU ASN ILE PRO PHE 
SEQRES  21 C  277  PRO PHE ILE VAL PHE ALA TYR PHE TYR MET VAL VAL LYS 
SEQRES  22 C  277  LYS CYS PHE LYS 
SEQRES   1 D  277  HIS LYS LYS LEU LEU TRP TYR TYR VAL ALA PHE PHE THR 
SEQRES   2 D  277  SER PRO PHE VAL VAL PHE SER TRP ASN VAL VAL PHE TYR 
SEQRES   3 D  277  ILE ALA PHE LEU LEU LEU PHE ALA TYR VAL LEU LEU MET 
SEQRES   4 D  277  ASP PHE HIS SER VAL PRO HIS PRO PRO GLU LEU VAL LEU 
SEQRES   5 D  277  TYR SER LEU VAL PHE VAL LEU PHE CYS ASP GLU VAL ARG 
SEQRES   6 D  277  GLN TRP TYR VAL ASN GLY VAL ASN TYR PHE THR ASP LEU 
SEQRES   7 D  277  TRP ASN VAL MET ASP THR LEU GLY LEU PHE TYR PHE ILE 
SEQRES   8 D  277  ALA GLY ILE VAL PHE ARG LEU HIS SER SER ASN LYS SER 
SEQRES   9 D  277  SER LEU TYR SER GLY ARG VAL ILE PHE CYS LEU ASP TYR 
SEQRES  10 D  277  ILE ILE PHE THR LEU ARG LEU ILE HIS ILE PHE THR VAL 
SEQRES  11 D  277  SER ARG ASN LEU GLY PRO LYS ILE ILE MET LEU GLN ARG 
SEQRES  12 D  277  MET LEU ILE ASP VAL PHE PHE PHE LEU PHE LEU PHE ALA 
SEQRES  13 D  277  VAL TRP MET VAL ALA PHE GLY VAL ALA ARG GLN GLY ILE 
SEQRES  14 D  277  LEU ARG GLN ASN GLU GLN ARG TRP ARG TRP ILE PHE ARG 
SEQRES  15 D  277  SER VAL ILE TYR GLU PRO TYR LEU ALA GLU HIS ASN LEU 
SEQRES  16 D  277  PRO ARG PHE PRO GLU TRP ILE THR ILE PRO LEU VAL CYS 
SEQRES  17 D  277  ILE TYR MET LEU SER THR ASN ILE LEU LEU VAL ASN LEU 
SEQRES  18 D  277  LEU VAL ALA MET PHE GLY TYR THR VAL GLY THR VAL GLN 
SEQRES  19 D  277  GLU ASN ASN ASP GLN VAL TRP LYS PHE GLN ARG TYR PHE 
SEQRES  20 D  277  LEU VAL GLN GLU TYR CYS SER ARG LEU ASN ILE PRO PHE 
SEQRES  21 D  277  PRO PHE ILE VAL PHE ALA TYR PHE TYR MET VAL VAL LYS 
SEQRES  22 D  277  LYS CYS PHE LYS 
ATOM      1  N   HIS A 720     -14.456  -0.191 -54.719  1.00  0.00           N
ATOM      2 1H   HIS A 720     -13.700   0.271 -54.255  1.00  0.00           H
ATOM      3 2H   HIS A 720     -14.258  -0.196 -55.699  1.00  0.00           H
ATOM      4 3H   HIS A 720     -14.475  -1.140 -54.405  1.00  0.00           H
ATOM      5  CA  HIS A 720     -15.728   0.478 -54.444  1.00  0.00           C
ATOM      6  HA  HIS A 720     -15.834   0.367 -53.456  1.00  0.00           H
ATOM      7  C   HIS A 720     -16.938  -0.171 -55.120  1.00  0.00           C
ATOM      8  O   HIS A 720     -18.074   0.030 -54.703  1.00  0.00           O
ATOM      9  CB  HIS A 720     -15.644   1.950 -54.860  1.00  0.00           C
ATOM     10 1HB  HIS A 720     -16.406   2.447 -54.445  1.00  0.00           H
ATOM     11 2HB  HIS A 720     -14.779   2.330 -54.531  1.00  0.00           H
ATOM     12  CG  HIS A 720     -15.707   2.168 -56.341  1.00  0.00           C
ATOM     13  ND1 HIS A 720     -16.859   2.474 -57.029  1.00  0.00           N
ATOM     14  HD1 HIS A 720     -17.771   2.573 -56.630  1.00  0.00           H
ATOM     15  CD2 HIS A 720     -14.732   2.143 -57.287  1.00  0.00           C
ATOM     16  HD2 HIS A 720     -13.766   1.959 -57.108  1.00  0.00           H
ATOM     17  CE1 HIS A 720     -16.551   2.616 -58.316  1.00  0.00           C
ATOM     18  HE1 HIS A 720     -17.210   2.851 -59.031  1.00  0.00           H
ATOM     19  NE2 HIS A 720     -15.267   2.408 -58.529  1.00  0.00           N
ATOM     20  N   LYS A 721     -16.711  -0.973 -56.153  1.00  0.00           N
ATOM     21  H   LYS A 721     -15.771  -1.123 -56.460  1.00  0.00           H
ATOM     22  CA  LYS A 721     -17.810  -1.643 -56.853  1.00  0.00           C
ATOM     23  HA  LYS A 721     -18.542  -0.962 -56.866  1.00  0.00           H
ATOM     24  C   LYS A 721     -18.329  -2.871 -56.114  1.00  0.00           C
ATOM     25  O   LYS A 721     -19.370  -3.422 -56.468  1.00  0.00           O
ATOM     26  CB  LYS A 721     -17.385  -2.020 -58.274  1.00  0.00           C
ATOM     27 1HB  LYS A 721     -16.587  -2.620 -58.224  1.00  0.00           H
ATOM     28 2HB  LYS A 721     -18.139  -2.504 -58.719  1.00  0.00           H
ATOM     29  CG  LYS A 721     -17.026  -0.804 -59.115  1.00  0.00           C
ATOM     30 1HG  LYS A 721     -17.754  -0.125 -59.018  1.00  0.00           H
ATOM     31 2HG  LYS A 721     -16.167  -0.424 -58.772  1.00  0.00           H
ATOM     32  CD  LYS A 721     -16.857  -1.119 -60.592  1.00  0.00           C
ATOM     33 1HD  LYS A 721     -16.123  -1.788 -60.707  1.00  0.00           H
ATOM     34 2HD  LYS A 721     -17.711  -1.495 -60.951  1.00  0.00           H
ATOM     35  CE  LYS A 721     -16.505   0.158 -61.347  1.00  0.00           C
ATOM     36 1HE  LYS A 721     -17.255   0.812 -61.245  1.00  0.00           H
ATOM     37 2HE  LYS A 721     -15.669   0.545 -60.957  1.00  0.00           H
ATOM     38  NZ  LYS A 721     -16.277  -0.068 -62.812  1.00  0.00           N
ATOM     39 1HZ  LYS A 721     -16.049   0.788 -63.275  1.00  0.00           H
ATOM     40 2HZ  LYS A 721     -17.094  -0.445 -63.248  1.00  0.00           H
ATOM     41 3HZ  LYS A 721     -15.525  -0.709 -62.963  1.00  0.00           H
ATOM     42  N   LYS A 722     -17.644  -3.294 -55.060  1.00  0.00           N
ATOM     43  H   LYS A 722     -16.823  -2.793 -54.788  1.00  0.00           H
ATOM     44  CA  LYS A 722     -18.045  -4.471 -54.277  1.00  0.00           C
ATOM     45  HA  LYS A 722     -18.460  -5.088 -54.946  1.00  0.00           H
ATOM     46  C   LYS A 722     -19.094  -4.143 -53.217  1.00  0.00           C
ATOM     47  O   LYS A 722     -19.014  -4.604 -52.085  1.00  0.00           O
ATOM     48  CB  LYS A 722     -16.821  -5.118 -53.625  1.00  0.00           C
ATOM     49 1HB  LYS A 722     -16.359  -4.436 -53.058  1.00  0.00           H
ATOM     50 2HB  LYS A 722     -17.125  -5.878 -53.051  1.00  0.00           H
ATOM     51  CG  LYS A 722     -15.827  -5.651 -54.628  1.00  0.00           C
ATOM     52 1HG  LYS A 722     -16.303  -6.251 -55.270  1.00  0.00           H
ATOM     53 2HG  LYS A 722     -15.424  -4.883 -55.126  1.00  0.00           H
ATOM     54  CD  LYS A 722     -14.725  -6.432 -53.943  1.00  0.00           C
ATOM     55 1HD  LYS A 722     -14.212  -5.820 -53.341  1.00  0.00           H
ATOM     56 2HD  LYS A 722     -15.130  -7.170 -53.403  1.00  0.00           H
ATOM     57  CE  LYS A 722     -13.786  -7.024 -54.972  1.00  0.00           C
ATOM     58 1HE  LYS A 722     -14.314  -7.568 -55.624  1.00  0.00           H
ATOM     59 2HE  LYS A 722     -13.321  -6.283 -55.456  1.00  0.00           H
ATOM     60  NZ  LYS A 722     -12.755  -7.903 -54.343  1.00  0.00           N
ATOM     61 1HZ  LYS A 722     -12.142  -8.287 -55.033  1.00  0.00           H
ATOM     62 2HZ  LYS A 722     -13.182  -8.664 -53.854  1.00  0.00           H
ATOM     63 3HZ  LYS A 722     -12.199  -7.391 -53.689  1.00  0.00           H
ATOM     64  N   LEU A 723     -20.080  -3.335 -53.567  1.00  3.55           N
ATOM     65  H   LEU A 723     -20.129  -3.000 -54.508  1.00  3.55           H
ATOM     66  CA  LEU A 723     -21.099  -2.922 -52.607  1.00  3.55           C
ATOM     67  HA  LEU A 723     -20.571  -2.481 -51.881  1.00  3.55           H
ATOM     68  C   LEU A 723     -21.874  -4.096 -52.032  1.00  3.55           C
ATOM     69  O   LEU A 723     -22.158  -4.104 -50.847  1.00  3.55           O
ATOM     70  CB  LEU A 723     -22.097  -1.965 -53.258  1.00  3.55           C
ATOM     71 1HB  LEU A 723     -22.524  -2.453 -54.019  1.00  3.55           H
ATOM     72 2HB  LEU A 723     -22.790  -1.745 -52.572  1.00  3.55           H
ATOM     73  CG  LEU A 723     -21.555  -0.640 -53.806  1.00  3.55           C
ATOM     74  HG  LEU A 723     -20.836  -0.831 -54.474  1.00  3.55           H
ATOM     75  CD1 LEU A 723     -22.694   0.116 -54.473  1.00  3.55           C
ATOM     76 1HD1 LEU A 723     -22.376   0.989 -54.844  1.00  3.55           H
ATOM     77 2HD1 LEU A 723     -23.427   0.308 -53.821  1.00  3.55           H
ATOM     78 3HD1 LEU A 723     -23.083  -0.414 -55.226  1.00  3.55           H
ATOM     79  CD2 LEU A 723     -20.931   0.210 -52.705  1.00  3.55           C
ATOM     80 1HD2 LEU A 723     -20.581   1.072 -53.072  1.00  3.55           H
ATOM     81 2HD2 LEU A 723     -20.170  -0.270 -52.269  1.00  3.55           H
ATOM     82 3HD2 LEU A 723     -21.602   0.428 -51.997  1.00  3.55           H
ATOM     83  N   LEU A 724     -22.196  -5.105 -52.831  1.00  0.00           N
ATOM     84  H   LEU A 724     -21.913  -5.091 -53.790  1.00  0.00           H
ATOM     85  CA  LEU A 724     -22.964  -6.239 -52.313  1.00  0.00           C
ATOM     86  HA  LEU A 724     -23.754  -5.823 -51.863  1.00  0.00           H
ATOM     87  C   LEU A 724     -22.165  -7.041 -51.294  1.00  0.00           C
ATOM     88  O   LEU A 724     -22.698  -7.453 -50.275  1.00  0.00           O
ATOM     89  CB  LEU A 724     -23.414  -7.160 -53.451  1.00  0.00           C
ATOM     90 1HB  LEU A 724     -22.597  -7.436 -53.957  1.00  0.00           H
ATOM     91 2HB  LEU A 724     -23.839  -7.966 -53.038  1.00  0.00           H
ATOM     92  CG  LEU A 724     -24.411  -6.573 -54.459  1.00  0.00           C
ATOM     93  HG  LEU A 724     -24.030  -5.715 -54.804  1.00  0.00           H
ATOM     94  CD1 LEU A 724     -24.606  -7.561 -55.598  1.00  0.00           C
ATOM     95 1HD1 LEU A 724     -25.252  -7.206 -56.273  1.00  0.00           H
ATOM     96 2HD1 LEU A 724     -24.962  -8.432 -55.260  1.00  0.00           H
ATOM     97 3HD1 LEU A 724     -23.741  -7.743 -56.066  1.00  0.00           H
ATOM     98  CD2 LEU A 724     -25.765  -6.240 -53.828  1.00  0.00           C
ATOM     99 1HD2 LEU A 724     -26.393  -5.860 -54.507  1.00  0.00           H
ATOM    100 2HD2 LEU A 724     -25.663  -5.569 -53.094  1.00  0.00           H
ATOM    101 3HD2 LEU A 724     -26.190  -7.058 -53.440  1.00  0.00           H
ATOM    102  N   TRP A 725     -20.869  -7.183 -51.526  1.00 38.38           N
ATOM    103  H   TRP A 725     -20.492  -6.841 -52.387  1.00 38.38           H
ATOM    104  CA  TRP A 725     -19.971  -7.823 -50.566  1.00 38.38           C
ATOM    105  HA  TRP A 725     -20.310  -8.750 -50.408  1.00 38.38           H
ATOM    106  C   TRP A 725     -19.969  -7.039 -49.260  1.00 38.38           C
ATOM    107  O   TRP A 725     -20.019  -7.610 -48.180  1.00 38.38           O
ATOM    108  CB  TRP A 725     -18.559  -7.836 -51.152  1.00 38.38           C
ATOM    109 1HB  TRP A 725     -18.577  -8.362 -52.002  1.00 38.38           H
ATOM    110 2HB  TRP A 725     -18.292  -6.893 -51.349  1.00 38.38           H
ATOM    111  CG  TRP A 725     -17.492  -8.427 -50.289  1.00 38.38           C
ATOM    112  CD1 TRP A 725     -17.532  -9.602 -49.609  1.00 38.38           C
ATOM    113  HD1 TRP A 725     -18.341 -10.185 -49.537  1.00 38.38           H
ATOM    114  CD2 TRP A 725     -16.161  -7.915 -50.091  1.00 38.38           C
ATOM    115  NE1 TRP A 725     -16.323  -9.886 -49.036  1.00 38.38           N
ATOM    116  HE1 TRP A 725     -16.124 -10.679 -48.460  1.00 38.38           H
ATOM    117  CE2 TRP A 725     -15.432  -8.908 -49.380  1.00 38.38           C
ATOM    118  CE3 TRP A 725     -15.494  -6.737 -50.483  1.00 38.38           C
ATOM    119  HE3 TRP A 725     -15.998  -5.990 -50.917  1.00 38.38           H
ATOM    120  CZ2 TRP A 725     -14.043  -8.809 -49.162  1.00 38.38           C
ATOM    121  HZ2 TRP A 725     -13.546  -9.534 -48.686  1.00 38.38           H
ATOM    122  CZ3 TRP A 725     -14.097  -6.625 -50.254  1.00 38.38           C
ATOM    123  HZ3 TRP A 725     -13.611  -5.798 -50.537  1.00 38.38           H
ATOM    124  CH2 TRP A 725     -13.384  -7.684 -49.623  1.00 38.38           C
ATOM    125  HH2 TRP A 725     -12.393  -7.613 -49.512  1.00 38.38           H
ATOM    126  N   TYR A 726     -19.971  -5.719 -49.349  1.00  4.73           N
ATOM    127  H   TYR A 726     -19.920  -5.281 -50.247  1.00  4.73           H
ATOM    128  CA  TYR A 726     -20.047  -4.898 -48.146  1.00  4.73           C
ATOM    129  HA  TYR A 726     -19.442  -5.369 -47.504  1.00  4.73           H
ATOM    130  C   TYR A 726     -21.425  -4.879 -47.482  1.00  4.73           C
ATOM    131  O   TYR A 726     -21.506  -4.739 -46.271  1.00  4.73           O
ATOM    132  CB  TYR A 726     -19.518  -3.494 -48.427  1.00  4.73           C
ATOM    133 1HB  TYR A 726     -19.872  -3.176 -49.307  1.00  4.73           H
ATOM    134 2HB  TYR A 726     -19.820  -2.875 -47.702  1.00  4.73           H
ATOM    135  CG  TYR A 726     -18.003  -3.500 -48.475  1.00  4.73           C
ATOM    136  CD1 TYR A 726     -17.294  -3.272 -49.673  1.00  4.73           C
ATOM    137  HD1 TYR A 726     -17.795  -3.067 -50.514  1.00  4.73           H
ATOM    138  CD2 TYR A 726     -17.267  -3.762 -47.302  1.00  4.73           C
ATOM    139  HD2 TYR A 726     -17.753  -3.921 -46.443  1.00  4.73           H
ATOM    140  CE1 TYR A 726     -15.868  -3.331 -49.696  1.00  4.73           C
ATOM    141  HE1 TYR A 726     -15.371  -3.181 -50.551  1.00  4.73           H
ATOM    142  CE2 TYR A 726     -15.852  -3.804 -47.318  1.00  4.73           C
ATOM    143  HE2 TYR A 726     -15.345  -3.979 -46.474  1.00  4.73           H
ATOM    144  CZ  TYR A 726     -15.170  -3.601 -48.512  1.00  4.73           C
ATOM    145  OH  TYR A 726     -13.803  -3.661 -48.483  1.00  4.73           O
ATOM    146  HH  TYR A 726     -13.524  -4.576 -48.476  1.00  4.73           H
ATOM    147  N   TYR A 727     -22.508  -5.115 -48.206  1.00 20.66           N
ATOM    148  H   TYR A 727     -22.447  -5.133 -49.204  1.00 20.66           H
ATOM    149  CA  TYR A 727     -23.794  -5.350 -47.549  1.00 20.66           C
ATOM    150  HA  TYR A 727     -23.851  -4.625 -46.862  1.00 20.66           H
ATOM    151  C   TYR A 727     -23.833  -6.705 -46.844  1.00 20.66           C
ATOM    152  O   TYR A 727     -24.367  -6.799 -45.743  1.00 20.66           O
ATOM    153  CB  TYR A 727     -24.964  -5.208 -48.524  1.00 20.66           C
ATOM    154 1HB  TYR A 727     -24.731  -5.657 -49.386  1.00 20.66           H
ATOM    155 2HB  TYR A 727     -25.775  -5.641 -48.131  1.00 20.66           H
ATOM    156  CG  TYR A 727     -25.271  -3.750 -48.799  1.00 20.66           C
ATOM    157  CD1 TYR A 727     -24.994  -3.155 -50.048  1.00 20.66           C
ATOM    158  HD1 TYR A 727     -24.637  -3.716 -50.795  1.00 20.66           H
ATOM    159  CD2 TYR A 727     -25.815  -2.943 -47.780  1.00 20.66           C
ATOM    160  HD2 TYR A 727     -26.053  -3.353 -46.899  1.00 20.66           H
ATOM    161  CE1 TYR A 727     -25.217  -1.761 -50.258  1.00 20.66           C
ATOM    162  HE1 TYR A 727     -25.017  -1.346 -51.146  1.00 20.66           H
ATOM    163  CE2 TYR A 727     -26.029  -1.562 -47.987  1.00 20.66           C
ATOM    164  HE2 TYR A 727     -26.406  -1.000 -47.250  1.00 20.66           H
ATOM    165  CZ  TYR A 727     -25.718  -0.980 -49.212  1.00 20.66           C
ATOM    166  OH  TYR A 727     -25.930   0.368 -49.357  1.00 20.66           O
ATOM    167  HH  TYR A 727     -25.088   0.822 -49.391  1.00 20.66           H
ATOM    168  N   VAL A 728     -23.220  -7.738 -47.407  1.00  0.00           N
ATOM    169  H   VAL A 728     -22.847  -7.650 -48.331  1.00  0.00           H
ATOM    170  CA  VAL A 728     -23.085  -9.009 -46.685  1.00  0.00           C
ATOM    171  HA  VAL A 728     -24.013  -9.297 -46.448  1.00  0.00           H
ATOM    172  C   VAL A 728     -22.261  -8.751 -45.423  1.00  0.00           C
ATOM    173  O   VAL A 728     -22.650  -9.155 -44.332  1.00  0.00           O
ATOM    174  CB  VAL A 728     -22.433 -10.122 -47.568  1.00  0.00           C
ATOM    175  HB  VAL A 728     -21.560  -9.771 -47.906  1.00  0.00           H
ATOM    176  CG1 VAL A 728     -22.153 -11.405 -46.767  1.00  0.00           C
ATOM    177 1HG1 VAL A 728     -21.736 -12.106 -47.346  1.00  0.00           H
ATOM    178 2HG1 VAL A 728     -22.998 -11.782 -46.388  1.00  0.00           H
ATOM    179 3HG1 VAL A 728     -21.529 -11.224 -46.007  1.00  0.00           H
ATOM    180  CG2 VAL A 728     -23.346 -10.469 -48.754  1.00  0.00           C
ATOM    181 1HG2 VAL A 728     -22.937 -11.181 -49.325  1.00  0.00           H
ATOM    182 2HG2 VAL A 728     -23.506  -9.667 -49.330  1.00  0.00           H
ATOM    183 3HG2 VAL A 728     -24.234 -10.802 -48.437  1.00  0.00           H
ATOM    184  N   ALA A 729     -21.172  -8.007 -45.563  1.00  4.58           N
ATOM    185  H   ALA A 729     -20.943  -7.667 -46.475  1.00  4.58           H
ATOM    186  CA  ALA A 729     -20.289  -7.658 -44.451  1.00  4.58           C
ATOM    187  HA  ALA A 729     -20.023  -8.533 -44.047  1.00  4.58           H
ATOM    188  C   ALA A 729     -20.979  -6.837 -43.351  1.00  4.58           C
ATOM    189  O   ALA A 729     -20.648  -6.939 -42.173  1.00  4.58           O
ATOM    190  CB  ALA A 729     -19.093  -6.888 -45.013  1.00  4.58           C
ATOM    191 1HB  ALA A 729     -18.635  -7.412 -45.731  1.00  4.58           H
ATOM    192 2HB  ALA A 729     -18.422  -6.695 -44.297  1.00  4.58           H
ATOM    193 3HB  ALA A 729     -19.382  -6.015 -45.406  1.00  4.58           H
ATOM    194  N   PHE A 730     -21.952  -6.026 -43.733  1.00  0.00           N
ATOM    195  H   PHE A 730     -22.157  -5.934 -44.707  1.00  0.00           H
ATOM    196  CA  PHE A 730     -22.731  -5.265 -42.767  1.00  0.00           C
ATOM    197  HA  PHE A 730     -22.077  -4.762 -42.203  1.00  0.00           H
ATOM    198  C   PHE A 730     -23.541  -6.217 -41.898  1.00  0.00           C
ATOM    199  O   PHE A 730     -23.584  -6.076 -40.685  1.00  0.00           O
ATOM    200  CB  PHE A 730     -23.661  -4.291 -43.499  1.00  0.00           C
ATOM    201 1HB  PHE A 730     -23.112  -3.712 -44.102  1.00  0.00           H
ATOM    202 2HB  PHE A 730     -24.314  -4.816 -44.044  1.00  0.00           H
ATOM    203  CG  PHE A 730     -24.441  -3.394 -42.583  1.00  0.00           C
ATOM    204  CD1 PHE A 730     -23.803  -2.325 -41.938  1.00  0.00           C
ATOM    205  HD1 PHE A 730     -22.825  -2.175 -42.083  1.00  0.00           H
ATOM    206  CD2 PHE A 730     -25.815  -3.605 -42.367  1.00  0.00           C
ATOM    207  HD2 PHE A 730     -26.275  -4.369 -42.818  1.00  0.00           H
ATOM    208  CE1 PHE A 730     -24.523  -1.456 -41.085  1.00  0.00           C
ATOM    209  HE1 PHE A 730     -24.057  -0.691 -40.641  1.00  0.00           H
ATOM    210  CE2 PHE A 730     -26.554  -2.744 -41.515  1.00  0.00           C
ATOM    211  HE2 PHE A 730     -27.533  -2.895 -41.376  1.00  0.00           H
ATOM    212  CZ  PHE A 730     -25.901  -1.671 -40.862  1.00  0.00           C
ATOM    213  HZ  PHE A 730     -26.412  -1.070 -40.247  1.00  0.00           H
ATOM    214  N   PHE A 731     -24.149  -7.222 -42.507  1.00  7.37           N
ATOM    215  H   PHE A 731     -24.042  -7.337 -43.495  1.00  7.37           H
ATOM    216  CA  PHE A 731     -24.975  -8.166 -41.758  1.00  7.37           C
ATOM    217  HA  PHE A 731     -25.343  -7.603 -41.018  1.00  7.37           H
ATOM    218  C   PHE A 731     -24.204  -9.306 -41.095  1.00  7.37           C
ATOM    219  O   PHE A 731     -24.790 -10.055 -40.330  1.00  7.37           O
ATOM    220  CB  PHE A 731     -26.083  -8.718 -42.654  1.00  7.37           C
ATOM    221 1HB  PHE A 731     -25.693  -8.950 -43.545  1.00  7.37           H
ATOM    222 2HB  PHE A 731     -26.461  -9.541 -42.230  1.00  7.37           H
ATOM    223  CG  PHE A 731     -27.209  -7.745 -42.875  1.00  7.37           C
ATOM    224  CD1 PHE A 731     -27.270  -6.951 -44.034  1.00  7.37           C
ATOM    225  HD1 PHE A 731     -26.575  -7.061 -44.745  1.00  7.37           H
ATOM    226  CD2 PHE A 731     -28.216  -7.613 -41.902  1.00  7.37           C
ATOM    227  HD2 PHE A 731     -28.188  -8.185 -41.082  1.00  7.37           H
ATOM    228  CE1 PHE A 731     -28.305  -5.996 -44.208  1.00  7.37           C
ATOM    229  HE1 PHE A 731     -28.329  -5.425 -45.029  1.00  7.37           H
ATOM    230  CE2 PHE A 731     -29.266  -6.683 -42.069  1.00  7.37           C
ATOM    231  HE2 PHE A 731     -29.984  -6.609 -41.377  1.00  7.37           H
ATOM    232  CZ  PHE A 731     -29.301  -5.856 -43.217  1.00  7.37           C
ATOM    233  HZ  PHE A 731     -30.027  -5.177 -43.326  1.00  7.37           H
ATOM    234  N   THR A 732     -22.901  -9.431 -41.310  1.00  1.31           N
ATOM    235  H   THR A 732     -22.457  -8.876 -42.014  1.00  1.31           H
ATOM    236  CA  THR A 732     -22.109 -10.380 -40.519  1.00  1.31           C
ATOM    237  HA  THR A 732     -22.760 -11.111 -40.315  1.00  1.31           H
ATOM    238  C   THR A 732     -21.603  -9.726 -39.234  1.00  1.31           C
ATOM    239  O   THR A 732     -21.085 -10.408 -38.344  1.00  1.31           O
ATOM    240  CB  THR A 732     -20.906 -10.953 -41.300  1.00  1.31           C
ATOM    241  HB  THR A 732     -20.328 -11.483 -40.680  1.00  1.31           H
ATOM    242  OG1 THR A 732     -20.106  -9.890 -41.819  1.00  1.31           O
ATOM    243  HG1 THR A 732     -19.206 -10.195 -41.935  1.00  1.31           H
ATOM    244  CG2 THR A 732     -21.351 -11.812 -42.472  1.00  1.31           C
ATOM    245 1HG2 THR A 732     -20.563 -12.176 -42.969  1.00  1.31           H
ATOM    246 2HG2 THR A 732     -21.902 -11.282 -43.116  1.00  1.31           H
ATOM    247 3HG2 THR A 732     -21.903 -12.586 -42.160  1.00  1.31           H
ATOM    248  N   SER A 733     -21.786  -8.419 -39.099  1.00  2.33           N
ATOM    249  H   SER A 733     -22.183  -7.903 -39.858  1.00  2.33           H
ATOM    250  CA  SER A 733     -21.423  -7.712 -37.871  1.00  2.33           C
ATOM    251  HA  SER A 733     -20.499  -8.018 -37.643  1.00  2.33           H
ATOM    252  C   SER A 733     -22.415  -8.040 -36.756  1.00  2.33           C
ATOM    253  O   SER A 733     -23.593  -7.708 -36.874  1.00  2.33           O
ATOM    254  CB  SER A 733     -21.491  -6.206 -38.109  1.00  2.33           C
ATOM    255 1HB  SER A 733     -20.806  -5.924 -38.781  1.00  2.33           H
ATOM    256 2HB  SER A 733     -22.401  -5.941 -38.429  1.00  2.33           H
ATOM    257  OG  SER A 733     -21.235  -5.490 -36.914  1.00  2.33           O
ATOM    258  HG  SER A 733     -21.177  -4.555 -37.108  1.00  2.33           H
ATOM    259  N   PRO A 734     -21.979  -8.656 -35.643  1.00  0.00           N
ATOM    260  CA  PRO A 734     -23.010  -8.959 -34.643  1.00  0.00           C
ATOM    261  HA  PRO A 734     -23.810  -9.345 -35.103  1.00  0.00           H
ATOM    262  C   PRO A 734     -23.590  -7.741 -33.921  1.00  0.00           C
ATOM    263  O   PRO A 734     -24.684  -7.839 -33.375  1.00  0.00           O
ATOM    264  CB  PRO A 734     -22.289  -9.914 -33.691  1.00  0.00           C
ATOM    265 1HB  PRO A 734     -22.641  -9.843 -32.758  1.00  0.00           H
ATOM    266 2HB  PRO A 734     -22.352 -10.863 -34.000  1.00  0.00           H
ATOM    267  CG  PRO A 734     -20.904  -9.462 -33.740  1.00  0.00           C
ATOM    268 1HG  PRO A 734     -20.787  -8.650 -33.169  1.00  0.00           H
ATOM    269 2HG  PRO A 734     -20.294 -10.187 -33.419  1.00  0.00           H
ATOM    270  CD  PRO A 734     -20.665  -9.148 -35.195  1.00  0.00           C
ATOM    271 1HD  PRO A 734     -19.966  -8.442 -35.308  1.00  0.00           H
ATOM    272 2HD  PRO A 734     -20.400  -9.965 -35.708  1.00  0.00           H
ATOM    273  N   PHE A 735     -22.959  -6.573 -34.003  1.00  9.58           N
ATOM    274  H   PHE A 735     -22.034  -6.538 -34.381  1.00  9.58           H
ATOM    275  CA  PHE A 735     -23.602  -5.337 -33.547  1.00  9.58           C
ATOM    276  HA  PHE A 735     -23.785  -5.464 -32.572  1.00  9.58           H
ATOM    277  C   PHE A 735     -24.898  -5.110 -34.328  1.00  9.58           C
ATOM    278  O   PHE A 735     -25.952  -4.778 -33.769  1.00  9.58           O
ATOM    279  CB  PHE A 735     -22.672  -4.136 -33.782  1.00  9.58           C
ATOM    280 1HB  PHE A 735     -21.841  -4.260 -33.239  1.00  9.58           H
ATOM    281 2HB  PHE A 735     -22.434  -4.097 -34.752  1.00  9.58           H
ATOM    282  CG  PHE A 735     -23.285  -2.812 -33.400  1.00  9.58           C
ATOM    283  CD1 PHE A 735     -23.050  -2.255 -32.132  1.00  9.58           C
ATOM    284  HD1 PHE A 735     -22.420  -2.709 -31.502  1.00  9.58           H
ATOM    285  CD2 PHE A 735     -24.121  -2.123 -34.301  1.00  9.58           C
ATOM    286  HD2 PHE A 735     -24.251  -2.481 -35.226  1.00  9.58           H
ATOM    287  CE1 PHE A 735     -23.694  -1.061 -31.736  1.00  9.58           C
ATOM    288  HE1 PHE A 735     -23.530  -0.681 -30.826  1.00  9.58           H
ATOM    289  CE2 PHE A 735     -24.778  -0.933 -33.915  1.00  9.58           C
ATOM    290  HE2 PHE A 735     -25.390  -0.467 -34.554  1.00  9.58           H
ATOM    291  CZ  PHE A 735     -24.568  -0.407 -32.628  1.00  9.58           C
ATOM    292  HZ  PHE A 735     -25.038   0.430 -32.346  1.00  9.58           H
ATOM    293  N   VAL A 736     -24.809  -5.287 -35.639  1.00  0.00           N
ATOM    294  H   VAL A 736     -23.932  -5.575 -36.025  1.00  0.00           H
ATOM    295  CA  VAL A 736     -25.935  -5.080 -36.543  1.00  0.00           C
ATOM    296  HA  VAL A 736     -26.339  -4.193 -36.318  1.00  0.00           H
ATOM    297  C   VAL A 736     -26.962  -6.175 -36.310  1.00  0.00           C
ATOM    298  O   VAL A 736     -28.154  -5.897 -36.220  1.00  0.00           O
ATOM    299  CB  VAL A 736     -25.437  -5.089 -38.013  1.00  0.00           C
ATOM    300  HB  VAL A 736     -24.933  -5.939 -38.167  1.00  0.00           H
ATOM    301  CG1 VAL A 736     -26.574  -5.081 -39.024  1.00  0.00           C
ATOM    302 1HG1 VAL A 736     -26.222  -5.087 -39.960  1.00  0.00           H
ATOM    303 2HG1 VAL A 736     -27.144  -4.267 -38.916  1.00  0.00           H
ATOM    304 3HG1 VAL A 736     -27.160  -5.884 -38.911  1.00  0.00           H
ATOM    305  CG2 VAL A 736     -24.529  -3.881 -38.250  1.00  0.00           C
ATOM    306 1HG2 VAL A 736     -24.194  -3.864 -39.192  1.00  0.00           H
ATOM    307 2HG2 VAL A 736     -23.735  -3.904 -37.642  1.00  0.00           H
ATOM    308 3HG2 VAL A 736     -25.019  -3.026 -38.082  1.00  0.00           H
ATOM    309  N   VAL A 737     -26.511  -7.412 -36.169  1.00 13.58           N
ATOM    310  H   VAL A 737     -25.526  -7.584 -36.188  1.00 13.58           H
ATOM    311  CA  VAL A 737     -27.435  -8.529 -35.986  1.00 13.58           C
ATOM    312  HA  VAL A 737     -28.053  -8.482 -36.771  1.00 13.58           H
ATOM    313  C   VAL A 737     -28.219  -8.350 -34.693  1.00 13.58           C
ATOM    314  O   VAL A 737     -29.436  -8.524 -34.693  1.00 13.58           O
ATOM    315  CB  VAL A 737     -26.697  -9.892 -35.982  1.00 13.58           C
ATOM    316  HB  VAL A 737     -26.067  -9.889 -35.206  1.00 13.58           H
ATOM    317  CG1 VAL A 737     -27.672 -11.071 -35.829  1.00 13.58           C
ATOM    318 1HG1 VAL A 737     -27.183 -11.943 -35.828  1.00 13.58           H
ATOM    319 2HG1 VAL A 737     -28.332 -11.090 -36.580  1.00 13.58           H
ATOM    320 3HG1 VAL A 737     -28.183 -11.004 -34.972  1.00 13.58           H
ATOM    321  CG2 VAL A 737     -25.913 -10.080 -37.275  1.00 13.58           C
ATOM    322 1HG2 VAL A 737     -25.434 -10.958 -37.279  1.00 13.58           H
ATOM    323 2HG2 VAL A 737     -25.231  -9.357 -37.389  1.00 13.58           H
ATOM    324 3HG2 VAL A 737     -26.521 -10.057 -38.069  1.00 13.58           H
ATOM    325  N   PHE A 738     -27.563  -7.952 -33.609  1.00  0.00           N
ATOM    326  H   PHE A 738     -26.576  -7.797 -33.658  1.00  0.00           H
ATOM    327  CA  PHE A 738     -28.265  -7.738 -32.345  1.00  0.00           C
ATOM    328  HA  PHE A 738     -28.761  -8.591 -32.182  1.00  0.00           H
ATOM    329  C   PHE A 738     -29.241  -6.575 -32.450  1.00  0.00           C
ATOM    330  O   PHE A 738     -30.397  -6.694 -32.054  1.00  0.00           O
ATOM    331  CB  PHE A 738     -27.273  -7.451 -31.212  1.00  0.00           C
ATOM    332 1HB  PHE A 738     -26.622  -8.208 -31.153  1.00  0.00           H
ATOM    333 2HB  PHE A 738     -26.783  -6.604 -31.418  1.00  0.00           H
ATOM    334  CG  PHE A 738     -27.927  -7.294 -29.867  1.00  0.00           C
ATOM    335  CD1 PHE A 738     -28.364  -8.423 -29.151  1.00  0.00           C
ATOM    336  HD1 PHE A 738     -28.220  -9.336 -29.532  1.00  0.00           H
ATOM    337  CD2 PHE A 738     -28.123  -6.015 -29.312  1.00  0.00           C
ATOM    338  HD2 PHE A 738     -27.808  -5.207 -29.810  1.00  0.00           H
ATOM    339  CE1 PHE A 738     -29.007  -8.282 -27.894  1.00  0.00           C
ATOM    340  HE1 PHE A 738     -29.319  -9.092 -27.397  1.00  0.00           H
ATOM    341  CE2 PHE A 738     -28.761  -5.857 -28.056  1.00  0.00           C
ATOM    342  HE2 PHE A 738     -28.896  -4.943 -27.673  1.00  0.00           H
ATOM    343  CZ  PHE A 738     -29.206  -6.995 -27.346  1.00  0.00           C
ATOM    344  HZ  PHE A 738     -29.659  -6.890 -26.461  1.00  0.00           H
ATOM    345  N   SER A 739     -28.801  -5.452 -33.001  1.00  0.00           N
ATOM    346  H   SER A 739     -27.876  -5.409 -33.377  1.00  0.00           H
ATOM    347  CA  SER A 739     -29.668  -4.278 -33.058  1.00  0.00           C
ATOM    348  HA  SER A 739     -29.987  -4.145 -32.119  1.00  0.00           H
ATOM    349  C   SER A 739     -30.888  -4.525 -33.946  1.00  0.00           C
ATOM    350  O   SER A 739     -31.998  -4.135 -33.572  1.00  0.00           O
ATOM    351  CB  SER A 739     -28.884  -3.037 -33.497  1.00  0.00           C
ATOM    352 1HB  SER A 739     -29.506  -2.276 -33.683  1.00  0.00           H
ATOM    353 2HB  SER A 739     -28.229  -2.768 -32.791  1.00  0.00           H
ATOM    354  OG  SER A 739     -28.147  -3.273 -34.682  1.00  0.00           O
ATOM    355  HG  SER A 739     -27.214  -3.326 -34.473  1.00  0.00           H
ATOM    356  N   TRP A 740     -30.729  -5.245 -35.051  1.00 34.10           N
ATOM    357  H   TRP A 740     -29.807  -5.503 -35.340  1.00 34.10           H
ATOM    358  CA  TRP A 740     -31.877  -5.669 -35.855  1.00 34.10           C
ATOM    359  HA  TRP A 740     -32.348  -4.803 -36.023  1.00 34.10           H
ATOM    360  C   TRP A 740     -32.760  -6.666 -35.128  1.00 34.10           C
ATOM    361  O   TRP A 740     -33.974  -6.603 -35.268  1.00 34.10           O
ATOM    362  CB  TRP A 740     -31.447  -6.373 -37.138  1.00 34.10           C
ATOM    363 1HB  TRP A 740     -30.609  -6.887 -36.953  1.00 34.10           H
ATOM    364 2HB  TRP A 740     -32.172  -7.005 -37.412  1.00 34.10           H
ATOM    365  CG  TRP A 740     -31.174  -5.478 -38.298  1.00 34.10           C
ATOM    366  CD1 TRP A 740     -29.976  -4.984 -38.678  1.00 34.10           C
ATOM    367  HD1 TRP A 740     -29.133  -5.087 -38.151  1.00 34.10           H
ATOM    368  CD2 TRP A 740     -32.104  -5.055 -39.314  1.00 34.10           C
ATOM    369  NE1 TRP A 740     -30.059  -4.326 -39.872  1.00 34.10           N
ATOM    370  HE1 TRP A 740     -29.299  -3.881 -40.346  1.00 34.10           H
ATOM    371  CE2 TRP A 740     -31.351  -4.376 -40.313  1.00 34.10           C
ATOM    372  CE3 TRP A 740     -33.496  -5.194 -39.492  1.00 34.10           C
ATOM    373  HE3 TRP A 740     -34.059  -5.613 -38.779  1.00 34.10           H
ATOM    374  CZ2 TRP A 740     -31.935  -3.898 -41.500  1.00 34.10           C
ATOM    375  HZ2 TRP A 740     -31.382  -3.436 -42.193  1.00 34.10           H
ATOM    376  CZ3 TRP A 740     -34.086  -4.732 -40.695  1.00 34.10           C
ATOM    377  HZ3 TRP A 740     -35.065  -4.863 -40.850  1.00 34.10           H
ATOM    378  CH2 TRP A 740     -33.294  -4.082 -41.685  1.00 34.10           C
ATOM    379  HH2 TRP A 740     -33.726  -3.754 -42.525  1.00 34.10           H
ATOM    380  N   ASN A 741     -32.183  -7.594 -34.376  1.00  7.21           N
ATOM    381  H   ASN A 741     -31.191  -7.585 -34.252  1.00  7.21           H
ATOM    382  CA  ASN A 741     -32.984  -8.631 -33.726  1.00  7.21           C
ATOM    383  HA  ASN A 741     -33.481  -9.069 -34.475  1.00  7.21           H
ATOM    384  C   ASN A 741     -33.936  -7.999 -32.725  1.00  7.21           C
ATOM    385  O   ASN A 741     -35.103  -8.377 -32.659  1.00  7.21           O
ATOM    386  CB  ASN A 741     -32.118  -9.669 -32.999  1.00  7.21           C
ATOM    387 1HB  ASN A 741     -31.155  -9.420 -33.103  1.00  7.21           H
ATOM    388 2HB  ASN A 741     -32.359  -9.671 -32.028  1.00  7.21           H
ATOM    389  CG  ASN A 741     -32.305 -11.067 -33.536  1.00  7.21           C
ATOM    390  OD1 ASN A 741     -33.352 -11.409 -34.066  1.00  7.21           O
ATOM    391  ND2 ASN A 741     -31.307 -11.893 -33.388  1.00  7.21           N
ATOM    392 1HD2 ASN A 741     -31.386 -12.836 -33.712  1.00  7.21           H
ATOM    393 2HD2 ASN A 741     -30.463 -11.584 -32.950  1.00  7.21           H
ATOM    394  N   VAL A 742     -33.455  -6.995 -32.004  1.00  0.00           N
ATOM    395  H   VAL A 742     -32.497  -6.729 -32.114  1.00  0.00           H
ATOM    396  CA  VAL A 742     -34.293  -6.270 -31.053  1.00  0.00           C
ATOM    397  HA  VAL A 742     -34.708  -6.975 -30.478  1.00  0.00           H
ATOM    398  C   VAL A 742     -35.402  -5.520 -31.794  1.00  0.00           C
ATOM    399  O   VAL A 742     -36.555  -5.595 -31.389  1.00  0.00           O
ATOM    400  CB  VAL A 742     -33.441  -5.309 -30.166  1.00  0.00           C
ATOM    401  HB  VAL A 742     -32.968  -4.674 -30.776  1.00  0.00           H
ATOM    402  CG1 VAL A 742     -34.312  -4.490 -29.201  1.00  0.00           C
ATOM    403 1HG1 VAL A 742     -33.751  -3.880 -28.641  1.00  0.00           H
ATOM    404 2HG1 VAL A 742     -34.824  -5.088 -28.585  1.00  0.00           H
ATOM    405 3HG1 VAL A 742     -34.970  -3.928 -29.702  1.00  0.00           H
ATOM    406  CG2 VAL A 742     -32.416  -6.105 -29.343  1.00  0.00           C
ATOM    407 1HG2 VAL A 742     -31.865  -5.497 -28.771  1.00  0.00           H
ATOM    408 2HG2 VAL A 742     -31.794  -6.613 -29.939  1.00  0.00           H
ATOM    409 3HG2 VAL A 742     -32.871  -6.762 -28.743  1.00  0.00           H
ATOM    410  N   VAL A 743     -35.103  -4.857 -32.906  1.00  0.00           N
ATOM    411  H   VAL A 743     -34.155  -4.831 -33.222  1.00  0.00           H
ATOM    412  CA  VAL A 743     -36.144  -4.160 -33.681  1.00  0.00           C
ATOM    413  HA  VAL A 743     -36.554  -3.512 -33.039  1.00  0.00           H
ATOM    414  C   VAL A 743     -37.195  -5.158 -34.160  1.00  0.00           C
ATOM    415  O   VAL A 743     -38.397  -4.913 -34.070  1.00  0.00           O
ATOM    416  CB  VAL A 743     -35.534  -3.412 -34.916  1.00  0.00           C
ATOM    417  HB  VAL A 743     -34.977  -4.072 -35.421  1.00  0.00           H
ATOM    418  CG1 VAL A 743     -36.608  -2.872 -35.875  1.00  0.00           C
ATOM    419 1HG1 VAL A 743     -36.190  -2.401 -36.652  1.00  0.00           H
ATOM    420 2HG1 VAL A 743     -37.211  -2.224 -35.410  1.00  0.00           H
ATOM    421 3HG1 VAL A 743     -37.174  -3.614 -36.234  1.00  0.00           H
ATOM    422  CG2 VAL A 743     -34.660  -2.244 -34.458  1.00  0.00           C
ATOM    423 1HG2 VAL A 743     -34.267  -1.762 -35.241  1.00  0.00           H
ATOM    424 2HG2 VAL A 743     -33.906  -2.564 -33.884  1.00  0.00           H
ATOM    425 3HG2 VAL A 743     -35.192  -1.585 -33.927  1.00  0.00           H
ATOM    426  N   PHE A 744     -36.755  -6.304 -34.651  1.00 14.69           N
ATOM    427  H   PHE A 744     -35.775  -6.504 -34.637  1.00 14.69           H
ATOM    428  CA  PHE A 744     -37.679  -7.278 -35.211  1.00 14.69           C
ATOM    429  HA  PHE A 744     -38.299  -6.777 -35.815  1.00 14.69           H
ATOM    430  C   PHE A 744     -38.537  -7.923 -34.125  1.00 14.69           C
ATOM    431  O   PHE A 744     -39.720  -8.172 -34.322  1.00 14.69           O
ATOM    432  CB  PHE A 744     -36.880  -8.307 -36.014  1.00 14.69           C
ATOM    433 1HB  PHE A 744     -36.011  -7.897 -36.290  1.00 14.69           H
ATOM    434 2HB  PHE A 744     -36.705  -9.103 -35.435  1.00 14.69           H
ATOM    435  CG  PHE A 744     -37.581  -8.782 -37.253  1.00 14.69           C
ATOM    436  CD1 PHE A 744     -37.935  -7.862 -38.258  1.00 14.69           C
ATOM    437  HD1 PHE A 744     -37.730  -6.891 -38.134  1.00 14.69           H
ATOM    438  CD2 PHE A 744     -37.856 -10.143 -37.443  1.00 14.69           C
ATOM    439  HD2 PHE A 744     -37.602 -10.802 -36.736  1.00 14.69           H
ATOM    440  CE1 PHE A 744     -38.577  -8.294 -39.440  1.00 14.69           C
ATOM    441  HE1 PHE A 744     -38.829  -7.631 -40.145  1.00 14.69           H
ATOM    442  CE2 PHE A 744     -38.491 -10.595 -38.628  1.00 14.69           C
ATOM    443  HE2 PHE A 744     -38.676 -11.569 -38.759  1.00 14.69           H
ATOM    444  CZ  PHE A 744     -38.861  -9.663 -39.623  1.00 14.69           C
ATOM    445  HZ  PHE A 744     -39.323  -9.973 -40.454  1.00 14.69           H
ATOM    446  N   TYR A 745     -37.970  -8.117 -32.946  1.00  9.68           N
ATOM    447  H   TYR A 745     -37.003  -7.894 -32.824  1.00  9.68           H
ATOM    448  CA  TYR A 745     -38.729  -8.650 -31.821  1.00  9.68           C
ATOM    449  HA  TYR A 745     -39.285  -9.389 -32.200  1.00  9.68           H
ATOM    450  C   TYR A 745     -39.700  -7.622 -31.217  1.00  9.68           C
ATOM    451  O   TYR A 745     -40.810  -7.978 -30.831  1.00  9.68           O
ATOM    452  CB  TYR A 745     -37.753  -9.196 -30.779  1.00  9.68           C
ATOM    453 1HB  TYR A 745     -37.075  -9.766 -31.242  1.00  9.68           H
ATOM    454 2HB  TYR A 745     -37.294  -8.427 -30.334  1.00  9.68           H
ATOM    455  CG  TYR A 745     -38.418 -10.029 -29.711  1.00  9.68           C
ATOM    456  CD1 TYR A 745     -39.192 -11.162 -30.040  1.00  9.68           C
ATOM    457  HD1 TYR A 745     -39.251 -11.463 -30.992  1.00  9.68           H
ATOM    458  CD2 TYR A 745     -38.286  -9.679 -28.360  1.00  9.68           C
ATOM    459  HD2 TYR A 745     -37.685  -8.922 -28.105  1.00  9.68           H
ATOM    460  CE1 TYR A 745     -39.890 -11.881 -29.029  1.00  9.68           C
ATOM    461  HE1 TYR A 745     -40.443 -12.679 -29.269  1.00  9.68           H
ATOM    462  CE2 TYR A 745     -38.991 -10.381 -27.350  1.00  9.68           C
ATOM    463  HE2 TYR A 745     -38.912 -10.102 -26.393  1.00  9.68           H
ATOM    464  CZ  TYR A 745     -39.796 -11.464 -27.701  1.00  9.68           C
ATOM    465  OH  TYR A 745     -40.485 -12.122 -26.724  1.00  9.68           O
ATOM    466  HH  TYR A 745     -41.384 -12.276 -27.015  1.00  9.68           H
ATOM    467  N   ILE A 746     -39.354  -6.338 -31.220  1.00  0.00           N
ATOM    468  H   ILE A 746     -38.423  -6.082 -31.479  1.00  0.00           H
ATOM    469  CA  ILE A 746     -40.316  -5.286 -30.849  1.00  0.00           C
ATOM    470  HA  ILE A 746     -40.644  -5.535 -29.938  1.00  0.00           H
ATOM    471  C   ILE A 746     -41.455  -5.297 -31.863  1.00  0.00           C
ATOM    472  O   ILE A 746     -42.625  -5.211 -31.493  1.00  0.00           O
ATOM    473  CB  ILE A 746     -39.663  -3.861 -30.788  1.00  0.00           C
ATOM    474  HB  ILE A 746     -39.180  -3.707 -31.650  1.00  0.00           H
ATOM    475  CG1 ILE A 746     -38.662  -3.783 -29.618  1.00  0.00           C
ATOM    476 1HG1 ILE A 746     -39.184  -3.734 -28.767  1.00  0.00           H
ATOM    477 2HG1 ILE A 746     -38.113  -4.619 -29.625  1.00  0.00           H
ATOM    478  CG2 ILE A 746     -40.734  -2.744 -30.608  1.00  0.00           C
ATOM    479 1HG2 ILE A 746     -40.307  -1.841 -30.570  1.00  0.00           H
ATOM    480 2HG2 ILE A 746     -41.250  -2.875 -29.762  1.00  0.00           H
ATOM    481 3HG2 ILE A 746     -41.384  -2.745 -31.368  1.00  0.00           H
ATOM    482  CD1 ILE A 746     -37.699  -2.587 -29.649  1.00  0.00           C
ATOM    483 1HD1 ILE A 746     -37.082  -2.603 -28.862  1.00  0.00           H
ATOM    484 2HD1 ILE A 746     -38.201  -1.722 -29.629  1.00  0.00           H
ATOM    485 3HD1 ILE A 746     -37.140  -2.599 -30.478  1.00  0.00           H
ATOM    486  N   ALA A 747     -41.137  -5.466 -33.138  1.00  0.00           N
ATOM    487  H   ALA A 747     -40.176  -5.554 -33.400  1.00  0.00           H
ATOM    488  CA  ALA A 747     -42.171  -5.525 -34.164  1.00  0.00           C
ATOM    489  HA  ALA A 747     -42.699  -4.681 -34.066  1.00  0.00           H
ATOM    490  C   ALA A 747     -43.112  -6.716 -33.942  1.00  0.00           C
ATOM    491  O   ALA A 747     -44.317  -6.600 -34.178  1.00  0.00           O
ATOM    492  CB  ALA A 747     -41.524  -5.576 -35.550  1.00  0.00           C
ATOM    493 1HB  ALA A 747     -40.912  -4.797 -35.689  1.00  0.00           H
ATOM    494 2HB  ALA A 747     -42.217  -5.554 -36.270  1.00  0.00           H
ATOM    495 3HB  ALA A 747     -40.988  -6.412 -35.665  1.00  0.00           H
ATOM    496  N   PHE A 748     -42.592  -7.837 -33.454  1.00 11.72           N
ATOM    497  H   PHE A 748     -41.604  -7.903 -33.315  1.00 11.72           H
ATOM    498  CA  PHE A 748     -43.447  -8.978 -33.117  1.00 11.72           C
ATOM    499  HA  PHE A 748     -43.964  -9.124 -33.960  1.00 11.72           H
ATOM    500  C   PHE A 748     -44.325  -8.642 -31.919  1.00 11.72           C
ATOM    501  O   PHE A 748     -45.502  -8.975 -31.918  1.00 11.72           O
ATOM    502  CB  PHE A 748     -42.661 -10.239 -32.733  1.00 11.72           C
ATOM    503 1HB  PHE A 748     -42.079 -10.017 -31.951  1.00 11.72           H
ATOM    504 2HB  PHE A 748     -43.317 -10.947 -32.471  1.00 11.72           H
ATOM    505  CG  PHE A 748     -41.772 -10.818 -33.813  1.00 11.72           C
ATOM    506  CD1 PHE A 748     -40.880 -11.840 -33.442  1.00 11.72           C
ATOM    507  HD1 PHE A 748     -40.856 -12.148 -32.491  1.00 11.72           H
ATOM    508  CD2 PHE A 748     -41.804 -10.405 -35.165  1.00 11.72           C
ATOM    509  HD2 PHE A 748     -42.449  -9.697 -35.453  1.00 11.72           H
ATOM    510  CE1 PHE A 748     -40.017 -12.441 -34.385  1.00 11.72           C
ATOM    511  HE1 PHE A 748     -39.394 -13.170 -34.102  1.00 11.72           H
ATOM    512  CE2 PHE A 748     -40.928 -10.988 -36.115  1.00 11.72           C
ATOM    513  HE2 PHE A 748     -40.940 -10.675 -37.065  1.00 11.72           H
ATOM    514  CZ  PHE A 748     -40.038 -12.011 -35.720  1.00 11.72           C
ATOM    515  HZ  PHE A 748     -39.424 -12.428 -36.390  1.00 11.72           H
ATOM    516  N   LEU A 749     -43.781  -7.979 -30.905  1.00  0.00           N
ATOM    517  H   LEU A 749     -42.824  -7.695 -30.959  1.00  0.00           H
ATOM    518  CA  LEU A 749     -44.563  -7.657 -29.709  1.00  0.00           C
ATOM    519  HA  LEU A 749     -44.930  -8.535 -29.401  1.00  0.00           H
ATOM    520  C   LEU A 749     -45.710  -6.713 -30.045  1.00  0.00           C
ATOM    521  O   LEU A 749     -46.841  -6.905 -29.597  1.00  0.00           O
ATOM    522  CB  LEU A 749     -43.683  -7.049 -28.608  1.00  0.00           C
ATOM    523 1HB  LEU A 749     -42.869  -7.621 -28.506  1.00  0.00           H
ATOM    524 2HB  LEU A 749     -43.412  -6.131 -28.896  1.00  0.00           H
ATOM    525  CG  LEU A 749     -44.378  -6.944 -27.237  1.00  0.00           C
ATOM    526  HG  LEU A 749     -45.268  -6.515 -27.393  1.00  0.00           H
ATOM    527  CD1 LEU A 749     -44.588  -8.326 -26.613  1.00  0.00           C
ATOM    528 1HD1 LEU A 749     -45.039  -8.253 -25.724  1.00  0.00           H
ATOM    529 2HD1 LEU A 749     -43.715  -8.794 -26.477  1.00  0.00           H
ATOM    530 3HD1 LEU A 749     -45.157  -8.902 -27.200  1.00  0.00           H
ATOM    531  CD2 LEU A 749     -43.590  -6.071 -26.267  1.00  0.00           C
ATOM    532 1HD2 LEU A 749     -44.052  -6.012 -25.382  1.00  0.00           H
ATOM    533 2HD2 LEU A 749     -43.487  -5.142 -26.623  1.00  0.00           H
ATOM    534 3HD2 LEU A 749     -42.675  -6.444 -26.112  1.00  0.00           H
ATOM    535  N   LEU A 750     -45.436  -5.733 -30.894  1.00  0.00           N
ATOM    536  H   LEU A 750     -44.500  -5.626 -31.231  1.00  0.00           H
ATOM    537  CA  LEU A 750     -46.468  -4.807 -31.349  1.00  0.00           C
ATOM    538  HA  LEU A 750     -46.858  -4.421 -30.513  1.00  0.00           H
ATOM    539  C   LEU A 750     -47.546  -5.540 -32.136  1.00  0.00           C
ATOM    540  O   LEU A 750     -48.725  -5.211 -32.019  1.00  0.00           O
ATOM    541  CB  LEU A 750     -45.858  -3.706 -32.224  1.00  0.00           C
ATOM    542 1HB  LEU A 750     -45.314  -4.156 -32.933  1.00  0.00           H
ATOM    543 2HB  LEU A 750     -46.615  -3.210 -32.649  1.00  0.00           H
ATOM    544  CG  LEU A 750     -44.954  -2.669 -31.536  1.00  0.00           C
ATOM    545  HG  LEU A 750     -44.254  -3.161 -31.019  1.00  0.00           H
ATOM    546  CD1 LEU A 750     -44.300  -1.784 -32.595  1.00  0.00           C
ATOM    547 1HD1 LEU A 750     -43.706  -1.100 -32.173  1.00  0.00           H
ATOM    548 2HD1 LEU A 750     -44.990  -1.301 -33.134  1.00  0.00           H
ATOM    549 3HD1 LEU A 750     -43.744  -2.328 -33.223  1.00  0.00           H
ATOM    550  CD2 LEU A 750     -45.727  -1.798 -30.544  1.00  0.00           C
ATOM    551 1HD2 LEU A 750     -45.124  -1.131 -30.107  1.00  0.00           H
ATOM    552 2HD2 LEU A 750     -46.141  -2.356 -29.824  1.00  0.00           H
ATOM    553 3HD2 LEU A 750     -46.460  -1.296 -31.003  1.00  0.00           H
ATOM    554  N   LEU A 751     -47.166  -6.549 -32.908  1.00  0.00           N
ATOM    555  H   LEU A 751     -46.192  -6.756 -33.001  1.00  0.00           H
ATOM    556  CA  LEU A 751     -48.145  -7.364 -33.625  1.00  0.00           C
ATOM    557  HA  LEU A 751     -48.757  -6.687 -34.035  1.00  0.00           H
ATOM    558  C   LEU A 751     -48.946  -8.278 -32.699  1.00  0.00           C
ATOM    559  O   LEU A 751     -50.142  -8.425 -32.916  1.00  0.00           O
ATOM    560  CB  LEU A 751     -47.463  -8.217 -34.692  1.00  0.00           C
ATOM    561 1HB  LEU A 751     -46.645  -8.611 -34.274  1.00  0.00           H
ATOM    562 2HB  LEU A 751     -48.100  -8.949 -34.933  1.00  0.00           H
ATOM    563  CG  LEU A 751     -47.027  -7.545 -35.999  1.00  0.00           C
ATOM    564  HG  LEU A 751     -46.554  -6.695 -35.767  1.00  0.00           H
ATOM    565  CD1 LEU A 751     -46.085  -8.470 -36.766  1.00  0.00           C
ATOM    566 1HD1 LEU A 751     -45.789  -8.049 -37.623  1.00  0.00           H
ATOM    567 2HD1 LEU A 751     -46.534  -9.335 -36.988  1.00  0.00           H
ATOM    568 3HD1 LEU A 751     -45.269  -8.677 -36.227  1.00  0.00           H
ATOM    569  CD2 LEU A 751     -48.224  -7.189 -36.878  1.00  0.00           C
ATOM    570 1HD2 LEU A 751     -47.928  -6.752 -37.727  1.00  0.00           H
ATOM    571 2HD2 LEU A 751     -48.840  -6.558 -36.406  1.00  0.00           H
ATOM    572 3HD2 LEU A 751     -48.747  -8.006 -37.120  1.00  0.00           H
ATOM    573  N   PHE A 752     -48.351  -8.854 -31.660  1.00  0.00           N
ATOM    574  H   PHE A 752     -47.366  -8.741 -31.527  1.00  0.00           H
ATOM    575  CA  PHE A 752     -49.128  -9.656 -30.706  1.00  0.00           C
ATOM    576  HA  PHE A 752     -49.543 -10.377 -31.261  1.00  0.00           H
ATOM    577  C   PHE A 752     -50.154  -8.749 -30.032  1.00  0.00           C
ATOM    578  O   PHE A 752     -51.331  -9.089 -29.937  1.00  0.00           O
ATOM    579  CB  PHE A 752     -48.265 -10.299 -29.606  1.00  0.00           C
ATOM    580 1HB  PHE A 752     -47.703  -9.585 -29.187  1.00  0.00           H
ATOM    581 2HB  PHE A 752     -48.873 -10.693 -28.917  1.00  0.00           H
ATOM    582  CG  PHE A 752     -47.336 -11.396 -30.079  1.00  0.00           C
ATOM    583  CD1 PHE A 752     -45.949 -11.276 -29.875  1.00  0.00           C
ATOM    584  HD1 PHE A 752     -45.588 -10.453 -29.436  1.00  0.00           H
ATOM    585  CD2 PHE A 752     -47.830 -12.582 -30.654  1.00  0.00           C
ATOM    586  HD2 PHE A 752     -48.814 -12.688 -30.799  1.00  0.00           H
ATOM    587  CE1 PHE A 752     -45.056 -12.295 -30.278  1.00  0.00           C
ATOM    588  HE1 PHE A 752     -44.071 -12.178 -30.149  1.00  0.00           H
ATOM    589  CE2 PHE A 752     -46.949 -13.631 -31.031  1.00  0.00           C
ATOM    590  HE2 PHE A 752     -47.314 -14.479 -31.416  1.00  0.00           H
ATOM    591  CZ  PHE A 752     -45.556 -13.472 -30.860  1.00  0.00           C
ATOM    592  HZ  PHE A 752     -44.928 -14.194 -31.152  1.00  0.00           H
ATOM    593  N   ALA A 753     -49.722  -7.557 -29.635  1.00  0.00           N
ATOM    594  H   ALA A 753     -48.759  -7.322 -29.769  1.00  0.00           H
ATOM    595  CA  ALA A 753     -50.608  -6.578 -29.009  1.00  0.00           C
ATOM    596  HA  ALA A 753     -51.016  -7.050 -28.227  1.00  0.00           H
ATOM    597  C   ALA A 753     -51.723  -6.134 -29.958  1.00  0.00           C
ATOM    598  O   ALA A 753     -52.829  -5.804 -29.537  1.00  0.00           O
ATOM    599  CB  ALA A 753     -49.789  -5.360 -28.565  1.00  0.00           C
ATOM    600 1HB  ALA A 753     -49.054  -5.630 -27.943  1.00  0.00           H
ATOM    601 2HB  ALA A 753     -50.365  -4.695 -28.090  1.00  0.00           H
ATOM    602 3HB  ALA A 753     -49.374  -4.901 -29.351  1.00  0.00           H
ATOM    603  N   TYR A 754     -51.420  -6.063 -31.244  1.00  0.00           N
ATOM    604  H   TYR A 754     -50.492  -6.285 -31.543  1.00  0.00           H
ATOM    605  CA  TYR A 754     -52.414  -5.667 -32.232  1.00  0.00           C
ATOM    606  HA  TYR A 754     -52.842  -4.845 -31.857  1.00  0.00           H
ATOM    607  C   TYR A 754     -53.466  -6.751 -32.416  1.00  0.00           C
ATOM    608  O   TYR A 754     -54.660  -6.464 -32.391  1.00  0.00           O
ATOM    609  CB  TYR A 754     -51.743  -5.365 -33.574  1.00  0.00           C
ATOM    610 1HB  TYR A 754     -51.020  -4.689 -33.434  1.00  0.00           H
ATOM    611 2HB  TYR A 754     -51.346  -6.207 -33.939  1.00  0.00           H
ATOM    612  CG  TYR A 754     -52.717  -4.819 -34.586  1.00  0.00           C
ATOM    613  CD1 TYR A 754     -53.255  -3.524 -34.437  1.00  0.00           C
ATOM    614  HD1 TYR A 754     -52.959  -2.950 -33.674  1.00  0.00           H
ATOM    615  CD2 TYR A 754     -53.128  -5.600 -35.685  1.00  0.00           C
ATOM    616  HD2 TYR A 754     -52.749  -6.517 -35.810  1.00  0.00           H
ATOM    617  CE1 TYR A 754     -54.210  -3.029 -35.358  1.00  0.00           C
ATOM    618  HE1 TYR A 754     -54.594  -2.113 -35.241  1.00  0.00           H
ATOM    619  CE2 TYR A 754     -54.073  -5.098 -36.615  1.00  0.00           C
ATOM    620  HE2 TYR A 754     -54.350  -5.653 -37.399  1.00  0.00           H
ATOM    621  CZ  TYR A 754     -54.613  -3.827 -36.430  1.00  0.00           C
ATOM    622  OH  TYR A 754     -55.564  -3.356 -37.293  1.00  0.00           O
ATOM    623  HH  TYR A 754     -55.180  -3.246 -38.163  1.00  0.00           H
ATOM    624  N   VAL A 755     -53.025  -7.992 -32.579  1.00 10.12           N
ATOM    625  H   VAL A 755     -52.044  -8.172 -32.514  1.00 10.12           H
ATOM    626  CA  VAL A 755     -53.937  -9.103 -32.851  1.00 10.12           C
ATOM    627  HA  VAL A 755     -54.559  -8.769 -33.559  1.00 10.12           H
ATOM    628  C   VAL A 755     -54.799  -9.418 -31.628  1.00 10.12           C
ATOM    629  O   VAL A 755     -55.988  -9.686 -31.774  1.00 10.12           O
ATOM    630  CB  VAL A 755     -53.179 -10.333 -33.427  1.00 10.12           C
ATOM    631  HB  VAL A 755     -52.496 -10.614 -32.753  1.00 10.12           H
ATOM    632  CG1 VAL A 755     -54.113 -11.516 -33.676  1.00 10.12           C
ATOM    633 1HG1 VAL A 755     -53.611 -12.298 -34.046  1.00 10.12           H
ATOM    634 2HG1 VAL A 755     -54.831 -11.275 -34.329  1.00 10.12           H
ATOM    635 3HG1 VAL A 755     -54.555 -11.808 -32.828  1.00 10.12           H
ATOM    636  CG2 VAL A 755     -52.529  -9.952 -34.783  1.00 10.12           C
ATOM    637 1HG2 VAL A 755     -52.035 -10.728 -35.174  1.00 10.12           H
ATOM    638 2HG2 VAL A 755     -51.880  -9.200 -34.670  1.00 10.12           H
ATOM    639 3HG2 VAL A 755     -53.222  -9.664 -35.444  1.00 10.12           H
ATOM    640  N   LEU A 756     -54.269  -9.255 -30.422  1.00  4.96           N
ATOM    641  H   LEU A 756     -53.298  -9.030 -30.339  1.00  4.96           H
ATOM    642  CA  LEU A 756     -55.082  -9.399 -29.208  1.00  4.96           C
ATOM    643  HA  LEU A 756     -55.418 -10.340 -29.255  1.00  4.96           H
ATOM    644  C   LEU A 756     -56.276  -8.443 -29.171  1.00  4.96           C
ATOM    645  O   LEU A 756     -57.344  -8.784 -28.663  1.00  4.96           O
ATOM    646  CB  LEU A 756     -54.220  -9.152 -27.963  1.00  4.96           C
ATOM    647 1HB  LEU A 756     -53.559  -8.436 -28.189  1.00  4.96           H
ATOM    648 2HB  LEU A 756     -54.825  -8.830 -27.235  1.00  4.96           H
ATOM    649  CG  LEU A 756     -53.436 -10.357 -27.420  1.00  4.96           C
ATOM    650  HG  LEU A 756     -52.937 -10.759 -28.188  1.00  4.96           H
ATOM    651  CD1 LEU A 756     -52.433  -9.934 -26.359  1.00  4.96           C
ATOM    652 1HD1 LEU A 756     -51.926 -10.722 -26.010  1.00  4.96           H
ATOM    653 2HD1 LEU A 756     -52.892  -9.497 -25.586  1.00  4.96           H
ATOM    654 3HD1 LEU A 756     -51.771  -9.283 -26.731  1.00  4.96           H
ATOM    655  CD2 LEU A 756     -54.381 -11.399 -26.820  1.00  4.96           C
ATOM    656 1HD2 LEU A 756     -53.871 -12.183 -26.466  1.00  4.96           H
ATOM    657 2HD2 LEU A 756     -55.026 -11.735 -27.506  1.00  4.96           H
ATOM    658 3HD2 LEU A 756     -54.910 -11.011 -26.065  1.00  4.96           H
ATOM    659  N   LEU A 757     -56.126  -7.266 -29.764  1.00 13.72           N
ATOM    660  H   LEU A 757     -55.252  -7.051 -30.200  1.00 13.72           H
ATOM    661  CA  LEU A 757     -57.200  -6.272 -29.800  1.00 13.72           C
ATOM    662  HA  LEU A 757     -57.796  -6.520 -29.036  1.00 13.72           H
ATOM    663  C   LEU A 757     -58.037  -6.353 -31.083  1.00 13.72           C
ATOM    664  O   LEU A 757     -58.765  -5.418 -31.423  1.00 13.72           O
ATOM    665  CB  LEU A 757     -56.631  -4.862 -29.586  1.00 13.72           C
ATOM    666 1HB  LEU A 757     -55.977  -4.692 -30.323  1.00 13.72           H
ATOM    667 2HB  LEU A 757     -57.394  -4.220 -29.663  1.00 13.72           H
ATOM    668  CG  LEU A 757     -55.913  -4.564 -28.257  1.00 13.72           C
ATOM    669  HG  LEU A 757     -55.141  -5.197 -28.202  1.00 13.72           H
ATOM    670  CD1 LEU A 757     -55.433  -3.109 -28.230  1.00 13.72           C
ATOM    671 1HD1 LEU A 757     -54.964  -2.902 -27.371  1.00 13.72           H
ATOM    672 2HD1 LEU A 757     -56.202  -2.476 -28.321  1.00 13.72           H
ATOM    673 3HD1 LEU A 757     -54.796  -2.928 -28.979  1.00 13.72           H
ATOM    674  CD2 LEU A 757     -56.800  -4.798 -27.035  1.00 13.72           C
ATOM    675 1HD2 LEU A 757     -56.306  -4.596 -26.189  1.00 13.72           H
ATOM    676 2HD2 LEU A 757     -57.107  -5.749 -26.992  1.00 13.72           H
ATOM    677 3HD2 LEU A 757     -57.611  -4.214 -27.064  1.00 13.72           H
ATOM    678  N   MET A 758     -57.960  -7.482 -31.774  1.00 21.36           N
ATOM    679  H   MET A 758     -57.238  -8.133 -31.541  1.00 21.36           H
ATOM    680  CA  MET A 758     -58.880  -7.823 -32.863  1.00 21.36           C
ATOM    681  HA  MET A 758     -59.709  -7.293 -32.684  1.00 21.36           H
ATOM    682  C   MET A 758     -59.175  -9.324 -32.835  1.00 21.36           C
ATOM    683  O   MET A 758     -59.433  -9.930 -33.870  1.00 21.36           O
ATOM    684  CB  MET A 758     -58.321  -7.419 -34.235  1.00 21.36           C
ATOM    685 1HB  MET A 758     -58.968  -7.713 -34.938  1.00 21.36           H
ATOM    686 2HB  MET A 758     -58.232  -6.423 -34.259  1.00 21.36           H
ATOM    687  CG  MET A 758     -56.963  -8.019 -34.567  1.00 21.36           C
ATOM    688 1HG  MET A 758     -56.367  -7.662 -33.847  1.00 21.36           H
ATOM    689 2HG  MET A 758     -57.101  -9.000 -34.431  1.00 21.36           H
ATOM    690  SD  MET A 758     -56.308  -7.661 -36.212  1.00 21.36           S
ATOM    691  CE  MET A 758     -57.144  -8.857 -37.240  1.00 21.36           C
ATOM    692 1HE  MET A 758     -56.865  -8.765 -38.196  1.00 21.36           H
ATOM    693 2HE  MET A 758     -58.136  -8.736 -37.196  1.00 21.36           H
ATOM    694 3HE  MET A 758     -56.935  -9.790 -36.947  1.00 21.36           H
ATOM    695  N   ASP A 759     -59.111  -9.932 -31.658  1.00 10.94           N
ATOM    696  H   ASP A 759     -58.956  -9.385 -30.835  1.00 10.94           H
ATOM    697  CA  ASP A 759     -59.262 -11.385 -31.531  1.00 10.94           C
ATOM    698  HA  ASP A 759     -58.521 -11.782 -32.072  1.00 10.94           H
ATOM    699  C   ASP A 759     -60.604 -11.858 -32.095  1.00 10.94           C
ATOM    700  O   ASP A 759     -61.643 -11.219 -31.883  1.00 10.94           O
ATOM    701  CB  ASP A 759     -59.145 -11.790 -30.056  1.00 10.94           C
ATOM    702 1HB  ASP A 759     -58.323 -11.369 -29.672  1.00 10.94           H
ATOM    703 2HB  ASP A 759     -59.951 -11.456 -29.567  1.00 10.94           H
ATOM    704  CG  ASP A 759     -59.052 -13.301 -29.860  1.00 10.94           C
ATOM    705  OD1 ASP A 759     -57.941 -13.807 -29.597  1.00 10.94           O
ATOM    706  OD2 ASP A 759     -60.079 -14.008 -29.920  1.00 10.94           O
ATOM    707  N   PHE A 760     -60.587 -12.957 -32.838  1.00 21.34           N
ATOM    708  H   PHE A 760     -59.708 -13.389 -33.038  1.00 21.34           H
ATOM    709  CA  PHE A 760     -61.804 -13.559 -33.375  1.00 21.34           C
ATOM    710  HA  PHE A 760     -62.566 -12.985 -33.075  1.00 21.34           H
ATOM    711  C   PHE A 760     -61.892 -14.968 -32.830  1.00 21.34           C
ATOM    712  O   PHE A 760     -60.889 -15.674 -32.727  1.00 21.34           O
ATOM    713  CB  PHE A 760     -61.799 -13.606 -34.904  1.00 21.34           C
ATOM    714 1HB  PHE A 760     -60.854 -13.541 -35.224  1.00 21.34           H
ATOM    715 2HB  PHE A 760     -62.192 -14.477 -35.200  1.00 21.34           H
ATOM    716  CG  PHE A 760     -62.588 -12.494 -35.547  1.00 21.34           C
ATOM    717  CD1 PHE A 760     -62.273 -11.145 -35.305  1.00 21.34           C
ATOM    718  HD1 PHE A 760     -61.521 -10.918 -34.686  1.00 21.34           H
ATOM    719  CD2 PHE A 760     -63.668 -12.796 -36.395  1.00 21.34           C
ATOM    720  HD2 PHE A 760     -63.908 -13.751 -36.567  1.00 21.34           H
ATOM    721  CE1 PHE A 760     -63.004 -10.104 -35.924  1.00 21.34           C
ATOM    722  HE1 PHE A 760     -62.756  -9.150 -35.756  1.00 21.34           H
ATOM    723  CE2 PHE A 760     -64.422 -11.764 -37.009  1.00 21.34           C
ATOM    724  HE2 PHE A 760     -65.193 -11.992 -37.604  1.00 21.34           H
ATOM    725  CZ  PHE A 760     -64.082 -10.414 -36.778  1.00 21.34           C
ATOM    726  HZ  PHE A 760     -64.602  -9.682 -37.217  1.00 21.34           H
ATOM    727  N   HIS A 761     -63.100 -15.370 -32.478  1.00  8.76           N
ATOM    728  H   HIS A 761     -63.880 -14.762 -32.626  1.00  8.76           H
ATOM    729  CA  HIS A 761     -63.320 -16.674 -31.882  1.00  8.76           C
ATOM    730  HA  HIS A 761     -62.656 -16.755 -31.138  1.00  8.76           H
ATOM    731  C   HIS A 761     -63.065 -17.784 -32.906  1.00  8.76           C
ATOM    732  O   HIS A 761     -63.428 -17.673 -34.087  1.00  8.76           O
ATOM    733  CB  HIS A 761     -64.749 -16.752 -31.331  1.00  8.76           C
ATOM    734 1HB  HIS A 761     -65.391 -16.523 -32.062  1.00  8.76           H
ATOM    735 2HB  HIS A 761     -64.924 -17.684 -31.014  1.00  8.76           H
ATOM    736  CG  HIS A 761     -65.004 -15.820 -30.185  1.00  8.76           C
ATOM    737  ND1 HIS A 761     -65.451 -14.525 -30.317  1.00  8.76           N
ATOM    738  HD1 HIS A 761     -65.641 -14.055 -31.179  1.00  8.76           H
ATOM    739  CD2 HIS A 761     -64.891 -16.015 -28.843  1.00  8.76           C
ATOM    740  HD2 HIS A 761     -64.594 -16.867 -28.413  1.00  8.76           H
ATOM    741  CE1 HIS A 761     -65.587 -14.005 -29.094  1.00  8.76           C
ATOM    742  HE1 HIS A 761     -65.908 -13.076 -28.910  1.00  8.76           H
ATOM    743  NE2 HIS A 761     -65.245 -14.870 -28.161  1.00  8.76           N
ATOM    744  N   SER A 762     -62.471 -18.861 -32.406  1.00 56.40           N
ATOM    745  H   SER A 762     -62.205 -18.822 -31.443  1.00 56.40           H
ATOM    746  CA  SER A 762     -62.166 -20.104 -33.127  1.00 56.40           C
ATOM    747  HA  SER A 762     -61.670 -20.560 -32.388  1.00 56.40           H
ATOM    748  C   SER A 762     -61.168 -20.118 -34.277  1.00 56.40           C
ATOM    749  O   SER A 762     -60.146 -20.796 -34.166  1.00 56.40           O
ATOM    750  CB  SER A 762     -63.455 -20.785 -33.586  1.00 56.40           C
ATOM    751 1HB  SER A 762     -64.088 -20.894 -32.820  1.00 56.40           H
ATOM    752 2HB  SER A 762     -63.896 -20.254 -34.310  1.00 56.40           H
ATOM    753  OG  SER A 762     -63.201 -22.072 -34.106  1.00 56.40           O
ATOM    754  HG  SER A 762     -63.144 -22.701 -33.387  1.00 56.40           H
ATOM    755  N   VAL A 763     -61.463 -19.448 -35.380  1.00  0.00           N
ATOM    756  H   VAL A 763     -62.248 -18.829 -35.383  1.00  0.00           H
ATOM    757  CA  VAL A 763     -60.661 -19.597 -36.595  1.00  0.00           C
ATOM    758  HA  VAL A 763     -60.220 -20.492 -36.535  1.00  0.00           H
ATOM    759  C   VAL A 763     -59.610 -18.489 -36.626  1.00  0.00           C
ATOM    760  O   VAL A 763     -59.976 -17.308 -36.724  1.00  0.00           O
ATOM    761  CB  VAL A 763     -61.550 -19.555 -37.866  1.00  0.00           C
ATOM    762  HB  VAL A 763     -61.986 -18.656 -37.915  1.00  0.00           H
ATOM    763  CG1 VAL A 763     -60.708 -19.755 -39.133  1.00  0.00           C
ATOM    764 1HG1 VAL A 763     -61.281 -19.728 -39.952  1.00  0.00           H
ATOM    765 2HG1 VAL A 763     -60.238 -20.638 -39.116  1.00  0.00           H
ATOM    766 3HG1 VAL A 763     -60.015 -19.040 -39.219  1.00  0.00           H
ATOM    767  CG2 VAL A 763     -62.633 -20.650 -37.797  1.00  0.00           C
ATOM    768 1HG2 VAL A 763     -63.213 -20.633 -38.612  1.00  0.00           H
ATOM    769 2HG2 VAL A 763     -63.221 -20.522 -36.998  1.00  0.00           H
ATOM    770 3HG2 VAL A 763     -62.220 -21.559 -37.733  1.00  0.00           H
ATOM    771  N   PRO A 764     -58.310 -18.836 -36.523  1.00 11.78           N
ATOM    772  CA  PRO A 764     -57.338 -17.735 -36.501  1.00 11.78           C
ATOM    773  HA  PRO A 764     -57.628 -17.086 -35.798  1.00 11.78           H
ATOM    774  C   PRO A 764     -57.259 -16.902 -37.772  1.00 11.78           C
ATOM    775  O   PRO A 764     -57.485 -17.393 -38.886  1.00 11.78           O
ATOM    776  CB  PRO A 764     -56.004 -18.453 -36.275  1.00 11.78           C
ATOM    777 1HB  PRO A 764     -55.530 -18.618 -37.140  1.00 11.78           H
ATOM    778 2HB  PRO A 764     -55.410 -17.931 -35.663  1.00 11.78           H
ATOM    779  CG  PRO A 764     -56.373 -19.741 -35.646  1.00 11.78           C
ATOM    780 1HG  PRO A 764     -55.648 -20.419 -35.770  1.00 11.78           H
ATOM    781 2HG  PRO A 764     -56.555 -19.622 -34.670  1.00 11.78           H
ATOM    782  CD  PRO A 764     -57.616 -20.130 -36.388  1.00 11.78           C
ATOM    783 1HD  PRO A 764     -57.403 -20.518 -37.285  1.00 11.78           H
ATOM    784 2HD  PRO A 764     -58.168 -20.780 -35.866  1.00 11.78           H
ATOM    785  N   HIS A 765     -56.901 -15.640 -37.605  1.00  5.20           N
ATOM    786  H   HIS A 765     -56.781 -15.292 -36.675  1.00  5.20           H
ATOM    787  CA  HIS A 765     -56.675 -14.736 -38.732  1.00  5.20           C
ATOM    788  HA  HIS A 765     -57.492 -14.795 -39.306  1.00  5.20           H
ATOM    789  C   HIS A 765     -55.407 -15.160 -39.476  1.00  5.20           C
ATOM    790  O   HIS A 765     -54.483 -15.675 -38.849  1.00  5.20           O
ATOM    791  CB  HIS A 765     -56.438 -13.315 -38.217  1.00  5.20           C
ATOM    792 1HB  HIS A 765     -55.678 -13.332 -37.567  1.00  5.20           H
ATOM    793 2HB  HIS A 765     -56.202 -12.728 -38.991  1.00  5.20           H
ATOM    794  CG  HIS A 765     -57.610 -12.701 -37.526  1.00  5.20           C
ATOM    795  ND1 HIS A 765     -58.622 -12.071 -38.219  1.00  5.20           N
ATOM    796  HD1 HIS A 765     -58.730 -12.013 -39.211  1.00  5.20           H
ATOM    797  CD2 HIS A 765     -57.830 -12.484 -36.201  1.00  5.20           C
ATOM    798  HD2 HIS A 765     -57.248 -12.827 -35.464  1.00  5.20           H
ATOM    799  CE1 HIS A 765     -59.446 -11.543 -37.265  1.00  5.20           C
ATOM    800  HE1 HIS A 765     -60.306 -11.074 -37.465  1.00  5.20           H
ATOM    801  NE2 HIS A 765     -58.957 -11.732 -36.017  1.00  5.20           N
ATOM    802  N   PRO A 766     -55.278 -14.871 -40.784  1.00  7.69           N
ATOM    803  CA  PRO A 766     -53.945 -15.134 -41.355  1.00  7.69           C
ATOM    804  HA  PRO A 766     -53.755 -16.106 -41.218  1.00  7.69           H
ATOM    805  C   PRO A 766     -52.737 -14.461 -40.669  1.00  7.69           C
ATOM    806  O   PRO A 766     -51.750 -15.150 -40.429  1.00  7.69           O
ATOM    807  CB  PRO A 766     -54.093 -14.676 -42.809  1.00  7.69           C
ATOM    808 1HB  PRO A 766     -53.792 -13.729 -42.925  1.00  7.69           H
ATOM    809 2HB  PRO A 766     -53.581 -15.268 -43.432  1.00  7.69           H
ATOM    810  CG  PRO A 766     -55.549 -14.789 -43.074  1.00  7.69           C
ATOM    811 1HG  PRO A 766     -55.813 -14.205 -43.842  1.00  7.69           H
ATOM    812 2HG  PRO A 766     -55.798 -15.737 -43.274  1.00  7.69           H
ATOM    813  CD  PRO A 766     -56.191 -14.325 -41.804  1.00  7.69           C
ATOM    814 1HD  PRO A 766     -56.229 -13.327 -41.755  1.00  7.69           H
ATOM    815 2HD  PRO A 766     -57.112 -14.700 -41.699  1.00  7.69           H
ATOM    816  N   PRO A 767     -52.791 -13.170 -40.261  1.00 19.41           N
ATOM    817  CA  PRO A 767     -51.604 -12.754 -39.498  1.00 19.41           C
ATOM    818  HA  PRO A 767     -50.800 -13.058 -40.009  1.00 19.41           H
ATOM    819  C   PRO A 767     -51.424 -13.390 -38.115  1.00 19.41           C
ATOM    820  O   PRO A 767     -50.325 -13.383 -37.581  1.00 19.41           O
ATOM    821  CB  PRO A 767     -51.806 -11.245 -39.350  1.00 19.41           C
ATOM    822 1HB  PRO A 767     -51.412 -10.906 -38.496  1.00 19.41           H
ATOM    823 2HB  PRO A 767     -51.410 -10.746 -40.121  1.00 19.41           H
ATOM    824  CG  PRO A 767     -53.270 -11.076 -39.335  1.00 19.41           C
ATOM    825 1HG  PRO A 767     -53.650 -11.333 -38.446  1.00 19.41           H
ATOM    826 2HG  PRO A 767     -53.523 -10.132 -39.546  1.00 19.41           H
ATOM    827  CD  PRO A 767     -53.707 -12.022 -40.419  1.00 19.41           C
ATOM    828 1HD  PRO A 767     -54.656 -12.308 -40.290  1.00 19.41           H
ATOM    829 2HD  PRO A 767     -53.603 -11.610 -41.324  1.00 19.41           H
ATOM    830  N   GLU A 768     -52.465 -13.969 -37.536  1.00  0.00           N
ATOM    831  H   GLU A 768     -53.356 -13.919 -37.988  1.00  0.00           H
ATOM    832  CA  GLU A 768     -52.361 -14.679 -36.260  1.00  0.00           C
ATOM    833  HA  GLU A 768     -51.838 -14.139 -35.601  1.00  0.00           H
ATOM    834  C   GLU A 768     -51.631 -16.003 -36.512  1.00  0.00           C
ATOM    835  O   GLU A 768     -50.827 -16.462 -35.699  1.00  0.00           O
ATOM    836  CB  GLU A 768     -53.784 -14.888 -35.735  1.00  0.00           C
ATOM    837 1HB  GLU A 768     -54.253 -14.007 -35.793  1.00  0.00           H
ATOM    838 2HB  GLU A 768     -54.231 -15.544 -36.343  1.00  0.00           H
ATOM    839  CG  GLU A 768     -53.979 -15.399 -34.317  1.00  0.00           C
ATOM    840 1HG  GLU A 768     -53.564 -16.305 -34.236  1.00  0.00           H
ATOM    841 2HG  GLU A 768     -53.534 -14.770 -33.679  1.00  0.00           H
ATOM    842  CD  GLU A 768     -55.472 -15.491 -33.983  1.00  0.00           C
ATOM    843  OE1 GLU A 768     -56.305 -15.096 -34.831  1.00  0.00           O
ATOM    844  OE2 GLU A 768     -55.834 -15.969 -32.888  1.00  0.00           O
ATOM    845  N   LEU A 769     -51.845 -16.587 -37.685  1.00  0.00           N
ATOM    846  H   LEU A 769     -52.538 -16.208 -38.298  1.00  0.00           H
ATOM    847  CA  LEU A 769     -51.093 -17.772 -38.105  1.00  0.00           C
ATOM    848  HA  LEU A 769     -51.118 -18.380 -37.311  1.00  0.00           H
ATOM    849  C   LEU A 769     -49.655 -17.406 -38.462  1.00  0.00           C
ATOM    850  O   LEU A 769     -48.734 -18.180 -38.212  1.00  0.00           O
ATOM    851  CB  LEU A 769     -51.743 -18.442 -39.318  1.00  0.00           C
ATOM    852 1HB  LEU A 769     -51.799 -17.752 -40.040  1.00  0.00           H
ATOM    853 2HB  LEU A 769     -51.133 -19.180 -39.608  1.00  0.00           H
ATOM    854  CG  LEU A 769     -53.145 -19.047 -39.156  1.00  0.00           C
ATOM    855  HG  LEU A 769     -53.749 -18.336 -38.796  1.00  0.00           H
ATOM    856  CD1 LEU A 769     -53.647 -19.528 -40.511  1.00  0.00           C
ATOM    857 1HD1 LEU A 769     -54.560 -19.927 -40.434  1.00  0.00           H
ATOM    858 2HD1 LEU A 769     -53.038 -20.224 -40.892  1.00  0.00           H
ATOM    859 3HD1 LEU A 769     -53.696 -18.772 -41.164  1.00  0.00           H
ATOM    860  CD2 LEU A 769     -53.161 -20.211 -38.166  1.00  0.00           C
ATOM    861 1HD2 LEU A 769     -54.081 -20.591 -38.074  1.00  0.00           H
ATOM    862 2HD2 LEU A 769     -52.859 -19.915 -37.260  1.00  0.00           H
ATOM    863 3HD2 LEU A 769     -52.554 -20.946 -38.467  1.00  0.00           H
ATOM    864  N   VAL A 770     -49.434 -16.219 -39.010  1.00  0.00           N
ATOM    865  H   VAL A 770     -50.210 -15.642 -39.265  1.00  0.00           H
ATOM    866  CA  VAL A 770     -48.068 -15.741 -39.248  1.00  0.00           C
ATOM    867  HA  VAL A 770     -47.619 -16.465 -39.771  1.00  0.00           H
ATOM    868  C   VAL A 770     -47.385 -15.548 -37.897  1.00  0.00           C
ATOM    869  O   VAL A 770     -46.247 -15.960 -37.733  1.00  0.00           O
ATOM    870  CB  VAL A 770     -48.019 -14.434 -40.099  1.00  0.00           C
ATOM    871  HB  VAL A 770     -48.591 -13.754 -39.641  1.00  0.00           H
ATOM    872  CG1 VAL A 770     -46.593 -13.875 -40.210  1.00  0.00           C
ATOM    873 1HG1 VAL A 770     -46.578 -13.038 -40.758  1.00  0.00           H
ATOM    874 2HG1 VAL A 770     -45.981 -14.537 -40.643  1.00  0.00           H
ATOM    875 3HG1 VAL A 770     -46.222 -13.658 -39.307  1.00  0.00           H
ATOM    876  CG2 VAL A 770     -48.547 -14.695 -41.519  1.00  0.00           C
ATOM    877 1HG2 VAL A 770     -48.519 -13.861 -42.071  1.00  0.00           H
ATOM    878 2HG2 VAL A 770     -49.494 -15.016 -41.496  1.00  0.00           H
ATOM    879 3HG2 VAL A 770     -47.998 -15.390 -41.983  1.00  0.00           H
ATOM    880  N   LEU A 771     -48.064 -15.013 -36.893  1.00  0.00           N
ATOM    881  H   LEU A 771     -48.997 -14.686 -37.043  1.00  0.00           H
ATOM    882  CA  LEU A 771     -47.457 -14.897 -35.567  1.00  0.00           C
ATOM    883  HA  LEU A 771     -46.598 -14.413 -35.733  1.00  0.00           H
ATOM    884  C   LEU A 771     -47.143 -16.254 -34.954  1.00  0.00           C
ATOM    885  O   LEU A 771     -46.065 -16.437 -34.411  1.00  0.00           O
ATOM    886  CB  LEU A 771     -48.353 -14.093 -34.624  1.00  0.00           C
ATOM    887 1HB  LEU A 771     -49.296 -14.395 -34.763  1.00  0.00           H
ATOM    888 2HB  LEU A 771     -48.073 -14.296 -33.686  1.00  0.00           H
ATOM    889  CG  LEU A 771     -48.306 -12.571 -34.817  1.00  0.00           C
ATOM    890  HG  LEU A 771     -48.428 -12.372 -35.789  1.00  0.00           H
ATOM    891  CD1 LEU A 771     -49.431 -11.930 -34.021  1.00  0.00           C
ATOM    892 1HD1 LEU A 771     -49.425 -10.936 -34.128  1.00  0.00           H
ATOM    893 2HD1 LEU A 771     -49.342 -12.134 -33.046  1.00  0.00           H
ATOM    894 3HD1 LEU A 771     -50.322 -12.266 -34.325  1.00  0.00           H
ATOM    895  CD2 LEU A 771     -46.956 -11.980 -34.387  1.00  0.00           C
ATOM    896 1HD2 LEU A 771     -46.941 -10.989 -34.518  1.00  0.00           H
ATOM    897 2HD2 LEU A 771     -46.207 -12.373 -34.920  1.00  0.00           H
ATOM    898 3HD2 LEU A 771     -46.775 -12.165 -33.421  1.00  0.00           H
ATOM    899  N   TYR A 772     -48.015 -17.235 -35.122  1.00  0.00           N
ATOM    900  H   TYR A 772     -48.903 -17.036 -35.537  1.00  0.00           H
ATOM    901  CA  TYR A 772     -47.706 -18.607 -34.713  1.00  0.00           C
ATOM    902  HA  TYR A 772     -47.474 -18.565 -33.741  1.00  0.00           H
ATOM    903  C   TYR A 772     -46.497 -19.169 -35.469  1.00  0.00           C
ATOM    904  O   TYR A 772     -45.666 -19.883 -34.910  1.00  0.00           O
ATOM    905  CB  TYR A 772     -48.940 -19.478 -34.949  1.00  0.00           C
ATOM    906 1HB  TYR A 772     -49.655 -19.195 -34.310  1.00  0.00           H
ATOM    907 2HB  TYR A 772     -49.255 -19.334 -35.887  1.00  0.00           H
ATOM    908  CG  TYR A 772     -48.704 -20.958 -34.758  1.00  0.00           C
ATOM    909  CD1 TYR A 772     -48.427 -21.495 -33.486  1.00  0.00           C
ATOM    910  HD1 TYR A 772     -48.347 -20.885 -32.697  1.00  0.00           H
ATOM    911  CD2 TYR A 772     -48.773 -21.838 -35.858  1.00  0.00           C
ATOM    912  HD2 TYR A 772     -48.947 -21.472 -36.772  1.00  0.00           H
ATOM    913  CE1 TYR A 772     -48.260 -22.891 -33.313  1.00  0.00           C
ATOM    914  HE1 TYR A 772     -48.075 -23.263 -32.403  1.00  0.00           H
ATOM    915  CE2 TYR A 772     -48.598 -23.237 -35.684  1.00  0.00           C
ATOM    916  HE2 TYR A 772     -48.650 -23.852 -36.471  1.00  0.00           H
ATOM    917  CZ  TYR A 772     -48.353 -23.747 -34.408  1.00  0.00           C
ATOM    918  OH  TYR A 772     -48.214 -25.096 -34.210  1.00  0.00           O
ATOM    919  HH  TYR A 772     -48.182 -25.279 -33.271  1.00  0.00           H
ATOM    920  N   SER A 773     -46.344 -18.797 -36.730  1.00  0.00           N
ATOM    921  H   SER A 773     -47.040 -18.222 -37.159  1.00  0.00           H
ATOM    922  CA  SER A 773     -45.178 -19.210 -37.509  1.00  0.00           C
ATOM    923  HA  SER A 773     -45.124 -20.200 -37.381  1.00  0.00           H
ATOM    924  C   SER A 773     -43.907 -18.537 -36.995  1.00  0.00           C
ATOM    925  O   SER A 773     -42.849 -19.145 -36.987  1.00  0.00           O
ATOM    926  CB  SER A 773     -45.361 -18.863 -38.987  1.00  0.00           C
ATOM    927 1HB  SER A 773     -45.324 -17.873 -39.124  1.00  0.00           H
ATOM    928 2HB  SER A 773     -44.656 -19.304 -39.543  1.00  0.00           H
ATOM    929  OG  SER A 773     -46.623 -19.314 -39.457  1.00  0.00           O
ATOM    930  HG  SER A 773     -46.592 -19.415 -40.408  1.00  0.00           H
ATOM    931  N   LEU A 774     -44.003 -17.292 -36.551  1.00  0.00           N
ATOM    932  H   LEU A 774     -44.893 -16.837 -36.578  1.00  0.00           H
ATOM    933  CA  LEU A 774     -42.851 -16.559 -36.022  1.00  0.00           C
ATOM    934  HA  LEU A 774     -42.097 -16.756 -36.649  1.00  0.00           H
ATOM    935  C   LEU A 774     -42.472 -17.050 -34.629  1.00  0.00           C
ATOM    936  O   LEU A 774     -41.294 -17.136 -34.307  1.00  0.00           O
ATOM    937  CB  LEU A 774     -43.147 -15.056 -35.996  1.00  0.00           C
ATOM    938 1HB  LEU A 774     -44.004 -14.922 -35.498  1.00  0.00           H
ATOM    939 2HB  LEU A 774     -42.401 -14.606 -35.504  1.00  0.00           H
ATOM    940  CG  LEU A 774     -43.286 -14.379 -37.371  1.00  0.00           C
ATOM    941  HG  LEU A 774     -43.892 -14.946 -37.928  1.00  0.00           H
ATOM    942  CD1 LEU A 774     -43.896 -12.994 -37.207  1.00  0.00           C
ATOM    943 1HD1 LEU A 774     -43.994 -12.538 -38.092  1.00  0.00           H
ATOM    944 2HD1 LEU A 774     -43.323 -12.416 -36.626  1.00  0.00           H
ATOM    945 3HD1 LEU A 774     -44.802 -13.049 -36.788  1.00  0.00           H
ATOM    946  CD2 LEU A 774     -41.954 -14.281 -38.118  1.00  0.00           C
ATOM    947 1HD2 LEU A 774     -42.073 -13.838 -39.007  1.00  0.00           H
ATOM    948 2HD2 LEU A 774     -41.565 -15.188 -38.277  1.00  0.00           H
ATOM    949 3HD2 LEU A 774     -41.288 -13.748 -37.596  1.00  0.00           H
ATOM    950  N   VAL A 775     -43.452 -17.458 -33.836  1.00  0.00           N
ATOM    951  H   VAL A 775     -44.400 -17.286 -34.105  1.00  0.00           H
ATOM    952  CA  VAL A 775     -43.184 -18.154 -32.575  1.00  0.00           C
ATOM    953  HA  VAL A 775     -42.606 -17.558 -32.018  1.00  0.00           H
ATOM    954  C   VAL A 775     -42.437 -19.442 -32.898  1.00  0.00           C
ATOM    955  O   VAL A 775     -41.453 -19.762 -32.245  1.00  0.00           O
ATOM    956  CB  VAL A 775     -44.505 -18.430 -31.802  1.00  0.00           C
ATOM    957  HB  VAL A 775     -45.161 -18.831 -32.442  1.00  0.00           H
ATOM    958  CG1 VAL A 775     -44.326 -19.438 -30.664  1.00  0.00           C
ATOM    959 1HG1 VAL A 775     -45.190 -19.596 -30.186  1.00  0.00           H
ATOM    960 2HG1 VAL A 775     -43.660 -19.109 -29.995  1.00  0.00           H
ATOM    961 3HG1 VAL A 775     -44.002 -20.318 -31.012  1.00  0.00           H
ATOM    962  CG2 VAL A 775     -45.051 -17.114 -31.236  1.00  0.00           C
ATOM    963 1HG2 VAL A 775     -45.902 -17.266 -30.733  1.00  0.00           H
ATOM    964 2HG2 VAL A 775     -45.239 -16.460 -31.968  1.00  0.00           H
ATOM    965 3HG2 VAL A 775     -44.395 -16.694 -30.609  1.00  0.00           H
ATOM    966  N   PHE A 776     -42.833 -20.154 -33.943  1.00  7.67           N
ATOM    967  H   PHE A 776     -43.634 -19.866 -34.467  1.00  7.67           H
ATOM    968  CA  PHE A 776     -42.103 -21.357 -34.331  1.00  7.67           C
ATOM    969  HA  PHE A 776     -42.030 -21.866 -33.474  1.00  7.67           H
ATOM    970  C   PHE A 776     -40.689 -21.080 -34.841  1.00  7.67           C
ATOM    971  O   PHE A 776     -39.779 -21.854 -34.557  1.00  7.67           O
ATOM    972  CB  PHE A 776     -42.886 -22.142 -35.379  1.00  7.67           C
ATOM    973 1HB  PHE A 776     -43.725 -21.644 -35.597  1.00  7.67           H
ATOM    974 2HB  PHE A 776     -42.327 -22.231 -36.203  1.00  7.67           H
ATOM    975  CG  PHE A 776     -43.265 -23.518 -34.922  1.00  7.67           C
ATOM    976  CD1 PHE A 776     -44.523 -23.758 -34.341  1.00  7.67           C
ATOM    977  HD1 PHE A 776     -45.176 -23.007 -34.244  1.00  7.67           H
ATOM    978  CD2 PHE A 776     -42.351 -24.578 -35.047  1.00  7.67           C
ATOM    979  HD2 PHE A 776     -41.456 -24.413 -35.462  1.00  7.67           H
ATOM    980  CE1 PHE A 776     -44.872 -25.057 -33.892  1.00  7.67           C
ATOM    981  HE1 PHE A 776     -45.771 -25.222 -33.485  1.00  7.67           H
ATOM    982  CE2 PHE A 776     -42.683 -25.875 -34.593  1.00  7.67           C
ATOM    983  HE2 PHE A 776     -42.021 -26.620 -34.678  1.00  7.67           H
ATOM    984  CZ  PHE A 776     -43.950 -26.116 -34.020  1.00  7.67           C
ATOM    985  HZ  PHE A 776     -44.193 -27.034 -33.706  1.00  7.67           H
ATOM    986  N   VAL A 777     -40.482 -19.976 -35.547  1.00 14.10           N
ATOM    987  H   VAL A 777     -41.269 -19.416 -35.807  1.00 14.10           H
ATOM    988  CA  VAL A 777     -39.140 -19.545 -35.961  1.00 14.10           C
ATOM    989  HA  VAL A 777     -38.754 -20.293 -36.501  1.00 14.10           H
ATOM    990  C   VAL A 777     -38.290 -19.325 -34.713  1.00 14.10           C
ATOM    991  O   VAL A 777     -37.197 -19.881 -34.601  1.00 14.10           O
ATOM    992  CB  VAL A 777     -39.211 -18.241 -36.835  1.00 14.10           C
ATOM    993  HB  VAL A 777     -39.833 -17.611 -36.370  1.00 14.10           H
ATOM    994  CG1 VAL A 777     -37.869 -17.511 -36.968  1.00 14.10           C
ATOM    995 1HG1 VAL A 777     -37.962 -16.690 -37.531  1.00 14.10           H
ATOM    996 2HG1 VAL A 777     -37.182 -18.099 -37.394  1.00 14.10           H
ATOM    997 3HG1 VAL A 777     -37.522 -17.232 -36.072  1.00 14.10           H
ATOM    998  CG2 VAL A 777     -39.738 -18.564 -38.239  1.00 14.10           C
ATOM    999 1HG2 VAL A 777     -39.786 -17.739 -38.802  1.00 14.10           H
ATOM   1000 2HG2 VAL A 777     -40.655 -18.960 -38.195  1.00 14.10           H
ATOM   1001 3HG2 VAL A 777     -39.142 -19.219 -38.704  1.00 14.10           H
ATOM   1002  N   LEU A 778     -38.799 -18.569 -33.750  1.00  0.00           N
ATOM   1003  H   LEU A 778     -39.716 -18.185 -33.857  1.00  0.00           H
ATOM   1004  CA  LEU A 778     -38.039 -18.290 -32.535  1.00  0.00           C
ATOM   1005  HA  LEU A 778     -37.172 -17.903 -32.849  1.00  0.00           H
ATOM   1006  C   LEU A 778     -37.780 -19.569 -31.754  1.00  0.00           C
ATOM   1007  O   LEU A 778     -36.668 -19.802 -31.308  1.00  0.00           O
ATOM   1008  CB  LEU A 778     -38.789 -17.291 -31.648  1.00  0.00           C
ATOM   1009 1HB  LEU A 778     -39.714 -17.648 -31.517  1.00  0.00           H
ATOM   1010 2HB  LEU A 778     -38.315 -17.263 -30.768  1.00  0.00           H
ATOM   1011  CG  LEU A 778     -38.923 -15.842 -32.142  1.00  0.00           C
ATOM   1012  HG  LEU A 778     -39.292 -15.864 -33.071  1.00  0.00           H
ATOM   1013  CD1 LEU A 778     -39.866 -15.079 -31.217  1.00  0.00           C
ATOM   1014 1HD1 LEU A 778     -39.972 -14.131 -31.516  1.00  0.00           H
ATOM   1015 2HD1 LEU A 778     -39.518 -15.069 -30.280  1.00  0.00           H
ATOM   1016 3HD1 LEU A 778     -40.773 -15.500 -31.204  1.00  0.00           H
ATOM   1017  CD2 LEU A 778     -37.575 -15.124 -32.204  1.00  0.00           C
ATOM   1018 1HD2 LEU A 778     -37.684 -14.184 -32.527  1.00  0.00           H
ATOM   1019 2HD2 LEU A 778     -36.948 -15.592 -32.826  1.00  0.00           H
ATOM   1020 3HD2 LEU A 778     -37.145 -15.091 -31.302  1.00  0.00           H
ATOM   1021  N   PHE A 779     -38.780 -20.430 -31.645  1.00  0.00           N
ATOM   1022  H   PHE A 779     -39.659 -20.212 -32.070  1.00  0.00           H
ATOM   1023  CA  PHE A 779     -38.634 -21.690 -30.921  1.00  0.00           C
ATOM   1024  HA  PHE A 779     -38.354 -21.444 -29.993  1.00  0.00           H
ATOM   1025  C   PHE A 779     -37.547 -22.557 -31.541  1.00  0.00           C
ATOM   1026  O   PHE A 779     -36.728 -23.124 -30.832  1.00  0.00           O
ATOM   1027  CB  PHE A 779     -39.974 -22.434 -30.899  1.00  0.00           C
ATOM   1028 1HB  PHE A 779     -40.676 -21.823 -30.531  1.00  0.00           H
ATOM   1029 2HB  PHE A 779     -40.214 -22.693 -31.835  1.00  0.00           H
ATOM   1030  CG  PHE A 779     -39.961 -23.683 -30.061  1.00  0.00           C
ATOM   1031  CD1 PHE A 779     -40.153 -23.609 -28.670  1.00  0.00           C
ATOM   1032  HD1 PHE A 779     -40.296 -22.718 -28.239  1.00  0.00           H
ATOM   1033  CD2 PHE A 779     -39.757 -24.939 -30.659  1.00  0.00           C
ATOM   1034  HD2 PHE A 779     -39.624 -25.001 -31.648  1.00  0.00           H
ATOM   1035  CE1 PHE A 779     -40.147 -24.778 -27.872  1.00  0.00           C
ATOM   1036  HE1 PHE A 779     -40.288 -24.713 -26.884  1.00  0.00           H
ATOM   1037  CE2 PHE A 779     -39.738 -26.118 -29.874  1.00  0.00           C
ATOM   1038  HE2 PHE A 779     -39.581 -27.006 -30.307  1.00  0.00           H
ATOM   1039  CZ  PHE A 779     -39.941 -26.037 -28.477  1.00  0.00           C
ATOM   1040  HZ  PHE A 779     -39.939 -26.868 -27.920  1.00  0.00           H
ATOM   1041  N   CYS A 780     -37.477 -22.624 -32.863  1.00  0.00           N
ATOM   1042  H   CYS A 780     -38.138 -22.127 -33.425  1.00  0.00           H
ATOM   1043  CA  CYS A 780     -36.434 -23.424 -33.498  1.00  0.00           C
ATOM   1044  HA  CYS A 780     -36.506 -24.321 -33.062  1.00  0.00           H
ATOM   1045  C   CYS A 780     -35.044 -22.840 -33.248  1.00  0.00           C
ATOM   1046  O   CYS A 780     -34.073 -23.586 -33.116  1.00  0.00           O
ATOM   1047  CB  CYS A 780     -36.678 -23.531 -35.004  1.00  0.00           C
ATOM   1048 1HB  CYS A 780     -36.666 -22.585 -35.329  1.00  0.00           H
ATOM   1049 2HB  CYS A 780     -35.876 -24.015 -35.355  1.00  0.00           H
ATOM   1050  SG  CYS A 780     -38.223 -24.377 -35.429  1.00  0.00           S
ATOM   1051  HG  CYS A 780     -39.196 -23.491 -35.532  1.00  0.00           H
ATOM   1052  N   ASP A 781     -34.925 -21.524 -33.166  1.00  0.00           N
ATOM   1053  H   ASP A 781     -35.726 -20.940 -33.297  1.00  0.00           H
ATOM   1054  CA  ASP A 781     -33.620 -20.926 -32.883  1.00  0.00           C
ATOM   1055  HA  ASP A 781     -32.993 -21.436 -33.471  1.00  0.00           H
ATOM   1056  C   ASP A 781     -33.237 -21.096 -31.413  1.00  0.00           C
ATOM   1057  O   ASP A 781     -32.074 -21.297 -31.090  1.00  0.00           O
ATOM   1058  CB  ASP A 781     -33.576 -19.444 -33.247  1.00  0.00           C
ATOM   1059 1HB  ASP A 781     -34.013 -19.314 -34.137  1.00  0.00           H
ATOM   1060 2HB  ASP A 781     -34.073 -18.923 -32.553  1.00  0.00           H
ATOM   1061  CG  ASP A 781     -32.151 -18.924 -33.321  1.00  0.00           C
ATOM   1062  OD1 ASP A 781     -31.298 -19.607 -33.928  1.00  0.00           O
ATOM   1063  OD2 ASP A 781     -31.855 -17.829 -32.796  1.00  0.00           O
ATOM   1064  N   GLU A 782     -34.204 -21.089 -30.509  1.00  0.00           N
ATOM   1065  H   GLU A 782     -35.142 -20.884 -30.789  1.00  0.00           H
ATOM   1066  CA  GLU A 782     -33.915 -21.379 -29.102  1.00  0.00           C
ATOM   1067  HA  GLU A 782     -33.153 -20.773 -28.874  1.00  0.00           H
ATOM   1068  C   GLU A 782     -33.503 -22.840 -28.921  1.00  0.00           C
ATOM   1069  O   GLU A 782     -32.611 -23.143 -28.131  1.00  0.00           O
ATOM   1070  CB  GLU A 782     -35.111 -21.061 -28.197  1.00  0.00           C
ATOM   1071 1HB  GLU A 782     -35.912 -21.534 -28.563  1.00  0.00           H
ATOM   1072 2HB  GLU A 782     -34.908 -21.407 -27.281  1.00  0.00           H
ATOM   1073  CG  GLU A 782     -35.453 -19.574 -28.077  1.00  0.00           C
ATOM   1074 1HG  GLU A 782     -35.850 -19.270 -28.943  1.00  0.00           H
ATOM   1075 2HG  GLU A 782     -36.125 -19.462 -27.345  1.00  0.00           H
ATOM   1076  CD  GLU A 782     -34.251 -18.688 -27.764  1.00  0.00           C
ATOM   1077  OE1 GLU A 782     -33.476 -18.968 -26.820  1.00  0.00           O
ATOM   1078  OE2 GLU A 782     -34.065 -17.680 -28.491  1.00  0.00           O
ATOM   1079  N   VAL A 783     -34.079 -23.748 -29.698  1.00  0.00           N
ATOM   1080  H   VAL A 783     -34.840 -23.474 -30.287  1.00  0.00           H
ATOM   1081  CA  VAL A 783     -33.627 -25.145 -29.715  1.00  0.00           C
ATOM   1082  HA  VAL A 783     -33.613 -25.439 -28.759  1.00  0.00           H
ATOM   1083  C   VAL A 783     -32.198 -25.230 -30.265  1.00  0.00           C
ATOM   1084  O   VAL A 783     -31.379 -25.986 -29.744  1.00  0.00           O
ATOM   1085  CB  VAL A 783     -34.623 -26.047 -30.515  1.00  0.00           C
ATOM   1086  HB  VAL A 783     -34.758 -25.622 -31.410  1.00  0.00           H
ATOM   1087  CG1 VAL A 783     -34.082 -27.462 -30.742  1.00  0.00           C
ATOM   1088 1HG1 VAL A 783     -34.736 -28.018 -31.255  1.00  0.00           H
ATOM   1089 2HG1 VAL A 783     -33.904 -27.921 -29.872  1.00  0.00           H
ATOM   1090 3HG1 VAL A 783     -33.226 -27.440 -31.259  1.00  0.00           H
ATOM   1091  CG2 VAL A 783     -35.960 -26.162 -29.764  1.00  0.00           C
ATOM   1092 1HG2 VAL A 783     -36.605 -26.737 -30.267  1.00  0.00           H
ATOM   1093 2HG2 VAL A 783     -36.381 -25.263 -29.641  1.00  0.00           H
ATOM   1094 3HG2 VAL A 783     -35.829 -26.566 -28.859  1.00  0.00           H
ATOM   1095  N   ARG A 784     -31.834 -24.418 -31.254  1.00  0.00           N
ATOM   1096  H   ARG A 784     -32.515 -23.832 -31.693  1.00  0.00           H
ATOM   1097  CA  ARG A 784     -30.434 -24.377 -31.705  1.00  0.00           C
ATOM   1098  HA  ARG A 784     -30.229 -25.318 -31.976  1.00  0.00           H
ATOM   1099  C   ARG A 784     -29.528 -23.926 -30.570  1.00  0.00           C
ATOM   1100  O   ARG A 784     -28.496 -24.534 -30.334  1.00  0.00           O
ATOM   1101  CB  ARG A 784     -30.234 -23.435 -32.901  1.00  0.00           C
ATOM   1102 1HB  ARG A 784     -30.820 -23.747 -33.649  1.00  0.00           H
ATOM   1103 2HB  ARG A 784     -30.507 -22.514 -32.625  1.00  0.00           H
ATOM   1104  CG  ARG A 784     -28.783 -23.380 -33.411  1.00  0.00           C
ATOM   1105 1HG  ARG A 784     -28.186 -23.081 -32.667  1.00  0.00           H
ATOM   1106 2HG  ARG A 784     -28.508 -24.292 -33.714  1.00  0.00           H
ATOM   1107  CD  ARG A 784     -28.624 -22.417 -34.574  1.00  0.00           C
ATOM   1108 1HD  ARG A 784     -27.688 -22.474 -34.922  1.00  0.00           H
ATOM   1109 2HD  ARG A 784     -29.265 -22.668 -35.299  1.00  0.00           H
ATOM   1110  NE  ARG A 784     -28.886 -21.013 -34.202  1.00  0.00           N
ATOM   1111  HE  ARG A 784     -29.847 -20.762 -34.083  1.00  0.00           H
ATOM   1112  CZ  ARG A 784     -28.002 -20.043 -34.006  1.00  0.00           C
ATOM   1113  NH1 ARG A 784     -28.460 -18.853 -33.753  1.00  0.00           N
ATOM   1114 1HH1 ARG A 784     -29.447 -18.695 -33.712  1.00  0.00           H
ATOM   1115 2HH1 ARG A 784     -27.826 -18.095 -33.599  1.00  0.00           H
ATOM   1116  NH2 ARG A 784     -26.707 -20.196 -34.088  1.00  0.00           N
ATOM   1117 1HH2 ARG A 784     -26.323 -21.092 -34.312  1.00  0.00           H
ATOM   1118 2HH2 ARG A 784     -26.100 -19.417 -33.927  1.00  0.00           H
ATOM   1119  N   GLN A 785     -29.899 -22.879 -29.852  1.00  0.00           N
ATOM   1120  H   GLN A 785     -30.770 -22.430 -30.052  1.00  0.00           H
ATOM   1121  CA  GLN A 785     -29.057 -22.366 -28.769  1.00  0.00           C
ATOM   1122  HA  GLN A 785     -28.149 -22.223 -29.163  1.00  0.00           H
ATOM   1123  C   GLN A 785     -28.941 -23.379 -27.629  1.00  0.00           C
ATOM   1124  O   GLN A 785     -27.868 -23.558 -27.049  1.00  0.00           O
ATOM   1125  CB  GLN A 785     -29.630 -21.045 -28.262  1.00  0.00           C
ATOM   1126 1HB  GLN A 785     -30.582 -21.191 -27.992  1.00  0.00           H
ATOM   1127 2HB  GLN A 785     -29.100 -20.749 -27.467  1.00  0.00           H
ATOM   1128  CG  GLN A 785     -29.586 -19.943 -29.313  1.00  0.00           C
ATOM   1129 1HG  GLN A 785     -28.636 -19.666 -29.461  1.00  0.00           H
ATOM   1130 2HG  GLN A 785     -29.970 -20.289 -30.169  1.00  0.00           H
ATOM   1131  CD  GLN A 785     -30.376 -18.739 -28.883  1.00  0.00           C
ATOM   1132  OE1 GLN A 785     -29.998 -18.027 -27.960  1.00  0.00           O
ATOM   1133  NE2 GLN A 785     -31.477 -18.508 -29.532  1.00  0.00           N
ATOM   1134 1HE2 GLN A 785     -32.049 -17.726 -29.284  1.00  0.00           H
ATOM   1135 2HE2 GLN A 785     -31.753 -19.112 -30.280  1.00  0.00           H
ATOM   1136  N   TRP A 786     -30.018 -24.103 -27.370  1.00 36.44           N
ATOM   1137  H   TRP A 786     -30.879 -23.872 -27.823  1.00 36.44           H
ATOM   1138  CA  TRP A 786     -29.986 -25.229 -26.442  1.00 36.44           C
ATOM   1139  HA  TRP A 786     -29.633 -24.869 -25.579  1.00 36.44           H
ATOM   1140  C   TRP A 786     -29.036 -26.327 -26.920  1.00 36.44           C
ATOM   1141  O   TRP A 786     -28.296 -26.886 -26.124  1.00 36.44           O
ATOM   1142  CB  TRP A 786     -31.405 -25.768 -26.260  1.00 36.44           C
ATOM   1143 1HB  TRP A 786     -31.970 -25.061 -25.835  1.00 36.44           H
ATOM   1144 2HB  TRP A 786     -31.782 -26.002 -27.156  1.00 36.44           H
ATOM   1145  CG  TRP A 786     -31.474 -26.986 -25.403  1.00 36.44           C
ATOM   1146  CD1 TRP A 786     -31.246 -27.070 -24.068  1.00 36.44           C
ATOM   1147  HD1 TRP A 786     -31.004 -26.292 -23.488  1.00 36.44           H
ATOM   1148  CD2 TRP A 786     -31.810 -28.319 -25.821  1.00 36.44           C
ATOM   1149  NE1 TRP A 786     -31.388 -28.350 -23.617  1.00 36.44           N
ATOM   1150  HE1 TRP A 786     -31.253 -28.653 -22.674  1.00 36.44           H
ATOM   1151  CE2 TRP A 786     -31.745 -29.150 -24.666  1.00 36.44           C
ATOM   1152  CE3 TRP A 786     -32.165 -28.899 -27.057  1.00 36.44           C
ATOM   1153  HE3 TRP A 786     -32.202 -28.342 -27.887  1.00 36.44           H
ATOM   1154  CZ2 TRP A 786     -32.019 -30.531 -24.716  1.00 36.44           C
ATOM   1155  HZ2 TRP A 786     -31.953 -31.097 -23.894  1.00 36.44           H
ATOM   1156  CZ3 TRP A 786     -32.468 -30.283 -27.105  1.00 36.44           C
ATOM   1157  HZ3 TRP A 786     -32.745 -30.700 -27.971  1.00 36.44           H
ATOM   1158  CH2 TRP A 786     -32.382 -31.085 -25.931  1.00 36.44           C
ATOM   1159  HH2 TRP A 786     -32.587 -32.062 -25.986  1.00 36.44           H
ATOM   1160  N   TYR A 787     -28.966 -26.614 -28.211  1.00  0.00           N
ATOM   1161  H   TYR A 787     -29.605 -26.184 -28.849  1.00  0.00           H
ATOM   1162  CA  TYR A 787     -27.962 -27.555 -28.715  1.00  0.00           C
ATOM   1163  HA  TYR A 787     -28.007 -28.281 -28.029  1.00  0.00           H
ATOM   1164  C   TYR A 787     -26.531 -27.009 -28.759  1.00  0.00           C
ATOM   1165  O   TYR A 787     -25.577 -27.786 -28.834  1.00  0.00           O
ATOM   1166  CB  TYR A 787     -28.327 -28.047 -30.116  1.00  0.00           C
ATOM   1167 1HB  TYR A 787     -28.611 -27.259 -30.662  1.00  0.00           H
ATOM   1168 2HB  TYR A 787     -27.514 -28.461 -30.525  1.00  0.00           H
ATOM   1169  CG  TYR A 787     -29.443 -29.071 -30.162  1.00  0.00           C
ATOM   1170  CD1 TYR A 787     -30.552 -28.891 -31.010  1.00  0.00           C
ATOM   1171  HD1 TYR A 787     -30.653 -28.034 -31.515  1.00  0.00           H
ATOM   1172  CD2 TYR A 787     -29.361 -30.265 -29.411  1.00  0.00           C
ATOM   1173  HD2 TYR A 787     -28.597 -30.401 -28.780  1.00  0.00           H
ATOM   1174  CE1 TYR A 787     -31.532 -29.915 -31.158  1.00  0.00           C
ATOM   1175  HE1 TYR A 787     -32.303 -29.787 -31.782  1.00  0.00           H
ATOM   1176  CE2 TYR A 787     -30.350 -31.274 -29.541  1.00  0.00           C
ATOM   1177  HE2 TYR A 787     -30.286 -32.111 -28.997  1.00  0.00           H
ATOM   1178  CZ  TYR A 787     -31.411 -31.097 -30.428  1.00  0.00           C
ATOM   1179  OH  TYR A 787     -32.328 -32.106 -30.579  1.00  0.00           O
ATOM   1180  HH  TYR A 787     -33.209 -31.734 -30.614  1.00  0.00           H
ATOM   1181  N   VAL A 788     -26.336 -25.700 -28.703  1.00  5.02           N
ATOM   1182  H   VAL A 788     -27.123 -25.084 -28.729  1.00  5.02           H
ATOM   1183  CA  VAL A 788     -24.983 -25.139 -28.604  1.00  5.02           C
ATOM   1184  HA  VAL A 788     -24.412 -25.687 -29.216  1.00  5.02           H
ATOM   1185  C   VAL A 788     -24.506 -25.281 -27.158  1.00  5.02           C
ATOM   1186  O   VAL A 788     -23.363 -25.658 -26.914  1.00  5.02           O
ATOM   1187  CB  VAL A 788     -24.931 -23.645 -29.068  1.00  5.02           C
ATOM   1188  HB  VAL A 788     -25.618 -23.147 -28.538  1.00  5.02           H
ATOM   1189  CG1 VAL A 788     -23.556 -23.001 -28.812  1.00  5.02           C
ATOM   1190 1HG1 VAL A 788     -23.545 -22.048 -29.115  1.00  5.02           H
ATOM   1191 2HG1 VAL A 788     -22.835 -23.489 -29.304  1.00  5.02           H
ATOM   1192 3HG1 VAL A 788     -23.329 -23.016 -27.838  1.00  5.02           H
ATOM   1193  CG2 VAL A 788     -25.236 -23.533 -30.574  1.00  5.02           C
ATOM   1194 1HG2 VAL A 788     -25.204 -22.580 -30.876  1.00  5.02           H
ATOM   1195 2HG2 VAL A 788     -26.146 -23.892 -30.783  1.00  5.02           H
ATOM   1196 3HG2 VAL A 788     -24.571 -24.049 -31.114  1.00  5.02           H
ATOM   1197  N   ASN A 789     -25.369 -25.012 -26.189  1.00 19.72           N
ATOM   1198  H   ASN A 789     -26.314 -24.794 -26.432  1.00 19.72           H
ATOM   1199  CA  ASN A 789     -24.986 -25.023 -24.773  1.00 19.72           C
ATOM   1200  HA  ASN A 789     -24.056 -25.391 -24.763  1.00 19.72           H
ATOM   1201  C   ASN A 789     -25.878 -25.935 -23.929  1.00 19.72           C
ATOM   1202  O   ASN A 789     -26.549 -25.463 -23.019  1.00 19.72           O
ATOM   1203  CB  ASN A 789     -25.044 -23.594 -24.216  1.00 19.72           C
ATOM   1204 1HB  ASN A 789     -25.933 -23.194 -24.438  1.00 19.72           H
ATOM   1205 2HB  ASN A 789     -24.931 -23.627 -23.223  1.00 19.72           H
ATOM   1206  CG  ASN A 789     -23.975 -22.697 -24.778  1.00 19.72           C
ATOM   1207  OD1 ASN A 789     -22.790 -23.007 -24.717  1.00 19.72           O
ATOM   1208  ND2 ASN A 789     -24.368 -21.564 -25.285  1.00 19.72           N
ATOM   1209 1HD2 ASN A 789     -23.695 -20.915 -25.640  1.00 19.72           H
ATOM   1210 2HD2 ASN A 789     -25.343 -21.343 -25.319  1.00 19.72           H
ATOM   1211  N   GLY A 790     -25.910 -27.229 -24.214  1.00 35.39           N
ATOM   1212  H   GLY A 790     -25.259 -27.604 -24.874  1.00 35.39           H
ATOM   1213  CA  GLY A 790     -26.880 -28.114 -23.580  1.00 35.39           C
ATOM   1214 1HA  GLY A 790     -27.774 -27.835 -23.931  1.00 35.39           H
ATOM   1215 2HA  GLY A 790     -26.665 -29.034 -23.908  1.00 35.39           H
ATOM   1216  C   GLY A 790     -26.971 -28.169 -22.068  1.00 35.39           C
ATOM   1217  O   GLY A 790     -28.072 -28.308 -21.535  1.00 35.39           O
ATOM   1218  N   VAL A 791     -25.867 -28.025 -21.350  1.00  0.00           N
ATOM   1219  H   VAL A 791     -24.985 -27.923 -21.810  1.00  0.00           H
ATOM   1220  CA  VAL A 791     -25.929 -28.014 -19.888  1.00  0.00           C
ATOM   1221  HA  VAL A 791     -26.617 -28.695 -19.639  1.00  0.00           H
ATOM   1222  C   VAL A 791     -26.341 -26.619 -19.438  1.00  0.00           C
ATOM   1223  O   VAL A 791     -27.231 -26.451 -18.604  1.00  0.00           O
ATOM   1224  CB  VAL A 791     -24.555 -28.384 -19.247  1.00  0.00           C
ATOM   1225  HB  VAL A 791     -23.871 -27.735 -19.579  1.00  0.00           H
ATOM   1226  CG1 VAL A 791     -24.592 -28.283 -17.714  1.00  0.00           C
ATOM   1227 1HG1 VAL A 791     -23.706 -28.523 -17.318  1.00  0.00           H
ATOM   1228 2HG1 VAL A 791     -25.278 -28.902 -17.331  1.00  0.00           H
ATOM   1229 3HG1 VAL A 791     -24.818 -27.354 -17.421  1.00  0.00           H
ATOM   1230  CG2 VAL A 791     -24.145 -29.804 -19.653  1.00  0.00           C
ATOM   1231 1HG2 VAL A 791     -23.265 -30.053 -19.248  1.00  0.00           H
ATOM   1232 2HG2 VAL A 791     -24.059 -29.882 -20.646  1.00  0.00           H
ATOM   1233 3HG2 VAL A 791     -24.823 -30.473 -19.350  1.00  0.00           H
ATOM   1234  N   ASN A 792     -25.693 -25.604 -19.996  1.00  8.58           N
ATOM   1235  H   ASN A 792     -25.125 -25.764 -20.804  1.00  8.58           H
ATOM   1236  CA  ASN A 792     -25.800 -24.253 -19.442  1.00  8.58           C
ATOM   1237  HA  ASN A 792     -25.801 -24.397 -18.452  1.00  8.58           H
ATOM   1238  C   ASN A 792     -27.094 -23.551 -19.829  1.00  8.58           C
ATOM   1239  O   ASN A 792     -27.539 -22.621 -19.158  1.00  8.58           O
ATOM   1240  CB  ASN A 792     -24.611 -23.402 -19.889  1.00  8.58           C
ATOM   1241 1HB  ASN A 792     -24.589 -23.372 -20.888  1.00  8.58           H
ATOM   1242 2HB  ASN A 792     -24.721 -22.475 -19.530  1.00  8.58           H
ATOM   1243  CG  ASN A 792     -23.294 -23.943 -19.404  1.00  8.58           C
ATOM   1244  OD1 ASN A 792     -23.128 -24.275 -18.235  1.00  8.58           O
ATOM   1245  ND2 ASN A 792     -22.349 -24.057 -20.296  1.00  8.58           N
ATOM   1246 1HD2 ASN A 792     -21.456 -24.424 -20.035  1.00  8.58           H
ATOM   1247 2HD2 ASN A 792     -22.517 -23.777 -21.241  1.00  8.58           H
ATOM   1248  N   TYR A 793     -27.721 -23.996 -20.906  1.00 12.20           N
ATOM   1249  H   TYR A 793     -27.301 -24.718 -21.455  1.00 12.20           H
ATOM   1250  CA  TYR A 793     -29.013 -23.453 -21.307  1.00 12.20           C
ATOM   1251  HA  TYR A 793     -28.920 -22.462 -21.399  1.00 12.20           H
ATOM   1252  C   TYR A 793     -30.032 -23.776 -20.216  1.00 12.20           C
ATOM   1253  O   TYR A 793     -30.827 -22.935 -19.835  1.00 12.20           O
ATOM   1254  CB  TYR A 793     -29.421 -24.027 -22.666  1.00 12.20           C
ATOM   1255 1HB  TYR A 793     -28.627 -24.004 -23.274  1.00 12.20           H
ATOM   1256 2HB  TYR A 793     -29.715 -24.974 -22.538  1.00 12.20           H
ATOM   1257  CG  TYR A 793     -30.546 -23.274 -23.336  1.00 12.20           C
ATOM   1258  CD1 TYR A 793     -30.278 -22.173 -24.180  1.00 12.20           C
ATOM   1259  HD1 TYR A 793     -29.331 -21.900 -24.352  1.00 12.20           H
ATOM   1260  CD2 TYR A 793     -31.883 -23.662 -23.141  1.00 12.20           C
ATOM   1261  HD2 TYR A 793     -32.089 -24.453 -22.565  1.00 12.20           H
ATOM   1262  CE1 TYR A 793     -31.342 -21.447 -24.789  1.00 12.20           C
ATOM   1263  HE1 TYR A 793     -31.144 -20.665 -25.379  1.00 12.20           H
ATOM   1264  CE2 TYR A 793     -32.940 -22.946 -23.750  1.00 12.20           C
ATOM   1265  HE2 TYR A 793     -33.887 -23.233 -23.605  1.00 12.20           H
ATOM   1266  CZ  TYR A 793     -32.662 -21.835 -24.556  1.00 12.20           C
ATOM   1267  OH  TYR A 793     -33.705 -21.125 -25.085  1.00 12.20           O
ATOM   1268  HH  TYR A 793     -33.441 -20.213 -25.208  1.00 12.20           H
ATOM   1269  N   PHE A 794     -29.924 -24.961 -19.630  1.00 12.04           N
ATOM   1270  H   PHE A 794     -29.226 -25.599 -19.956  1.00 12.04           H
ATOM   1271  CA  PHE A 794     -30.791 -25.366 -18.523  1.00 12.04           C
ATOM   1272  HA  PHE A 794     -31.590 -24.770 -18.611  1.00 12.04           H
ATOM   1273  C   PHE A 794     -30.163 -25.107 -17.147  1.00 12.04           C
ATOM   1274  O   PHE A 794     -30.502 -25.765 -16.161  1.00 12.04           O
ATOM   1275  CB  PHE A 794     -31.204 -26.837 -18.673  1.00 12.04           C
ATOM   1276 1HB  PHE A 794     -30.380 -27.379 -18.840  1.00 12.04           H
ATOM   1277 2HB  PHE A 794     -31.629 -27.132 -17.818  1.00 12.04           H
ATOM   1278  CG  PHE A 794     -32.183 -27.119 -19.801  1.00 12.04           C
ATOM   1279  CD1 PHE A 794     -32.924 -26.103 -20.453  1.00 12.04           C
ATOM   1280  HD1 PHE A 794     -32.755 -25.145 -20.222  1.00 12.04           H
ATOM   1281  CD2 PHE A 794     -32.426 -28.459 -20.158  1.00 12.04           C
ATOM   1282  HD2 PHE A 794     -31.896 -29.187 -19.724  1.00 12.04           H
ATOM   1283  CE1 PHE A 794     -33.900 -26.425 -21.427  1.00 12.04           C
ATOM   1284  HE1 PHE A 794     -34.412 -25.697 -21.882  1.00 12.04           H
ATOM   1285  CE2 PHE A 794     -33.410 -28.794 -21.123  1.00 12.04           C
ATOM   1286  HE2 PHE A 794     -33.579 -29.752 -21.355  1.00 12.04           H
ATOM   1287  CZ  PHE A 794     -34.149 -27.771 -21.754  1.00 12.04           C
ATOM   1288  HZ  PHE A 794     -34.847 -28.002 -22.431  1.00 12.04           H
ATOM   1289  N   THR A 795     -29.293 -24.110 -17.045  1.00  0.00           N
ATOM   1290  H   THR A 795     -28.846 -23.758 -17.867  1.00  0.00           H
ATOM   1291  CA  THR A 795     -28.979 -23.518 -15.739  1.00  0.00           C
ATOM   1292  HA  THR A 795     -29.493 -24.097 -15.106  1.00  0.00           H
ATOM   1293  C   THR A 795     -29.461 -22.070 -15.655  1.00  0.00           C
ATOM   1294  O   THR A 795     -29.598 -21.537 -14.552  1.00  0.00           O
ATOM   1295  CB  THR A 795     -27.470 -23.571 -15.394  1.00  0.00           C
ATOM   1296  HB  THR A 795     -27.318 -23.071 -14.541  1.00  0.00           H
ATOM   1297  OG1 THR A 795     -26.706 -22.939 -16.417  1.00  0.00           O
ATOM   1298  HG1 THR A 795     -25.812 -22.797 -16.106  1.00  0.00           H
ATOM   1299  CG2 THR A 795     -26.949 -24.993 -15.284  1.00  0.00           C
ATOM   1300 1HG2 THR A 795     -25.974 -25.001 -15.061  1.00  0.00           H
ATOM   1301 2HG2 THR A 795     -27.072 -25.487 -16.145  1.00  0.00           H
ATOM   1302 3HG2 THR A 795     -27.432 -25.497 -14.568  1.00  0.00           H
ATOM   1303  N   ASP A 796     -29.767 -21.437 -16.780  1.00 22.68           N
ATOM   1304  H   ASP A 796     -29.693 -21.923 -17.651  1.00 22.68           H
ATOM   1305  CA  ASP A 796     -30.211 -20.039 -16.774  1.00 22.68           C
ATOM   1306  HA  ASP A 796     -29.868 -19.654 -15.918  1.00 22.68           H
ATOM   1307  C   ASP A 796     -31.733 -19.935 -16.796  1.00 22.68           C
ATOM   1308  O   ASP A 796     -32.392 -20.521 -17.654  1.00 22.68           O
ATOM   1309  CB  ASP A 796     -29.625 -19.297 -17.973  1.00 22.68           C
ATOM   1310 1HB  ASP A 796     -28.651 -19.514 -18.039  1.00 22.68           H
ATOM   1311 2HB  ASP A 796     -30.093 -19.607 -18.801  1.00 22.68           H
ATOM   1312  CG  ASP A 796     -29.779 -17.785 -17.866  1.00 22.68           C
ATOM   1313  OD1 ASP A 796     -30.905 -17.255 -17.768  1.00 22.68           O
ATOM   1314  OD2 ASP A 796     -28.738 -17.094 -17.868  1.00 22.68           O
ATOM   1315  N   LEU A 797     -32.291 -19.179 -15.861  1.00  0.00           N
ATOM   1316  H   LEU A 797     -31.704 -18.670 -15.231  1.00  0.00           H
ATOM   1317  CA  LEU A 797     -33.744 -19.070 -15.727  1.00  0.00           C
ATOM   1318  HA  LEU A 797     -34.036 -20.017 -15.590  1.00  0.00           H
ATOM   1319  C   LEU A 797     -34.414 -18.502 -16.972  1.00  0.00           C
ATOM   1320  O   LEU A 797     -35.499 -18.934 -17.343  1.00  0.00           O
ATOM   1321  CB  LEU A 797     -34.104 -18.157 -14.547  1.00  0.00           C
ATOM   1322 1HB  LEU A 797     -33.656 -17.278 -14.711  1.00  0.00           H
ATOM   1323 2HB  LEU A 797     -35.096 -18.035 -14.566  1.00  0.00           H
ATOM   1324  CG  LEU A 797     -33.732 -18.590 -13.121  1.00  0.00           C
ATOM   1325  HG  LEU A 797     -32.762 -18.832 -13.122  1.00  0.00           H
ATOM   1326  CD1 LEU A 797     -33.993 -17.435 -12.156  1.00  0.00           C
ATOM   1327 1HD1 LEU A 797     -33.758 -17.691 -11.218  1.00  0.00           H
ATOM   1328 2HD1 LEU A 797     -34.956 -17.167 -12.170  1.00  0.00           H
ATOM   1329 3HD1 LEU A 797     -33.448 -16.633 -12.401  1.00  0.00           H
ATOM   1330  CD2 LEU A 797     -34.503 -19.828 -12.659  1.00  0.00           C
ATOM   1331 1HD2 LEU A 797     -34.241 -20.087 -11.729  1.00  0.00           H
ATOM   1332 2HD2 LEU A 797     -34.321 -20.608 -13.258  1.00  0.00           H
ATOM   1333 3HD2 LEU A 797     -35.489 -19.659 -12.665  1.00  0.00           H
ATOM   1334  N   TRP A 798     -33.792 -17.531 -17.622  1.00 30.02           N
ATOM   1335  H   TRP A 798     -32.877 -17.247 -17.337  1.00 30.02           H
ATOM   1336  CA  TRP A 798     -34.439 -16.875 -18.753  1.00 30.02           C
ATOM   1337  HA  TRP A 798     -35.399 -16.780 -18.491  1.00 30.02           H
ATOM   1338  C   TRP A 798     -34.360 -17.731 -20.000  1.00 30.02           C
ATOM   1339  O   TRP A 798     -35.284 -17.724 -20.788  1.00 30.02           O
ATOM   1340  CB  TRP A 798     -33.840 -15.494 -18.998  1.00 30.02           C
ATOM   1341 1HB  TRP A 798     -32.847 -15.570 -19.085  1.00 30.02           H
ATOM   1342 2HB  TRP A 798     -34.220 -15.108 -19.838  1.00 30.02           H
ATOM   1343  CG  TRP A 798     -34.158 -14.577 -17.855  1.00 30.02           C
ATOM   1344  CD1 TRP A 798     -33.400 -14.338 -16.753  1.00 30.02           C
ATOM   1345  HD1 TRP A 798     -32.494 -14.731 -16.596  1.00 30.02           H
ATOM   1346  CD2 TRP A 798     -35.354 -13.795 -17.677  1.00 30.02           C
ATOM   1347  NE1 TRP A 798     -34.034 -13.490 -15.885  1.00 30.02           N
ATOM   1348  HE1 TRP A 798     -33.665 -13.166 -15.014  1.00 30.02           H
ATOM   1349  CE2 TRP A 798     -35.255 -13.159 -16.405  1.00 30.02           C
ATOM   1350  CE3 TRP A 798     -36.513 -13.585 -18.452  1.00 30.02           C
ATOM   1351  HE3 TRP A 798     -36.596 -13.995 -19.360  1.00 30.02           H
ATOM   1352  CZ2 TRP A 798     -36.296 -12.366 -15.875  1.00 30.02           C
ATOM   1353  HZ2 TRP A 798     -36.207 -11.937 -14.976  1.00 30.02           H
ATOM   1354  CZ3 TRP A 798     -37.560 -12.784 -17.927  1.00 30.02           C
ATOM   1355  HZ3 TRP A 798     -38.386 -12.629 -18.469  1.00 30.02           H
ATOM   1356  CH2 TRP A 798     -37.443 -12.198 -16.631  1.00 30.02           C
ATOM   1357  HH2 TRP A 798     -38.201 -11.658 -16.264  1.00 30.02           H
ATOM   1358  N   ASN A 799     -33.324 -18.545 -20.141  1.00  0.00           N
ATOM   1359  H   ASN A 799     -32.587 -18.537 -19.465  1.00  0.00           H
ATOM   1360  CA  ASN A 799     -33.257 -19.458 -21.286  1.00  0.00           C
ATOM   1361  HA  ASN A 799     -33.338 -18.883 -22.100  1.00  0.00           H
ATOM   1362  C   ASN A 799     -34.394 -20.476 -21.189  1.00  0.00           C
ATOM   1363  O   ASN A 799     -35.033 -20.842 -22.181  1.00  0.00           O
ATOM   1364  CB  ASN A 799     -31.931 -20.220 -21.301  1.00  0.00           C
ATOM   1365 1HB  ASN A 799     -31.716 -20.511 -20.369  1.00  0.00           H
ATOM   1366 2HB  ASN A 799     -32.028 -21.024 -21.888  1.00  0.00           H
ATOM   1367  CG  ASN A 799     -30.774 -19.404 -21.814  1.00  0.00           C
ATOM   1368  OD1 ASN A 799     -30.920 -18.474 -22.586  1.00  0.00           O
ATOM   1369  ND2 ASN A 799     -29.595 -19.756 -21.391  1.00  0.00           N
ATOM   1370 1HD2 ASN A 799     -28.784 -19.259 -21.700  1.00  0.00           H
ATOM   1371 2HD2 ASN A 799     -29.500 -20.523 -20.757  1.00  0.00           H
ATOM   1372  N   VAL A 800     -34.670 -20.918 -19.970  1.00  0.00           N
ATOM   1373  H   VAL A 800     -34.112 -20.615 -19.197  1.00  0.00           H
ATOM   1374  CA  VAL A 800     -35.777 -21.840 -19.742  1.00  0.00           C
ATOM   1375  HA  VAL A 800     -35.663 -22.575 -20.410  1.00  0.00           H
ATOM   1376  C   VAL A 800     -37.098 -21.116 -19.999  1.00  0.00           C
ATOM   1377  O   VAL A 800     -37.939 -21.628 -20.726  1.00  0.00           O
ATOM   1378  CB  VAL A 800     -35.725 -22.441 -18.307  1.00  0.00           C
ATOM   1379  HB  VAL A 800     -35.721 -21.683 -17.655  1.00  0.00           H
ATOM   1380  CG1 VAL A 800     -36.953 -23.310 -18.009  1.00  0.00           C
ATOM   1381 1HG1 VAL A 800     -36.908 -23.690 -17.085  1.00  0.00           H
ATOM   1382 2HG1 VAL A 800     -37.017 -24.073 -18.652  1.00  0.00           H
ATOM   1383 3HG1 VAL A 800     -37.796 -22.776 -18.081  1.00  0.00           H
ATOM   1384  CG2 VAL A 800     -34.451 -23.288 -18.129  1.00  0.00           C
ATOM   1385 1HG2 VAL A 800     -34.407 -23.680 -17.210  1.00  0.00           H
ATOM   1386 2HG2 VAL A 800     -33.630 -22.734 -18.267  1.00  0.00           H
ATOM   1387 3HG2 VAL A 800     -34.427 -24.042 -18.786  1.00  0.00           H
ATOM   1388  N   MET A 801     -37.290 -19.919 -19.460  1.00  0.00           N
ATOM   1389  H   MET A 801     -36.563 -19.498 -18.917  1.00  0.00           H
ATOM   1390  CA  MET A 801     -38.559 -19.207 -19.653  1.00  0.00           C
ATOM   1391  HA  MET A 801     -39.235 -19.906 -19.419  1.00  0.00           H
ATOM   1392  C   MET A 801     -38.808 -18.763 -21.093  1.00  0.00           C
ATOM   1393  O   MET A 801     -39.961 -18.707 -21.514  1.00  0.00           O
ATOM   1394  CB  MET A 801     -38.671 -18.000 -18.721  1.00  0.00           C
ATOM   1395 1HB  MET A 801     -37.843 -17.447 -18.814  1.00  0.00           H
ATOM   1396 2HB  MET A 801     -39.466 -17.459 -18.994  1.00  0.00           H
ATOM   1397  CG  MET A 801     -38.831 -18.394 -17.254  1.00  0.00           C
ATOM   1398 1HG  MET A 801     -39.590 -19.045 -17.249  1.00  0.00           H
ATOM   1399 2HG  MET A 801     -37.982 -18.870 -17.026  1.00  0.00           H
ATOM   1400  SD  MET A 801     -39.135 -16.984 -16.160  1.00  0.00           S
ATOM   1401  CE  MET A 801     -37.526 -16.199 -16.085  1.00  0.00           C
ATOM   1402 1HE  MET A 801     -37.550 -15.388 -15.501  1.00  0.00           H
ATOM   1403 2HE  MET A 801     -37.224 -15.914 -16.995  1.00  0.00           H
ATOM   1404 3HE  MET A 801     -36.839 -16.824 -15.715  1.00  0.00           H
ATOM   1405  N   ASP A 802     -37.758 -18.507 -21.860  1.00  0.00           N
ATOM   1406  H   ASP A 802     -36.846 -18.517 -21.449  1.00  0.00           H
ATOM   1407  CA  ASP A 802     -37.886 -18.210 -23.288  1.00  0.00           C
ATOM   1408  HA  ASP A 802     -38.447 -17.384 -23.339  1.00  0.00           H
ATOM   1409  C   ASP A 802     -38.516 -19.408 -23.979  1.00  0.00           C
ATOM   1410  O   ASP A 802     -39.507 -19.298 -24.704  1.00  0.00           O
ATOM   1411  CB  ASP A 802     -36.515 -17.996 -23.946  1.00  0.00           C
ATOM   1412 1HB  ASP A 802     -35.892 -18.712 -23.631  1.00  0.00           H
ATOM   1413 2HB  ASP A 802     -36.621 -18.059 -24.938  1.00  0.00           H
ATOM   1414  CG  ASP A 802     -35.894 -16.653 -23.622  1.00  0.00           C
ATOM   1415  OD1 ASP A 802     -36.594 -15.754 -23.124  1.00  0.00           O
ATOM   1416  OD2 ASP A 802     -34.723 -16.436 -24.014  1.00  0.00           O
ATOM   1417  N   THR A 803     -37.937 -20.571 -23.723  1.00  0.00           N
ATOM   1418  H   THR A 803     -37.159 -20.604 -23.096  1.00  0.00           H
ATOM   1419  CA  THR A 803     -38.412 -21.803 -24.338  1.00  0.00           C
ATOM   1420  HA  THR A 803     -38.402 -21.635 -25.324  1.00  0.00           H
ATOM   1421  C   THR A 803     -39.830 -22.101 -23.868  1.00  0.00           C
ATOM   1422  O   THR A 803     -40.688 -22.464 -24.673  1.00  0.00           O
ATOM   1423  CB  THR A 803     -37.483 -22.982 -23.982  1.00  0.00           C
ATOM   1424  HB  THR A 803     -37.502 -23.131 -22.993  1.00  0.00           H
ATOM   1425  OG1 THR A 803     -36.148 -22.665 -24.385  1.00  0.00           O
ATOM   1426  HG1 THR A 803     -35.589 -22.594 -23.611  1.00  0.00           H
ATOM   1427  CG2 THR A 803     -37.861 -24.253 -24.713  1.00  0.00           C
ATOM   1428 1HG2 THR A 803     -37.247 -25.003 -24.468  1.00  0.00           H
ATOM   1429 2HG2 THR A 803     -37.810 -24.125 -25.704  1.00  0.00           H
ATOM   1430 3HG2 THR A 803     -38.794 -24.533 -24.486  1.00  0.00           H
ATOM   1431  N   LEU A 804     -40.094 -21.918 -22.581  1.00  0.00           N
ATOM   1432  H   LEU A 804     -39.369 -21.597 -21.972  1.00  0.00           H
ATOM   1433  CA  LEU A 804     -41.422 -22.177 -22.038  1.00  0.00           C
ATOM   1434  HA  LEU A 804     -41.589 -23.123 -22.314  1.00  0.00           H
ATOM   1435  C   LEU A 804     -42.475 -21.254 -22.630  1.00  0.00           C
ATOM   1436  O   LEU A 804     -43.536 -21.729 -22.980  1.00  0.00           O
ATOM   1437  CB  LEU A 804     -41.461 -22.024 -20.513  1.00  0.00           C
ATOM   1438 1HB  LEU A 804     -41.038 -21.143 -20.303  1.00  0.00           H
ATOM   1439 2HB  LEU A 804     -42.426 -22.001 -20.252  1.00  0.00           H
ATOM   1440  CG  LEU A 804     -40.783 -23.067 -19.611  1.00  0.00           C
ATOM   1441  HG  LEU A 804     -39.818 -23.117 -19.867  1.00  0.00           H
ATOM   1442  CD1 LEU A 804     -40.924 -22.639 -18.152  1.00  0.00           C
ATOM   1443 1HD1 LEU A 804     -40.491 -23.301 -17.541  1.00  0.00           H
ATOM   1444 2HD1 LEU A 804     -41.887 -22.565 -17.892  1.00  0.00           H
ATOM   1445 3HD1 LEU A 804     -40.494 -21.750 -17.996  1.00  0.00           H
ATOM   1446  CD2 LEU A 804     -41.361 -24.466 -19.797  1.00  0.00           C
ATOM   1447 1HD2 LEU A 804     -40.904 -25.125 -19.200  1.00  0.00           H
ATOM   1448 2HD2 LEU A 804     -41.249 -24.777 -20.741  1.00  0.00           H
ATOM   1449 3HD2 LEU A 804     -42.337 -24.482 -19.581  1.00  0.00           H
ATOM   1450  N   GLY A 805     -42.208 -19.965 -22.777  1.00  0.00           N
ATOM   1451  H   GLY A 805     -41.309 -19.609 -22.523  1.00  0.00           H
ATOM   1452  CA  GLY A 805     -43.224 -19.066 -23.308  1.00  0.00           C
ATOM   1453 1HA  GLY A 805     -44.044 -19.160 -22.744  1.00  0.00           H
ATOM   1454 2HA  GLY A 805     -42.876 -18.131 -23.237  1.00  0.00           H
ATOM   1455  C   GLY A 805     -43.561 -19.375 -24.751  1.00  0.00           C
ATOM   1456  O   GLY A 805     -44.718 -19.368 -25.163  1.00  0.00           O
ATOM   1457  N   LEU A 806     -42.543 -19.700 -25.535  1.00  0.00           N
ATOM   1458  H   LEU A 806     -41.614 -19.704 -25.164  1.00  0.00           H
ATOM   1459  CA  LEU A 806     -42.763 -20.052 -26.935  1.00  0.00           C
ATOM   1460  HA  LEU A 806     -43.338 -19.339 -27.335  1.00  0.00           H
ATOM   1461  C   LEU A 806     -43.503 -21.388 -27.032  1.00  0.00           C
ATOM   1462  O   LEU A 806     -44.420 -21.538 -27.837  1.00  0.00           O
ATOM   1463  CB  LEU A 806     -41.415 -20.095 -27.662  1.00  0.00           C
ATOM   1464 1HB  LEU A 806     -40.821 -20.730 -27.168  1.00  0.00           H
ATOM   1465 2HB  LEU A 806     -41.577 -20.440 -28.586  1.00  0.00           H
ATOM   1466  CG  LEU A 806     -40.680 -18.747 -27.778  1.00  0.00           C
ATOM   1467  HG  LEU A 806     -40.732 -18.305 -26.883  1.00  0.00           H
ATOM   1468  CD1 LEU A 806     -39.224 -18.967 -28.154  1.00  0.00           C
ATOM   1469 1HD1 LEU A 806     -38.738 -18.096 -28.232  1.00  0.00           H
ATOM   1470 2HD1 LEU A 806     -39.148 -19.441 -29.031  1.00  0.00           H
ATOM   1471 3HD1 LEU A 806     -38.756 -19.520 -27.465  1.00  0.00           H
ATOM   1472  CD2 LEU A 806     -41.327 -17.808 -28.792  1.00  0.00           C
ATOM   1473 1HD2 LEU A 806     -40.830 -16.942 -28.847  1.00  0.00           H
ATOM   1474 2HD2 LEU A 806     -42.273 -17.604 -28.539  1.00  0.00           H
ATOM   1475 3HD2 LEU A 806     -41.334 -18.216 -29.705  1.00  0.00           H
ATOM   1476  N   PHE A 807     -43.168 -22.337 -26.169  1.00  0.00           N
ATOM   1477  H   PHE A 807     -42.399 -22.182 -25.549  1.00  0.00           H
ATOM   1478  CA  PHE A 807     -43.894 -23.606 -26.100  1.00  0.00           C
ATOM   1479  HA  PHE A 807     -43.865 -23.965 -27.033  1.00  0.00           H
ATOM   1480  C   PHE A 807     -45.344 -23.407 -25.667  1.00  0.00           C
ATOM   1481  O   PHE A 807     -46.255 -23.997 -26.245  1.00  0.00           O
ATOM   1482  CB  PHE A 807     -43.213 -24.551 -25.104  1.00  0.00           C
ATOM   1483 1HB  PHE A 807     -42.295 -24.766 -25.438  1.00  0.00           H
ATOM   1484 2HB  PHE A 807     -43.147 -24.093 -24.217  1.00  0.00           H
ATOM   1485  CG  PHE A 807     -43.951 -25.846 -24.905  1.00  0.00           C
ATOM   1486  CD1 PHE A 807     -43.812 -26.897 -25.827  1.00  0.00           C
ATOM   1487  HD1 PHE A 807     -43.197 -26.793 -26.608  1.00  0.00           H
ATOM   1488  CD2 PHE A 807     -44.809 -26.010 -23.799  1.00  0.00           C
ATOM   1489  HD2 PHE A 807     -44.903 -25.270 -23.133  1.00  0.00           H
ATOM   1490  CE1 PHE A 807     -44.536 -28.104 -25.660  1.00  0.00           C
ATOM   1491  HE1 PHE A 807     -44.438 -28.843 -26.327  1.00  0.00           H
ATOM   1492  CE2 PHE A 807     -45.540 -27.209 -23.619  1.00  0.00           C
ATOM   1493  HE2 PHE A 807     -46.155 -27.310 -22.837  1.00  0.00           H
ATOM   1494  CZ  PHE A 807     -45.396 -28.262 -24.550  1.00  0.00           C
ATOM   1495  HZ  PHE A 807     -45.901 -29.116 -24.424  1.00  0.00           H
ATOM   1496  N   TYR A 808     -45.577 -22.574 -24.665  1.00  1.25           N
ATOM   1497  H   TYR A 808     -44.812 -22.085 -24.245  1.00  1.25           H
ATOM   1498  CA  TYR A 808     -46.925 -22.356 -24.163  1.00  1.25           C
ATOM   1499  HA  TYR A 808     -47.283 -23.276 -24.004  1.00  1.25           H
ATOM   1500  C   TYR A 808     -47.787 -21.652 -25.199  1.00  1.25           C
ATOM   1501  O   TYR A 808     -48.968 -21.976 -25.306  1.00  1.25           O
ATOM   1502  CB  TYR A 808     -46.918 -21.574 -22.844  1.00  1.25           C
ATOM   1503 1HB  TYR A 808     -46.348 -20.762 -22.967  1.00  1.25           H
ATOM   1504 2HB  TYR A 808     -47.857 -21.295 -22.643  1.00  1.25           H
ATOM   1505  CG  TYR A 808     -46.389 -22.338 -21.636  1.00  1.25           C
ATOM   1506  CD1 TYR A 808     -46.701 -23.703 -21.430  1.00  1.25           C
ATOM   1507  HD1 TYR A 808     -47.292 -24.178 -22.082  1.00  1.25           H
ATOM   1508  CD2 TYR A 808     -45.588 -21.688 -20.671  1.00  1.25           C
ATOM   1509  HD2 TYR A 808     -45.375 -20.717 -20.781  1.00  1.25           H
ATOM   1510  CE1 TYR A 808     -46.185 -24.409 -20.307  1.00  1.25           C
ATOM   1511  HE1 TYR A 808     -46.402 -25.377 -20.182  1.00  1.25           H
ATOM   1512  CE2 TYR A 808     -45.078 -22.394 -19.543  1.00  1.25           C
ATOM   1513  HE2 TYR A 808     -44.509 -21.921 -18.870  1.00  1.25           H
ATOM   1514  CZ  TYR A 808     -45.375 -23.748 -19.380  1.00  1.25           C
ATOM   1515  OH  TYR A 808     -44.878 -24.439 -18.300  1.00  1.25           O
ATOM   1516  HH  TYR A 808     -44.763 -23.839 -17.563  1.00  1.25           H
ATOM   1517  N   PHE A 809     -47.208 -20.803 -26.038  1.00  0.00           N
ATOM   1518  H   PHE A 809     -46.241 -20.575 -25.923  1.00  0.00           H
ATOM   1519  CA  PHE A 809     -47.970 -20.198 -27.129  1.00  0.00           C
ATOM   1520  HA  PHE A 809     -48.793 -19.812 -26.712  1.00  0.00           H
ATOM   1521  C   PHE A 809     -48.374 -21.248 -28.161  1.00  0.00           C
ATOM   1522  O   PHE A 809     -49.505 -21.252 -28.649  1.00  0.00           O
ATOM   1523  CB  PHE A 809     -47.139 -19.100 -27.791  1.00  0.00           C
ATOM   1524 1HB  PHE A 809     -46.817 -18.473 -27.082  1.00  0.00           H
ATOM   1525 2HB  PHE A 809     -46.354 -19.524 -28.243  1.00  0.00           H
ATOM   1526  CG  PHE A 809     -47.892 -18.293 -28.821  1.00  0.00           C
ATOM   1527  CD1 PHE A 809     -48.339 -17.001 -28.502  1.00  0.00           C
ATOM   1528  HD1 PHE A 809     -48.189 -16.640 -27.582  1.00  0.00           H
ATOM   1529  CD2 PHE A 809     -48.138 -18.799 -30.116  1.00  0.00           C
ATOM   1530  HD2 PHE A 809     -47.819 -19.716 -30.357  1.00  0.00           H
ATOM   1531  CE1 PHE A 809     -49.000 -16.202 -29.466  1.00  0.00           C
ATOM   1532  HE1 PHE A 809     -49.286 -15.272 -29.233  1.00  0.00           H
ATOM   1533  CE2 PHE A 809     -48.832 -18.022 -31.079  1.00  0.00           C
ATOM   1534  HE2 PHE A 809     -49.021 -18.399 -31.986  1.00  0.00           H
ATOM   1535  CZ  PHE A 809     -49.255 -16.717 -30.755  1.00  0.00           C
ATOM   1536  HZ  PHE A 809     -49.733 -16.160 -31.434  1.00  0.00           H
ATOM   1537  N   ILE A 810     -47.471 -22.168 -28.477  1.00  0.00           N
ATOM   1538  H   ILE A 810     -46.565 -22.129 -28.056  1.00  0.00           H
ATOM   1539  CA  ILE A 810     -47.774 -23.240 -29.431  1.00  0.00           C
ATOM   1540  HA  ILE A 810     -48.079 -22.803 -30.277  1.00  0.00           H
ATOM   1541  C   ILE A 810     -48.904 -24.082 -28.837  1.00  0.00           C
ATOM   1542  O   ILE A 810     -49.875 -24.421 -29.523  1.00  0.00           O
ATOM   1543  CB  ILE A 810     -46.503 -24.105 -29.748  1.00  0.00           C
ATOM   1544  HB  ILE A 810     -46.096 -24.400 -28.884  1.00  0.00           H
ATOM   1545  CG1 ILE A 810     -45.470 -23.256 -30.521  1.00  0.00           C
ATOM   1546 1HG1 ILE A 810     -45.784 -23.176 -31.467  1.00  0.00           H
ATOM   1547 2HG1 ILE A 810     -45.441 -22.349 -30.101  1.00  0.00           H
ATOM   1548  CG2 ILE A 810     -46.857 -25.389 -30.550  1.00  0.00           C
ATOM   1549 1HG2 ILE A 810     -46.037 -25.928 -30.743  1.00  0.00           H
ATOM   1550 2HG2 ILE A 810     -47.287 -25.159 -31.423  1.00  0.00           H
ATOM   1551 3HG2 ILE A 810     -47.492 -25.968 -30.038  1.00  0.00           H
ATOM   1552  CD1 ILE A 810     -44.032 -23.813 -30.545  1.00  0.00           C
ATOM   1553 1HD1 ILE A 810     -43.423 -23.211 -31.062  1.00  0.00           H
ATOM   1554 2HD1 ILE A 810     -44.005 -24.717 -30.971  1.00  0.00           H
ATOM   1555 3HD1 ILE A 810     -43.665 -23.899 -29.619  1.00  0.00           H
ATOM   1556  N   ALA A 811     -48.820 -24.356 -27.543  1.00  0.00           N
ATOM   1557  H   ALA A 811     -48.023 -24.039 -27.029  1.00  0.00           H
ATOM   1558  CA  ALA A 811     -49.858 -25.106 -26.850  1.00  0.00           C
ATOM   1559  HA  ALA A 811     -49.985 -25.940 -27.387  1.00  0.00           H
ATOM   1560  C   ALA A 811     -51.193 -24.347 -26.824  1.00  0.00           C
ATOM   1561  O   ALA A 811     -52.250 -24.950 -26.960  1.00  0.00           O
ATOM   1562  CB  ALA A 811     -49.384 -25.450 -25.433  1.00  0.00           C
ATOM   1563 1HB  ALA A 811     -48.515 -25.944 -25.456  1.00  0.00           H
ATOM   1564 2HB  ALA A 811     -50.052 -26.025 -24.961  1.00  0.00           H
ATOM   1565 3HB  ALA A 811     -49.253 -24.622 -24.888  1.00  0.00           H
ATOM   1566  N   GLY A 812     -51.150 -23.028 -26.719  1.00  0.00           N
ATOM   1567  H   GLY A 812     -50.262 -22.578 -26.624  1.00  0.00           H
ATOM   1568  CA  GLY A 812     -52.353 -22.214 -26.737  1.00  0.00           C
ATOM   1569 1HA  GLY A 812     -52.961 -22.569 -26.027  1.00  0.00           H
ATOM   1570 2HA  GLY A 812     -52.081 -21.280 -26.507  1.00  0.00           H
ATOM   1571  C   GLY A 812     -53.091 -22.201 -28.055  1.00  0.00           C
ATOM   1572  O   GLY A 812     -54.321 -22.163 -28.070  1.00  0.00           O
ATOM   1573  N   ILE A 813     -52.374 -22.269 -29.166  1.00  4.78           N
ATOM   1574  H   ILE A 813     -51.375 -22.260 -29.114  1.00  4.78           H
ATOM   1575  CA  ILE A 813     -53.033 -22.357 -30.470  1.00  4.78           C
ATOM   1576  HA  ILE A 813     -53.716 -21.628 -30.503  1.00  4.78           H
ATOM   1577  C   ILE A 813     -53.720 -23.719 -30.547  1.00  4.78           C
ATOM   1578  O   ILE A 813     -54.866 -23.809 -30.975  1.00  4.78           O
ATOM   1579  CB  ILE A 813     -52.039 -22.114 -31.650  1.00  4.78           C
ATOM   1580  HB  ILE A 813     -51.298 -22.781 -31.570  1.00  4.78           H
ATOM   1581  CG1 ILE A 813     -51.442 -20.690 -31.568  1.00  4.78           C
ATOM   1582 1HG1 ILE A 813     -50.906 -20.639 -30.725  1.00  4.78           H
ATOM   1583 2HG1 ILE A 813     -50.837 -20.575 -32.355  1.00  4.78           H
ATOM   1584  CG2 ILE A 813     -52.715 -22.329 -33.028  1.00  4.78           C
ATOM   1585 1HG2 ILE A 813     -52.068 -22.170 -33.773  1.00  4.78           H
ATOM   1586 2HG2 ILE A 813     -53.485 -21.703 -33.151  1.00  4.78           H
ATOM   1587 3HG2 ILE A 813     -53.061 -23.263 -33.115  1.00  4.78           H
ATOM   1588  CD1 ILE A 813     -52.430 -19.497 -31.563  1.00  4.78           C
ATOM   1589 1HD1 ILE A 813     -51.941 -18.627 -31.508  1.00  4.78           H
ATOM   1590 2HD1 ILE A 813     -53.052 -19.550 -30.782  1.00  4.78           H
ATOM   1591 3HD1 ILE A 813     -52.983 -19.486 -32.396  1.00  4.78           H
ATOM   1592  N   VAL A 814     -53.081 -24.768 -30.046  1.00  0.00           N
ATOM   1593  H   VAL A 814     -52.148 -24.660 -29.703  1.00  0.00           H
ATOM   1594  CA  VAL A 814     -53.726 -26.083 -29.989  1.00  0.00           C
ATOM   1595  HA  VAL A 814     -54.021 -26.270 -30.926  1.00  0.00           H
ATOM   1596  C   VAL A 814     -54.953 -26.030 -29.072  1.00  0.00           C
ATOM   1597  O   VAL A 814     -55.990 -26.582 -29.413  1.00  0.00           O
ATOM   1598  CB  VAL A 814     -52.729 -27.188 -29.530  1.00  0.00           C
ATOM   1599  HB  VAL A 814     -52.378 -26.926 -28.631  1.00  0.00           H
ATOM   1600  CG1 VAL A 814     -53.411 -28.554 -29.394  1.00  0.00           C
ATOM   1601 1HG1 VAL A 814     -52.759 -29.252 -29.099  1.00  0.00           H
ATOM   1602 2HG1 VAL A 814     -53.802 -28.848 -30.266  1.00  0.00           H
ATOM   1603 3HG1 VAL A 814     -54.150 -28.520 -28.721  1.00  0.00           H
ATOM   1604  CG2 VAL A 814     -51.565 -27.311 -30.526  1.00  0.00           C
ATOM   1605 1HG2 VAL A 814     -50.920 -28.019 -30.238  1.00  0.00           H
ATOM   1606 2HG2 VAL A 814     -51.063 -26.449 -30.599  1.00  0.00           H
ATOM   1607 3HG2 VAL A 814     -51.898 -27.551 -31.438  1.00  0.00           H
ATOM   1608  N   PHE A 815     -54.887 -25.328 -27.949  1.00 22.46           N
ATOM   1609  H   PHE A 815     -54.024 -24.888 -27.700  1.00 22.46           H
ATOM   1610  CA  PHE A 815     -56.046 -25.181 -27.064  1.00 22.46           C
ATOM   1611  HA  PHE A 815     -56.315 -26.112 -26.818  1.00 22.46           H
ATOM   1612  C   PHE A 815     -57.201 -24.488 -27.790  1.00 22.46           C
ATOM   1613  O   PHE A 815     -58.324 -24.987 -27.796  1.00 22.46           O
ATOM   1614  CB  PHE A 815     -55.665 -24.392 -25.805  1.00 22.46           C
ATOM   1615 1HB  PHE A 815     -54.712 -24.592 -25.578  1.00 22.46           H
ATOM   1616 2HB  PHE A 815     -55.764 -23.416 -25.997  1.00 22.46           H
ATOM   1617  CG  PHE A 815     -56.510 -24.717 -24.595  1.00 22.46           C
ATOM   1618  CD1 PHE A 815     -55.886 -25.166 -23.419  1.00 22.46           C
ATOM   1619  HD1 PHE A 815     -54.889 -25.243 -23.390  1.00 22.46           H
ATOM   1620  CD2 PHE A 815     -57.914 -24.594 -24.610  1.00 22.46           C
ATOM   1621  HD2 PHE A 815     -58.369 -24.224 -25.420  1.00 22.46           H
ATOM   1622  CE1 PHE A 815     -56.644 -25.512 -22.274  1.00 22.46           C
ATOM   1623  HE1 PHE A 815     -56.183 -25.804 -21.436  1.00 22.46           H
ATOM   1624  CE2 PHE A 815     -58.687 -24.989 -23.491  1.00 22.46           C
ATOM   1625  HE2 PHE A 815     -59.685 -24.946 -23.533  1.00 22.46           H
ATOM   1626  CZ  PHE A 815     -58.050 -25.443 -22.319  1.00 22.46           C
ATOM   1627  HZ  PHE A 815     -58.593 -25.714 -21.524  1.00 22.46           H
ATOM   1628  N   ARG A 816     -56.913 -23.380 -28.464  1.00 21.29           N
ATOM   1629  H   ARG A 816     -55.974 -23.038 -28.449  1.00 21.29           H
ATOM   1630  CA  ARG A 816     -57.923 -22.639 -29.231  1.00 21.29           C
ATOM   1631  HA  ARG A 816     -58.636 -22.371 -28.584  1.00 21.29           H
ATOM   1632  C   ARG A 816     -58.550 -23.526 -30.303  1.00 21.29           C
ATOM   1633  O   ARG A 816     -59.731 -23.402 -30.600  1.00 21.29           O
ATOM   1634  CB  ARG A 816     -57.271 -21.400 -29.865  1.00 21.29           C
ATOM   1635 1HB  ARG A 816     -56.821 -20.882 -29.138  1.00 21.29           H
ATOM   1636 2HB  ARG A 816     -56.587 -21.714 -30.524  1.00 21.29           H
ATOM   1637  CG  ARG A 816     -58.230 -20.452 -30.596  1.00 21.29           C
ATOM   1638 1HG  ARG A 816     -58.753 -20.974 -31.270  1.00 21.29           H
ATOM   1639 2HG  ARG A 816     -58.856 -20.044 -29.931  1.00 21.29           H
ATOM   1640  CD  ARG A 816     -57.476 -19.334 -31.314  1.00 21.29           C
ATOM   1641 1HD  ARG A 816     -56.738 -19.733 -31.858  1.00 21.29           H
ATOM   1642 2HD  ARG A 816     -58.108 -18.846 -31.916  1.00 21.29           H
ATOM   1643  NE  ARG A 816     -56.872 -18.343 -30.409  1.00 21.29           N
ATOM   1644  HE  ARG A 816     -56.028 -18.615 -29.948  1.00 21.29           H
ATOM   1645  CZ  ARG A 816     -57.329 -17.126 -30.140  1.00 21.29           C
ATOM   1646  NH1 ARG A 816     -56.651 -16.386 -29.317  1.00 21.29           N
ATOM   1647 1HH1 ARG A 816     -55.810 -16.737 -28.905  1.00 21.29           H
ATOM   1648 2HH1 ARG A 816     -56.970 -15.465 -29.094  1.00 21.29           H
ATOM   1649  NH2 ARG A 816     -58.410 -16.599 -30.650  1.00 21.29           N
ATOM   1650 1HH2 ARG A 816     -58.964 -17.122 -31.298  1.00 21.29           H
ATOM   1651 2HH2 ARG A 816     -58.684 -15.672 -30.393  1.00 21.29           H
ATOM   1652  N   LEU A 817     -57.782 -24.439 -30.876  1.00  0.00           N
ATOM   1653  H   LEU A 817     -56.817 -24.496 -30.619  1.00  0.00           H
ATOM   1654  CA  LEU A 817     -58.309 -25.368 -31.877  1.00  0.00           C
ATOM   1655  HA  LEU A 817     -58.978 -24.813 -32.371  1.00  0.00           H
ATOM   1656  C   LEU A 817     -59.053 -26.577 -31.303  1.00  0.00           C
ATOM   1657  O   LEU A 817     -59.851 -27.191 -32.014  1.00  0.00           O
ATOM   1658  CB  LEU A 817     -57.159 -25.861 -32.763  1.00  0.00           C
ATOM   1659 1HB  LEU A 817     -56.451 -26.231 -32.161  1.00  0.00           H
ATOM   1660 2HB  LEU A 817     -57.518 -26.591 -33.344  1.00  0.00           H
ATOM   1661  CG  LEU A 817     -56.497 -24.815 -33.678  1.00  0.00           C
ATOM   1662  HG  LEU A 817     -56.313 -23.998 -33.132  1.00  0.00           H
ATOM   1663  CD1 LEU A 817     -55.195 -25.385 -34.230  1.00  0.00           C
ATOM   1664 1HD1 LEU A 817     -54.741 -24.726 -34.830  1.00  0.00           H
ATOM   1665 2HD1 LEU A 817     -55.364 -26.217 -34.759  1.00  0.00           H
ATOM   1666 3HD1 LEU A 817     -54.562 -25.614 -33.490  1.00  0.00           H
ATOM   1667  CD2 LEU A 817     -57.403 -24.383 -34.832  1.00  0.00           C
ATOM   1668 1HD2 LEU A 817     -56.949 -23.704 -35.409  1.00  0.00           H
ATOM   1669 2HD2 LEU A 817     -58.251 -23.978 -34.490  1.00  0.00           H
ATOM   1670 3HD2 LEU A 817     -57.646 -25.163 -35.408  1.00  0.00           H
ATOM   1671  N   HIS A 818     -58.794 -26.953 -30.057  1.00 18.40           N
ATOM   1672  H   HIS A 818     -58.270 -26.344 -29.462  1.00 18.40           H
ATOM   1673  CA  HIS A 818     -59.258 -28.242 -29.533  1.00 18.40           C
ATOM   1674  HA  HIS A 818     -59.008 -28.871 -30.269  1.00 18.40           H
ATOM   1675  C   HIS A 818     -60.773 -28.365 -29.369  1.00 18.40           C
ATOM   1676  O   HIS A 818     -61.340 -29.448 -29.542  1.00 18.40           O
ATOM   1677  CB  HIS A 818     -58.531 -28.594 -28.220  1.00 18.40           C
ATOM   1678 1HB  HIS A 818     -58.234 -29.548 -28.263  1.00 18.40           H
ATOM   1679 2HB  HIS A 818     -57.732 -28.000 -28.126  1.00 18.40           H
ATOM   1680  CG  HIS A 818     -59.359 -28.436 -26.980  1.00 18.40           C
ATOM   1681  ND1 HIS A 818     -60.051 -29.463 -26.383  1.00 18.40           N
ATOM   1682  HD1 HIS A 818     -60.095 -30.407 -26.710  1.00 18.40           H
ATOM   1683  CD2 HIS A 818     -59.567 -27.362 -26.171  1.00 18.40           C
ATOM   1684  HD2 HIS A 818     -59.190 -26.449 -26.325  1.00 18.40           H
ATOM   1685  CE1 HIS A 818     -60.653 -28.987 -25.294  1.00 18.40           C
ATOM   1686  HE1 HIS A 818     -61.243 -29.528 -24.694  1.00 18.40           H
ATOM   1687  NE2 HIS A 818     -60.373 -27.712 -25.107  1.00 18.40           N
ATOM   1688  N   SER A 819     -61.453 -27.270 -29.065  1.00 16.74           N
ATOM   1689  H   SER A 819     -60.962 -26.408 -28.937  1.00 16.74           H
ATOM   1690  CA  SER A 819     -62.903 -27.295 -28.913  1.00 16.74           C
ATOM   1691  HA  SER A 819     -63.249 -27.957 -29.578  1.00 16.74           H
ATOM   1692  C   SER A 819     -63.441 -25.910 -29.186  1.00 16.74           C
ATOM   1693  O   SER A 819     -62.833 -24.921 -28.789  1.00 16.74           O
ATOM   1694  CB  SER A 819     -63.301 -27.723 -27.501  1.00 16.74           C
ATOM   1695 1HB  SER A 819     -62.971 -28.646 -27.305  1.00 16.74           H
ATOM   1696 2HB  SER A 819     -62.935 -27.087 -26.822  1.00 16.74           H
ATOM   1697  OG  SER A 819     -64.712 -27.733 -27.363  1.00 16.74           O
ATOM   1698  HG  SER A 819     -65.118 -27.735 -28.230  1.00 16.74           H
ATOM   1699  N   SER A 820     -64.589 -25.859 -29.842  1.00 14.35           N
ATOM   1700  H   SER A 820     -65.018 -26.722 -30.110  1.00 14.35           H
ATOM   1701  CA  SER A 820     -65.262 -24.618 -30.195  1.00 14.35           C
ATOM   1702  HA  SER A 820     -64.547 -23.925 -30.290  1.00 14.35           H
ATOM   1703  C   SER A 820     -66.230 -24.159 -29.110  1.00 14.35           C
ATOM   1704  O   SER A 820     -66.980 -23.204 -29.304  1.00 14.35           O
ATOM   1705  CB  SER A 820     -66.020 -24.857 -31.493  1.00 14.35           C
ATOM   1706 1HB  SER A 820     -66.633 -24.092 -31.694  1.00 14.35           H
ATOM   1707 2HB  SER A 820     -65.387 -24.987 -32.256  1.00 14.35           H
ATOM   1708  OG  SER A 820     -66.808 -26.029 -31.375  1.00 14.35           O
ATOM   1709  HG  SER A 820     -67.734 -25.790 -31.348  1.00 14.35           H
ATOM   1710  N   ASN A 821     -66.215 -24.822 -27.960  1.00  0.00           N
ATOM   1711  H   ASN A 821     -65.671 -25.657 -27.879  1.00  0.00           H
ATOM   1712  CA  ASN A 821     -66.984 -24.346 -26.811  1.00  0.00           C
ATOM   1713  HA  ASN A 821     -67.947 -24.336 -27.079  1.00  0.00           H
ATOM   1714  C   ASN A 821     -66.444 -22.963 -26.462  1.00  0.00           C
ATOM   1715  O   ASN A 821     -65.231 -22.762 -26.452  1.00  0.00           O
ATOM   1716  CB  ASN A 821     -66.813 -25.269 -25.600  1.00  0.00           C
ATOM   1717 1HB  ASN A 821     -65.855 -25.551 -25.538  1.00  0.00           H
ATOM   1718 2HB  ASN A 821     -67.069 -24.770 -24.772  1.00  0.00           H
ATOM   1719  CG  ASN A 821     -67.664 -26.508 -25.686  1.00  0.00           C
ATOM   1720  OD1 ASN A 821     -68.852 -26.441 -25.976  1.00  0.00           O
ATOM   1721  ND2 ASN A 821     -67.084 -27.643 -25.418  1.00  0.00           N
ATOM   1722 1HD2 ASN A 821     -67.611 -28.493 -25.446  1.00  0.00           H
ATOM   1723 2HD2 ASN A 821     -66.112 -27.665 -25.184  1.00  0.00           H
ATOM   1724  N   LYS A 822     -67.312 -22.008 -26.150  1.00  0.00           N
ATOM   1725  H   LYS A 822     -68.286 -22.227 -26.091  1.00  0.00           H
ATOM   1726  CA  LYS A 822     -66.861 -20.635 -25.890  1.00  0.00           C
ATOM   1727  HA  LYS A 822     -66.472 -20.328 -26.758  1.00  0.00           H
ATOM   1728  C   LYS A 822     -65.787 -20.589 -24.811  1.00  0.00           C
ATOM   1729  O   LYS A 822     -64.783 -19.909 -24.962  1.00  0.00           O
ATOM   1730  CB  LYS A 822     -68.036 -19.743 -25.478  1.00  0.00           C
ATOM   1731 1HB  LYS A 822     -68.732 -19.783 -26.194  1.00  0.00           H
ATOM   1732 2HB  LYS A 822     -68.417 -20.094 -24.622  1.00  0.00           H
ATOM   1733  CG  LYS A 822     -67.638 -18.281 -25.269  1.00  0.00           C
ATOM   1734 1HG  LYS A 822     -66.875 -18.236 -24.624  1.00  0.00           H
ATOM   1735 2HG  LYS A 822     -67.358 -17.887 -26.144  1.00  0.00           H
ATOM   1736  CD  LYS A 822     -68.789 -17.472 -24.718  1.00  0.00           C
ATOM   1737 1HD  LYS A 822     -69.521 -17.439 -25.399  1.00  0.00           H
ATOM   1738 2HD  LYS A 822     -69.127 -17.910 -23.885  1.00  0.00           H
ATOM   1739  CE  LYS A 822     -68.341 -16.057 -24.394  1.00  0.00           C
ATOM   1740 1HE  LYS A 822     -67.572 -16.088 -23.756  1.00  0.00           H
ATOM   1741 2HE  LYS A 822     -68.058 -15.595 -25.235  1.00  0.00           H
ATOM   1742  NZ  LYS A 822     -69.457 -15.283 -23.769  1.00  0.00           N
ATOM   1743 1HZ  LYS A 822     -69.169 -14.350 -23.553  1.00  0.00           H
ATOM   1744 2HZ  LYS A 822     -69.761 -15.715 -22.920  1.00  0.00           H
ATOM   1745 3HZ  LYS A 822     -70.243 -15.227 -24.385  1.00  0.00           H
ATOM   1746  N   SER A 823     -65.950 -21.359 -23.748  1.00  0.00           N
ATOM   1747  H   SER A 823     -66.753 -21.953 -23.691  1.00  0.00           H
ATOM   1748  CA  SER A 823     -64.982 -21.358 -22.659  1.00  0.00           C
ATOM   1749  HA  SER A 823     -64.859 -20.390 -22.441  1.00  0.00           H
ATOM   1750  C   SER A 823     -63.600 -21.915 -23.025  1.00  0.00           C
ATOM   1751  O   SER A 823     -62.598 -21.508 -22.432  1.00  0.00           O
ATOM   1752  CB  SER A 823     -65.570 -22.165 -21.511  1.00  0.00           C
ATOM   1753 1HB  SER A 823     -64.943 -22.189 -20.733  1.00  0.00           H
ATOM   1754 2HB  SER A 823     -66.448 -21.786 -21.220  1.00  0.00           H
ATOM   1755  OG  SER A 823     -65.787 -23.497 -21.943  1.00  0.00           O
ATOM   1756  HG  SER A 823     -65.836 -24.076 -21.182  1.00  0.00           H
ATOM   1757  N   SER A 824     -63.497 -22.801 -24.009  1.00  0.00           N
ATOM   1758  H   SER A 824     -64.325 -23.131 -24.462  1.00  0.00           H
ATOM   1759  CA  SER A 824     -62.192 -23.303 -24.442  1.00  0.00           C
ATOM   1760  HA  SER A 824     -61.627 -23.341 -23.618  1.00  0.00           H
ATOM   1761  C   SER A 824     -61.561 -22.350 -25.447  1.00  0.00           C
ATOM   1762  O   SER A 824     -60.346 -22.163 -25.453  1.00  0.00           O
ATOM   1763  CB  SER A 824     -62.319 -24.704 -25.039  1.00  0.00           C
ATOM   1764 1HB  SER A 824     -61.462 -24.980 -25.475  1.00  0.00           H
ATOM   1765 2HB  SER A 824     -62.562 -25.367 -24.331  1.00  0.00           H
ATOM   1766  OG  SER A 824     -63.328 -24.756 -26.026  1.00  0.00           O
ATOM   1767  HG  SER A 824     -62.925 -24.768 -26.894  1.00  0.00           H
ATOM   1768  N   LEU A 825     -62.379 -21.681 -26.249  1.00 20.50           N
ATOM   1769  H   LEU A 825     -63.359 -21.880 -26.228  1.00 20.50           H
ATOM   1770  CA  LEU A 825     -61.873 -20.656 -27.164  1.00 20.50           C
ATOM   1771  HA  LEU A 825     -61.136 -21.077 -27.692  1.00 20.50           H
ATOM   1772  C   LEU A 825     -61.352 -19.478 -26.353  1.00 20.50           C
ATOM   1773  O   LEU A 825     -60.299 -18.905 -26.638  1.00 20.50           O
ATOM   1774  CB  LEU A 825     -62.990 -20.179 -28.100  1.00 20.50           C
ATOM   1775 1HB  LEU A 825     -63.739 -19.838 -27.532  1.00 20.50           H
ATOM   1776 2HB  LEU A 825     -62.625 -19.432 -28.655  1.00 20.50           H
ATOM   1777  CG  LEU A 825     -63.567 -21.234 -29.054  1.00 20.50           C
ATOM   1778  HG  LEU A 825     -63.940 -21.996 -28.524  1.00 20.50           H
ATOM   1779  CD1 LEU A 825     -64.690 -20.628 -29.873  1.00 20.50           C
ATOM   1780 1HD1 LEU A 825     -65.079 -21.302 -30.501  1.00 20.50           H
ATOM   1781 2HD1 LEU A 825     -64.361 -19.855 -30.416  1.00 20.50           H
ATOM   1782 3HD1 LEU A 825     -65.426 -20.298 -29.282  1.00 20.50           H
ATOM   1783  CD2 LEU A 825     -62.483 -21.796 -29.954  1.00 20.50           C
ATOM   1784 1HD2 LEU A 825     -62.855 -22.484 -30.577  1.00 20.50           H
ATOM   1785 2HD2 LEU A 825     -61.759 -22.228 -29.416  1.00 20.50           H
ATOM   1786 3HD2 LEU A 825     -62.066 -21.074 -30.507  1.00 20.50           H
ATOM   1787  N   TYR A 826     -62.071 -19.179 -25.284  1.00 18.45           N
ATOM   1788  H   TYR A 826     -62.936 -19.659 -25.140  1.00 18.45           H
ATOM   1789  CA  TYR A 826     -61.658 -18.184 -24.311  1.00 18.45           C
ATOM   1790  HA  TYR A 826     -61.489 -17.346 -24.829  1.00 18.45           H
ATOM   1791  C   TYR A 826     -60.380 -18.606 -23.607  1.00 18.45           C
ATOM   1792  O   TYR A 826     -59.495 -17.785 -23.428  1.00 18.45           O
ATOM   1793  CB  TYR A 826     -62.770 -17.991 -23.285  1.00 18.45           C
ATOM   1794 1HB  TYR A 826     -63.548 -17.547 -23.730  1.00 18.45           H
ATOM   1795 2HB  TYR A 826     -63.050 -18.887 -22.939  1.00 18.45           H
ATOM   1796  CG  TYR A 826     -62.351 -17.144 -22.115  1.00 18.45           C
ATOM   1797  CD1 TYR A 826     -62.066 -15.779 -22.284  1.00 18.45           C
ATOM   1798  HD1 TYR A 826     -62.134 -15.369 -23.193  1.00 18.45           H
ATOM   1799  CD2 TYR A 826     -62.219 -17.710 -20.831  1.00 18.45           C
ATOM   1800  HD2 TYR A 826     -62.394 -18.686 -20.700  1.00 18.45           H
ATOM   1801  CE1 TYR A 826     -61.685 -14.980 -21.184  1.00 18.45           C
ATOM   1802  HE1 TYR A 826     -61.482 -14.010 -21.317  1.00 18.45           H
ATOM   1803  CE2 TYR A 826     -61.840 -16.910 -19.723  1.00 18.45           C
ATOM   1804  HE2 TYR A 826     -61.751 -17.320 -18.815  1.00 18.45           H
ATOM   1805  CZ  TYR A 826     -61.591 -15.548 -19.904  1.00 18.45           C
ATOM   1806  OH  TYR A 826     -61.248 -14.814 -18.798  1.00 18.45           O
ATOM   1807  HH  TYR A 826     -61.168 -13.891 -19.039  1.00 18.45           H
ATOM   1808  N   SER A 827     -60.227 -19.880 -23.272  1.00  0.00           N
ATOM   1809  H   SER A 827     -60.969 -20.530 -23.439  1.00  0.00           H
ATOM   1810  CA  SER A 827     -58.979 -20.343 -22.659  1.00  0.00           C
ATOM   1811  HA  SER A 827     -58.855 -19.775 -21.845  1.00  0.00           H
ATOM   1812  C   SER A 827     -57.812 -20.160 -23.627  1.00  0.00           C
ATOM   1813  O   SER A 827     -56.718 -19.784 -23.226  1.00  0.00           O
ATOM   1814  CB  SER A 827     -59.077 -21.812 -22.257  1.00  0.00           C
ATOM   1815 1HB  SER A 827     -59.252 -22.381 -23.060  1.00  0.00           H
ATOM   1816 2HB  SER A 827     -58.230 -22.109 -21.816  1.00  0.00           H
ATOM   1817  OG  SER A 827     -60.136 -22.041 -21.337  1.00  0.00           O
ATOM   1818  HG  SER A 827     -60.966 -22.092 -21.811  1.00  0.00           H
ATOM   1819  N   GLY A 828     -58.057 -20.334 -24.919  1.00  0.00           N
ATOM   1820  H   GLY A 828     -58.950 -20.677 -25.210  1.00  0.00           H
ATOM   1821  CA  GLY A 828     -57.043 -20.032 -25.918  1.00  0.00           C
ATOM   1822 1HA  GLY A 828     -56.239 -20.592 -25.716  1.00  0.00           H
ATOM   1823 2HA  GLY A 828     -57.410 -20.286 -26.813  1.00  0.00           H
ATOM   1824  C   GLY A 828     -56.655 -18.563 -25.923  1.00  0.00           C
ATOM   1825  O   GLY A 828     -55.470 -18.229 -26.019  1.00  0.00           O
ATOM   1826  N   ARG A 829     -57.624 -17.664 -25.788  1.00  0.09           N
ATOM   1827  H   ARG A 829     -58.574 -17.971 -25.732  1.00  0.09           H
ATOM   1828  CA  ARG A 829     -57.324 -16.228 -25.719  1.00  0.09           C
ATOM   1829  HA  ARG A 829     -56.703 -16.065 -26.485  1.00  0.09           H
ATOM   1830  C   ARG A 829     -56.613 -15.861 -24.420  1.00  0.09           C
ATOM   1831  O   ARG A 829     -55.712 -15.033 -24.437  1.00  0.09           O
ATOM   1832  CB  ARG A 829     -58.594 -15.385 -25.889  1.00  0.09           C
ATOM   1833 1HB  ARG A 829     -59.113 -15.740 -26.667  1.00  0.09           H
ATOM   1834 2HB  ARG A 829     -59.144 -15.463 -25.058  1.00  0.09           H
ATOM   1835  CG  ARG A 829     -58.292 -13.905 -26.138  1.00  0.09           C
ATOM   1836 1HG  ARG A 829     -57.879 -13.521 -25.312  1.00  0.09           H
ATOM   1837 2HG  ARG A 829     -57.645 -13.836 -26.898  1.00  0.09           H
ATOM   1838  CD  ARG A 829     -59.525 -13.081 -26.483  1.00  0.09           C
ATOM   1839 1HD  ARG A 829     -59.239 -12.197 -26.854  1.00  0.09           H
ATOM   1840 2HD  ARG A 829     -60.069 -13.569 -27.165  1.00  0.09           H
ATOM   1841  NE  ARG A 829     -60.390 -12.820 -25.327  1.00  0.09           N
ATOM   1842  HE  ARG A 829     -59.989 -12.279 -24.588  1.00  0.09           H
ATOM   1843  CZ  ARG A 829     -61.639 -13.217 -25.149  1.00  0.09           C
ATOM   1844  NH1 ARG A 829     -62.263 -12.746 -24.108  1.00  0.09           N
ATOM   1845 1HH1 ARG A 829     -61.796 -12.115 -23.488  1.00  0.09           H
ATOM   1846 2HH1 ARG A 829     -63.209 -13.015 -23.928  1.00  0.09           H
ATOM   1847  NH2 ARG A 829     -62.287 -14.027 -25.949  1.00  0.09           N
ATOM   1848 1HH2 ARG A 829     -61.836 -14.392 -26.764  1.00  0.09           H
ATOM   1849 2HH2 ARG A 829     -63.233 -14.281 -25.745  1.00  0.09           H
ATOM   1850  N   VAL A 830     -56.963 -16.504 -23.317  1.00  0.00           N
ATOM   1851  H   VAL A 830     -57.718 -17.159 -23.357  1.00  0.00           H
ATOM   1852  CA  VAL A 830     -56.278 -16.286 -22.039  1.00  0.00           C
ATOM   1853  HA  VAL A 830     -56.365 -15.310 -21.842  1.00  0.00           H
ATOM   1854  C   VAL A 830     -54.809 -16.654 -22.190  1.00  0.00           C
ATOM   1855  O   VAL A 830     -53.936 -15.878 -21.822  1.00  0.00           O
ATOM   1856  CB  VAL A 830     -56.936 -17.116 -20.896  1.00  0.00           C
ATOM   1857  HB  VAL A 830     -57.048 -18.053 -21.226  1.00  0.00           H
ATOM   1858  CG1 VAL A 830     -56.064 -17.184 -19.644  1.00  0.00           C
ATOM   1859 1HG1 VAL A 830     -56.508 -17.721 -18.927  1.00  0.00           H
ATOM   1860 2HG1 VAL A 830     -55.889 -16.270 -19.279  1.00  0.00           H
ATOM   1861 3HG1 VAL A 830     -55.181 -17.609 -19.845  1.00  0.00           H
ATOM   1862  CG2 VAL A 830     -58.306 -16.542 -20.534  1.00  0.00           C
ATOM   1863 1HG2 VAL A 830     -58.734 -17.071 -19.801  1.00  0.00           H
ATOM   1864 2HG2 VAL A 830     -58.921 -16.557 -21.323  1.00  0.00           H
ATOM   1865 3HG2 VAL A 830     -58.227 -15.594 -20.224  1.00  0.00           H
ATOM   1866  N   ILE A 831     -54.522 -17.797 -22.792  1.00  0.61           N
ATOM   1867  H   ILE A 831     -55.264 -18.380 -23.122  1.00  0.61           H
ATOM   1868  CA  ILE A 831     -53.136 -18.218 -22.981  1.00  0.61           C
ATOM   1869  HA  ILE A 831     -52.713 -18.212 -22.075  1.00  0.61           H
ATOM   1870  C   ILE A 831     -52.394 -17.208 -23.864  1.00  0.61           C
ATOM   1871  O   ILE A 831     -51.277 -16.809 -23.545  1.00  0.61           O
ATOM   1872  CB  ILE A 831     -53.089 -19.657 -23.566  1.00  0.61           C
ATOM   1873  HB  ILE A 831     -53.656 -19.695 -24.389  1.00  0.61           H
ATOM   1874  CG1 ILE A 831     -53.622 -20.667 -22.527  1.00  0.61           C
ATOM   1875 1HG1 ILE A 831     -52.910 -20.812 -21.840  1.00  0.61           H
ATOM   1876 2HG1 ILE A 831     -54.429 -20.269 -22.092  1.00  0.61           H
ATOM   1877  CG2 ILE A 831     -51.667 -20.029 -23.969  1.00  0.61           C
ATOM   1878 1HG2 ILE A 831     -51.632 -20.954 -24.346  1.00  0.61           H
ATOM   1879 2HG2 ILE A 831     -51.051 -19.994 -23.182  1.00  0.61           H
ATOM   1880 3HG2 ILE A 831     -51.315 -19.401 -24.663  1.00  0.61           H
ATOM   1881  CD1 ILE A 831     -54.019 -22.038 -23.090  1.00  0.61           C
ATOM   1882 1HD1 ILE A 831     -54.354 -22.640 -22.365  1.00  0.61           H
ATOM   1883 2HD1 ILE A 831     -53.238 -22.486 -23.525  1.00  0.61           H
ATOM   1884 3HD1 ILE A 831     -54.743 -21.949 -23.774  1.00  0.61           H
ATOM   1885  N   PHE A 832     -53.033 -16.717 -24.919  1.00 12.33           N
ATOM   1886  H   PHE A 832     -53.955 -17.044 -25.128  1.00 12.33           H
ATOM   1887  CA  PHE A 832     -52.418 -15.705 -25.786  1.00 12.33           C
ATOM   1888  HA  PHE A 832     -51.556 -16.078 -26.130  1.00 12.33           H
ATOM   1889  C   PHE A 832     -52.085 -14.437 -24.981  1.00 12.33           C
ATOM   1890  O   PHE A 832     -50.989 -13.895 -25.100  1.00 12.33           O
ATOM   1891  CB  PHE A 832     -53.371 -15.427 -26.965  1.00 12.33           C
ATOM   1892 1HB  PHE A 832     -53.589 -16.300 -27.401  1.00 12.33           H
ATOM   1893 2HB  PHE A 832     -54.207 -15.019 -26.599  1.00 12.33           H
ATOM   1894  CG  PHE A 832     -52.841 -14.494 -28.046  1.00 12.33           C
ATOM   1895  CD1 PHE A 832     -51.499 -14.059 -28.114  1.00 12.33           C
ATOM   1896  HD1 PHE A 832     -50.832 -14.415 -27.460  1.00 12.33           H
ATOM   1897  CD2 PHE A 832     -53.738 -14.038 -29.034  1.00 12.33           C
ATOM   1898  HD2 PHE A 832     -54.686 -14.357 -29.019  1.00 12.33           H
ATOM   1899  CE1 PHE A 832     -51.084 -13.127 -29.094  1.00 12.33           C
ATOM   1900  HE1 PHE A 832     -50.143 -12.789 -29.094  1.00 12.33           H
ATOM   1901  CE2 PHE A 832     -53.324 -13.137 -30.048  1.00 12.33           C
ATOM   1902  HE2 PHE A 832     -53.974 -12.832 -30.744  1.00 12.33           H
ATOM   1903  CZ  PHE A 832     -51.993 -12.673 -30.071  1.00 12.33           C
ATOM   1904  HZ  PHE A 832     -51.696 -12.027 -30.774  1.00 12.33           H
ATOM   1905  N   CYS A 833     -52.979 -13.992 -24.108  1.00  0.00           N
ATOM   1906  H   CYS A 833     -53.853 -14.469 -24.013  1.00  0.00           H
ATOM   1907  CA  CYS A 833     -52.709 -12.814 -23.280  1.00  0.00           C
ATOM   1908  HA  CYS A 833     -52.487 -12.094 -23.938  1.00  0.00           H
ATOM   1909  C   CYS A 833     -51.530 -13.031 -22.331  1.00  0.00           C
ATOM   1910  O   CYS A 833     -50.689 -12.153 -22.150  1.00  0.00           O
ATOM   1911  CB  CYS A 833     -53.942 -12.470 -22.441  1.00  0.00           C
ATOM   1912 1HB  CYS A 833     -54.082 -13.274 -21.863  1.00  0.00           H
ATOM   1913 2HB  CYS A 833     -53.651 -11.699 -21.875  1.00  0.00           H
ATOM   1914  SG  CYS A 833     -55.413 -12.074 -23.408  1.00  0.00           S
ATOM   1915  HG  CYS A 833     -55.088 -11.977 -24.684  1.00  0.00           H
ATOM   1916  N   LEU A 834     -51.469 -14.200 -21.713  1.00  0.00           N
ATOM   1917  H   LEU A 834     -52.149 -14.902 -21.924  1.00  0.00           H
ATOM   1918  CA  LEU A 834     -50.428 -14.486 -20.728  1.00  0.00           C
ATOM   1919  HA  LEU A 834     -50.395 -13.668 -20.154  1.00  0.00           H
ATOM   1920  C   LEU A 834     -49.058 -14.698 -21.354  1.00  0.00           C
ATOM   1921  O   LEU A 834     -48.049 -14.234 -20.832  1.00  0.00           O
ATOM   1922  CB  LEU A 834     -50.805 -15.740 -19.944  1.00  0.00           C
ATOM   1923 1HB  LEU A 834     -50.943 -16.479 -20.603  1.00  0.00           H
ATOM   1924 2HB  LEU A 834     -50.036 -15.965 -19.345  1.00  0.00           H
ATOM   1925  CG  LEU A 834     -52.067 -15.641 -19.075  1.00  0.00           C
ATOM   1926  HG  LEU A 834     -52.813 -15.249 -19.613  1.00  0.00           H
ATOM   1927  CD1 LEU A 834     -52.427 -17.046 -18.621  1.00  0.00           C
ATOM   1928 1HD1 LEU A 834     -53.247 -17.039 -18.048  1.00  0.00           H
ATOM   1929 2HD1 LEU A 834     -51.684 -17.452 -18.089  1.00  0.00           H
ATOM   1930 3HD1 LEU A 834     -52.605 -17.641 -19.405  1.00  0.00           H
ATOM   1931  CD2 LEU A 834     -51.896 -14.701 -17.886  1.00  0.00           C
ATOM   1932 1HD2 LEU A 834     -52.733 -14.658 -17.340  1.00  0.00           H
ATOM   1933 2HD2 LEU A 834     -51.679 -13.774 -18.191  1.00  0.00           H
ATOM   1934 3HD2 LEU A 834     -51.155 -15.009 -17.289  1.00  0.00           H
ATOM   1935  N   ASP A 835     -49.003 -15.374 -22.489  1.00  0.00           N
ATOM   1936  H   ASP A 835     -49.845 -15.709 -22.911  1.00  0.00           H
ATOM   1937  CA  ASP A 835     -47.714 -15.632 -23.128  1.00  0.00           C
ATOM   1938  HA  ASP A 835     -47.091 -15.940 -22.409  1.00  0.00           H
ATOM   1939  C   ASP A 835     -47.198 -14.340 -23.748  1.00  0.00           C
ATOM   1940  O   ASP A 835     -46.000 -14.105 -23.822  1.00  0.00           O
ATOM   1941  CB  ASP A 835     -47.828 -16.743 -24.171  1.00  0.00           C
ATOM   1942 1HB  ASP A 835     -48.549 -16.503 -24.821  1.00  0.00           H
ATOM   1943 2HB  ASP A 835     -46.956 -16.824 -24.654  1.00  0.00           H
ATOM   1944  CG  ASP A 835     -48.164 -18.087 -23.548  1.00  0.00           C
ATOM   1945  OD1 ASP A 835     -47.865 -18.337 -22.357  1.00  0.00           O
ATOM   1946  OD2 ASP A 835     -48.756 -18.912 -24.257  1.00  0.00           O
ATOM   1947  N   TYR A 836     -48.103 -13.431 -24.082  1.00  6.17           N
ATOM   1948  H   TYR A 836     -49.071 -13.679 -24.062  1.00  6.17           H
ATOM   1949  CA  TYR A 836     -47.725 -12.076 -24.478  1.00  6.17           C
ATOM   1950  HA  TYR A 836     -47.037 -12.170 -25.197  1.00  6.17           H
ATOM   1951  C   TYR A 836     -47.068 -11.298 -23.327  1.00  6.17           C
ATOM   1952  O   TYR A 836     -46.138 -10.519 -23.560  1.00  6.17           O
ATOM   1953  CB  TYR A 836     -48.969 -11.367 -25.017  1.00  6.17           C
ATOM   1954 1HB  TYR A 836     -49.129 -11.687 -25.951  1.00  6.17           H
ATOM   1955 2HB  TYR A 836     -49.745 -11.620 -24.440  1.00  6.17           H
ATOM   1956  CG  TYR A 836     -48.913  -9.861 -25.061  1.00  6.17           C
ATOM   1957  CD1 TYR A 836     -48.179  -9.182 -26.053  1.00  6.17           C
ATOM   1958  HD1 TYR A 836     -47.641  -9.704 -26.715  1.00  6.17           H
ATOM   1959  CD2 TYR A 836     -49.640  -9.103 -24.121  1.00  6.17           C
ATOM   1960  HD2 TYR A 836     -50.144  -9.570 -23.394  1.00  6.17           H
ATOM   1961  CE1 TYR A 836     -48.195  -7.762 -26.122  1.00  6.17           C
ATOM   1962  HE1 TYR A 836     -47.670  -7.287 -26.828  1.00  6.17           H
ATOM   1963  CE2 TYR A 836     -49.666  -7.692 -24.193  1.00  6.17           C
ATOM   1964  HE2 TYR A 836     -50.196  -7.166 -23.528  1.00  6.17           H
ATOM   1965  CZ  TYR A 836     -48.950  -7.034 -25.196  1.00  6.17           C
ATOM   1966  OH  TYR A 836     -49.004  -5.664 -25.270  1.00  6.17           O
ATOM   1967  HH  TYR A 836     -49.017  -5.394 -26.188  1.00  6.17           H
ATOM   1968  N   ILE A 837     -47.446 -11.556 -22.080  1.00  0.00           N
ATOM   1969  H   ILE A 837     -48.229 -12.155 -21.914  1.00  0.00           H
ATOM   1970  CA  ILE A 837     -46.725 -10.970 -20.941  1.00  0.00           C
ATOM   1971  HA  ILE A 837     -46.694  -9.991 -21.144  1.00  0.00           H
ATOM   1972  C   ILE A 837     -45.324 -11.577 -20.883  1.00  0.00           C
ATOM   1973  O   ILE A 837     -44.353 -10.855 -20.668  1.00  0.00           O
ATOM   1974  CB  ILE A 837     -47.449 -11.183 -19.568  1.00  0.00           C
ATOM   1975  HB  ILE A 837     -47.586 -12.163 -19.425  1.00  0.00           H
ATOM   1976  CG1 ILE A 837     -48.830 -10.499 -19.587  1.00  0.00           C
ATOM   1977 1HG1 ILE A 837     -48.686  -9.509 -19.580  1.00  0.00           H
ATOM   1978 2HG1 ILE A 837     -49.295 -10.763 -20.432  1.00  0.00           H
ATOM   1979  CG2 ILE A 837     -46.590 -10.637 -18.387  1.00  0.00           C
ATOM   1980 1HG2 ILE A 837     -47.055 -10.774 -17.512  1.00  0.00           H
ATOM   1981 2HG2 ILE A 837     -46.417  -9.658 -18.493  1.00  0.00           H
ATOM   1982 3HG2 ILE A 837     -45.706 -11.102 -18.342  1.00  0.00           H
ATOM   1983  CD1 ILE A 837     -49.752 -10.853 -18.407  1.00  0.00           C
ATOM   1984 1HD1 ILE A 837     -50.628 -10.377 -18.481  1.00  0.00           H
ATOM   1985 2HD1 ILE A 837     -49.335 -10.594 -17.536  1.00  0.00           H
ATOM   1986 3HD1 ILE A 837     -49.938 -11.835 -18.379  1.00  0.00           H
ATOM   1987  N   ILE A 838     -45.182 -12.876 -21.118  1.00  8.01           N
ATOM   1988  H   ILE A 838     -45.990 -13.436 -21.299  1.00  8.01           H
ATOM   1989  CA  ILE A 838     -43.851 -13.501 -21.116  1.00  8.01           C
ATOM   1990  HA  ILE A 838     -43.467 -13.271 -20.222  1.00  8.01           H
ATOM   1991  C   ILE A 838     -43.005 -12.890 -22.242  1.00  8.01           C
ATOM   1992  O   ILE A 838     -41.838 -12.553 -22.042  1.00  8.01           O
ATOM   1993  CB  ILE A 838     -43.912 -15.063 -21.258  1.00  8.01           C
ATOM   1994  HB  ILE A 838     -44.345 -15.297 -22.128  1.00  8.01           H
ATOM   1995  CG1 ILE A 838     -44.759 -15.666 -20.116  1.00  8.01           C
ATOM   1996 1HG1 ILE A 838     -44.261 -15.529 -19.260  1.00  8.01           H
ATOM   1997 2HG1 ILE A 838     -45.625 -15.168 -20.081  1.00  8.01           H
ATOM   1998  CG2 ILE A 838     -42.477 -15.672 -21.238  1.00  8.01           C
ATOM   1999 1HG2 ILE A 838     -42.509 -16.667 -21.328  1.00  8.01           H
ATOM   2000 2HG2 ILE A 838     -42.008 -15.456 -20.382  1.00  8.01           H
ATOM   2001 3HG2 ILE A 838     -41.925 -15.313 -21.990  1.00  8.01           H
ATOM   2002  CD1 ILE A 838     -45.084 -17.170 -20.238  1.00  8.01           C
ATOM   2003 1HD1 ILE A 838     -45.633 -17.482 -19.463  1.00  8.01           H
ATOM   2004 2HD1 ILE A 838     -44.247 -17.717 -20.262  1.00  8.01           H
ATOM   2005 3HD1 ILE A 838     -45.598 -17.359 -21.075  1.00  8.01           H
ATOM   2006  N   PHE A 839     -43.590 -12.662 -23.409  1.00  0.00           N
ATOM   2007  H   PHE A 839     -44.544 -12.929 -23.543  1.00  0.00           H
ATOM   2008  CA  PHE A 839     -42.857 -12.025 -24.503  1.00  0.00           C
ATOM   2009  HA  PHE A 839     -42.038 -12.592 -24.595  1.00  0.00           H
ATOM   2010  C   PHE A 839     -42.451 -10.587 -24.169  1.00  0.00           C
ATOM   2011  O   PHE A 839     -41.364 -10.137 -24.549  1.00  0.00           O
ATOM   2012  CB  PHE A 839     -43.674 -12.034 -25.803  1.00  0.00           C
ATOM   2013 1HB  PHE A 839     -44.519 -11.522 -25.649  1.00  0.00           H
ATOM   2014 2HB  PHE A 839     -43.137 -11.585 -26.517  1.00  0.00           H
ATOM   2015  CG  PHE A 839     -44.051 -13.413 -26.304  1.00  0.00           C
ATOM   2016  CD1 PHE A 839     -45.252 -13.577 -27.019  1.00  0.00           C
ATOM   2017  HD1 PHE A 839     -45.838 -12.784 -27.184  1.00  0.00           H
ATOM   2018  CD2 PHE A 839     -43.229 -14.545 -26.091  1.00  0.00           C
ATOM   2019  HD2 PHE A 839     -42.359 -14.440 -25.610  1.00  0.00           H
ATOM   2020  CE1 PHE A 839     -45.644 -14.846 -27.509  1.00  0.00           C
ATOM   2021  HE1 PHE A 839     -46.495 -14.943 -28.025  1.00  0.00           H
ATOM   2022  CE2 PHE A 839     -43.625 -15.826 -26.552  1.00  0.00           C
ATOM   2023  HE2 PHE A 839     -43.049 -16.623 -26.370  1.00  0.00           H
ATOM   2024  CZ  PHE A 839     -44.831 -15.975 -27.267  1.00  0.00           C
ATOM   2025  HZ  PHE A 839     -45.109 -16.876 -27.601  1.00  0.00           H
ATOM   2026  N   THR A 840     -43.285  -9.880 -23.421  1.00  0.00           N
ATOM   2027  H   THR A 840     -44.166 -10.278 -23.165  1.00  0.00           H
ATOM   2028  CA  THR A 840     -42.952  -8.532 -22.959  1.00  0.00           C
ATOM   2029  HA  THR A 840     -42.675  -8.047 -23.788  1.00  0.00           H
ATOM   2030  C   THR A 840     -41.814  -8.587 -21.944  1.00  0.00           C
ATOM   2031  O   THR A 840     -40.870  -7.800 -22.014  1.00  0.00           O
ATOM   2032  CB  THR A 840     -44.166  -7.846 -22.287  1.00  0.00           C
ATOM   2033  HB  THR A 840     -44.428  -8.351 -21.465  1.00  0.00           H
ATOM   2034  OG1 THR A 840     -45.276  -7.855 -23.188  1.00  0.00           O
ATOM   2035  HG1 THR A 840     -44.955  -7.857 -24.090  1.00  0.00           H
ATOM   2036  CG2 THR A 840     -43.877  -6.394 -21.946  1.00  0.00           C
ATOM   2037 1HG2 THR A 840     -44.669  -5.963 -21.513  1.00  0.00           H
ATOM   2038 2HG2 THR A 840     -43.654  -5.870 -22.768  1.00  0.00           H
ATOM   2039 3HG2 THR A 840     -43.104  -6.321 -21.316  1.00  0.00           H
ATOM   2040  N   LEU A 841     -41.872  -9.537 -21.020  1.00  0.00           N
ATOM   2041  H   LEU A 841     -42.653 -10.162 -21.015  1.00  0.00           H
ATOM   2042  CA  LEU A 841     -40.830  -9.698 -20.009  1.00  0.00           C
ATOM   2043  HA  LEU A 841     -40.785  -8.813 -19.546  1.00  0.00           H
ATOM   2044  C   LEU A 841     -39.505 -10.031 -20.656  1.00  0.00           C
ATOM   2045  O   LEU A 841     -38.470  -9.542 -20.219  1.00  0.00           O
ATOM   2046  CB  LEU A 841     -41.179 -10.818 -19.026  1.00  0.00           C
ATOM   2047 1HB  LEU A 841     -41.656 -11.530 -19.541  1.00  0.00           H
ATOM   2048 2HB  LEU A 841     -40.318 -11.183 -18.671  1.00  0.00           H
ATOM   2049  CG  LEU A 841     -42.056 -10.457 -17.823  1.00  0.00           C
ATOM   2050  HG  LEU A 841     -42.875  -9.983 -18.147  1.00  0.00           H
ATOM   2051  CD1 LEU A 841     -42.462 -11.736 -17.089  1.00  0.00           C
ATOM   2052 1HD1 LEU A 841     -43.037 -11.528 -16.297  1.00  0.00           H
ATOM   2053 2HD1 LEU A 841     -41.658 -12.233 -16.763  1.00  0.00           H
ATOM   2054 3HD1 LEU A 841     -42.977 -12.346 -17.691  1.00  0.00           H
ATOM   2055  CD2 LEU A 841     -41.302  -9.526 -16.870  1.00  0.00           C
ATOM   2056 1HD2 LEU A 841     -41.868  -9.285 -16.081  1.00  0.00           H
ATOM   2057 2HD2 LEU A 841     -41.040  -8.678 -17.330  1.00  0.00           H
ATOM   2058 3HD2 LEU A 841     -40.469  -9.961 -16.529  1.00  0.00           H
ATOM   2059  N   ARG A 842     -39.536 -10.809 -21.728  1.00  5.88           N
ATOM   2060  H   ARG A 842     -40.404 -11.210 -22.021  1.00  5.88           H
ATOM   2061  CA  ARG A 842     -38.322 -11.089 -22.486  1.00  5.88           C
ATOM   2062  HA  ARG A 842     -37.698 -11.515 -21.831  1.00  5.88           H
ATOM   2063  C   ARG A 842     -37.714  -9.804 -23.026  1.00  5.88           C
ATOM   2064  O   ARG A 842     -36.515  -9.609 -22.957  1.00  5.88           O
ATOM   2065  CB  ARG A 842     -38.611 -12.043 -23.644  1.00  5.88           C
ATOM   2066 1HB  ARG A 842     -39.183 -12.794 -23.314  1.00  5.88           H
ATOM   2067 2HB  ARG A 842     -39.095 -11.546 -24.364  1.00  5.88           H
ATOM   2068  CG  ARG A 842     -37.346 -12.623 -24.227  1.00  5.88           C
ATOM   2069 1HG  ARG A 842     -36.727 -11.872 -24.458  1.00  5.88           H
ATOM   2070 2HG  ARG A 842     -36.917 -13.210 -23.540  1.00  5.88           H
ATOM   2071  CD  ARG A 842     -37.602 -13.440 -25.472  1.00  5.88           C
ATOM   2072 1HD  ARG A 842     -38.429 -13.992 -25.364  1.00  5.88           H
ATOM   2073 2HD  ARG A 842     -37.701 -12.843 -26.268  1.00  5.88           H
ATOM   2074  NE  ARG A 842     -36.455 -14.325 -25.673  1.00  5.88           N
ATOM   2075  HE  ARG A 842     -36.001 -14.650 -24.843  1.00  5.88           H
ATOM   2076  CZ  ARG A 842     -35.945 -14.748 -26.816  1.00  5.88           C
ATOM   2077  NH1 ARG A 842     -34.981 -15.609 -26.743  1.00  5.88           N
ATOM   2078 1HH1 ARG A 842     -34.657 -15.922 -25.850  1.00  5.88           H
ATOM   2079 2HH1 ARG A 842     -34.560 -15.961 -27.579  1.00  5.88           H
ATOM   2080  NH2 ARG A 842     -36.349 -14.365 -28.000  1.00  5.88           N
ATOM   2081 1HH2 ARG A 842     -37.096 -13.705 -28.084  1.00  5.88           H
ATOM   2082 2HH2 ARG A 842     -35.911 -14.732 -28.821  1.00  5.88           H
ATOM   2083  N   LEU A 843     -38.526  -8.893 -23.538  1.00  3.32           N
ATOM   2084  H   LEU A 843     -39.511  -9.063 -23.578  1.00  3.32           H
ATOM   2085  CA  LEU A 843     -37.977  -7.636 -24.045  1.00  3.32           C
ATOM   2086  HA  LEU A 843     -37.244  -7.909 -24.667  1.00  3.32           H
ATOM   2087  C   LEU A 843     -37.381  -6.791 -22.930  1.00  3.32           C
ATOM   2088  O   LEU A 843     -36.304  -6.221 -23.088  1.00  3.32           O
ATOM   2089  CB  LEU A 843     -39.048  -6.843 -24.798  1.00  3.32           C
ATOM   2090 1HB  LEU A 843     -39.934  -7.294 -24.690  1.00  3.32           H
ATOM   2091 2HB  LEU A 843     -39.098  -5.916 -24.426  1.00  3.32           H
ATOM   2092  CG  LEU A 843     -38.688  -6.777 -26.284  1.00  3.32           C
ATOM   2093  HG  LEU A 843     -38.359  -7.693 -26.514  1.00  3.32           H
ATOM   2094  CD1 LEU A 843     -39.898  -6.465 -27.139  1.00  3.32           C
ATOM   2095 1HD1 LEU A 843     -39.652  -6.424 -28.107  1.00  3.32           H
ATOM   2096 2HD1 LEU A 843     -40.298  -5.584 -26.886  1.00  3.32           H
ATOM   2097 3HD1 LEU A 843     -40.604  -7.165 -27.031  1.00  3.32           H
ATOM   2098  CD2 LEU A 843     -37.557  -5.800 -26.608  1.00  3.32           C
ATOM   2099 1HD2 LEU A 843     -37.359  -5.793 -27.588  1.00  3.32           H
ATOM   2100 2HD2 LEU A 843     -36.717  -6.052 -26.127  1.00  3.32           H
ATOM   2101 3HD2 LEU A 843     -37.799  -4.869 -26.337  1.00  3.32           H
ATOM   2102  N   ILE A 844     -38.054  -6.747 -21.790  1.00  0.00           N
ATOM   2103  H   ILE A 844     -38.928  -7.228 -21.722  1.00  0.00           H
ATOM   2104  CA  ILE A 844     -37.553  -6.013 -20.626  1.00  0.00           C
ATOM   2105  HA  ILE A 844     -37.402  -5.069 -20.920  1.00  0.00           H
ATOM   2106  C   ILE A 844     -36.216  -6.631 -20.195  1.00  0.00           C
ATOM   2107  O   ILE A 844     -35.255  -5.908 -19.931  1.00  0.00           O
ATOM   2108  CB  ILE A 844     -38.606  -6.021 -19.469  1.00  0.00           C
ATOM   2109  HB  ILE A 844     -38.817  -6.974 -19.251  1.00  0.00           H
ATOM   2110  CG1 ILE A 844     -39.890  -5.285 -19.916  1.00  0.00           C
ATOM   2111 1HG1 ILE A 844     -39.705  -4.302 -19.904  1.00  0.00           H
ATOM   2112 2HG1 ILE A 844     -40.104  -5.573 -20.849  1.00  0.00           H
ATOM   2113  CG2 ILE A 844     -38.059  -5.339 -18.191  1.00  0.00           C
ATOM   2114 1HG2 ILE A 844     -38.740  -5.350 -17.459  1.00  0.00           H
ATOM   2115 2HG2 ILE A 844     -37.816  -4.386 -18.370  1.00  0.00           H
ATOM   2116 3HG2 ILE A 844     -37.241  -5.808 -17.857  1.00  0.00           H
ATOM   2117  CD1 ILE A 844     -41.132  -5.538 -19.052  1.00  0.00           C
ATOM   2118 1HD1 ILE A 844     -41.920  -5.031 -19.401  1.00  0.00           H
ATOM   2119 2HD1 ILE A 844     -40.976  -5.251 -18.107  1.00  0.00           H
ATOM   2120 3HD1 ILE A 844     -41.371  -6.509 -19.043  1.00  0.00           H
ATOM   2121  N   HIS A 845     -36.114  -7.952 -20.189  1.00  5.56           N
ATOM   2122  H   HIS A 845     -36.928  -8.496 -20.394  1.00  5.56           H
ATOM   2123  CA  HIS A 845     -34.858  -8.649 -19.895  1.00  5.56           C
ATOM   2124  HA  HIS A 845     -34.566  -8.293 -19.007  1.00  5.56           H
ATOM   2125  C   HIS A 845     -33.754  -8.336 -20.904  1.00  5.56           C
ATOM   2126  O   HIS A 845     -32.643  -8.007 -20.495  1.00  5.56           O
ATOM   2127  CB  HIS A 845     -35.116 -10.159 -19.841  1.00  5.56           C
ATOM   2128 1HB  HIS A 845     -35.626 -10.370 -19.007  1.00  5.56           H
ATOM   2129 2HB  HIS A 845     -35.658 -10.423 -20.639  1.00  5.56           H
ATOM   2130  CG  HIS A 845     -33.871 -10.991 -19.839  1.00  5.56           C
ATOM   2131  ND1 HIS A 845     -33.300 -11.458 -21.005  1.00  5.56           N
ATOM   2132  HD1 HIS A 845     -33.586 -11.253 -21.941  1.00  5.56           H
ATOM   2133  CD2 HIS A 845     -33.132 -11.481 -18.806  1.00  5.56           C
ATOM   2134  HD2 HIS A 845     -33.302 -11.282 -17.841  1.00  5.56           H
ATOM   2135  CE1 HIS A 845     -32.264 -12.258 -20.616  1.00  5.56           C
ATOM   2136  HE1 HIS A 845     -31.680 -12.764 -21.251  1.00  5.56           H
ATOM   2137  NE2 HIS A 845     -32.121 -12.286 -19.270  1.00  5.56           N
ATOM   2138  N   ILE A 846     -34.047  -8.350 -22.197  1.00  0.00           N
ATOM   2139  H   ILE A 846     -34.977  -8.584 -22.481  1.00  0.00           H
ATOM   2140  CA  ILE A 846     -33.047  -8.032 -23.224  1.00  0.00           C
ATOM   2141  HA  ILE A 846     -32.288  -8.661 -23.057  1.00  0.00           H
ATOM   2142  C   ILE A 846     -32.560  -6.594 -23.045  1.00  0.00           C
ATOM   2143  O   ILE A 846     -31.349  -6.334 -23.108  1.00  0.00           O
ATOM   2144  CB  ILE A 846     -33.610  -8.260 -24.667  1.00  0.00           C
ATOM   2145  HB  ILE A 846     -34.465  -7.747 -24.745  1.00  0.00           H
ATOM   2146  CG1 ILE A 846     -33.884  -9.760 -24.908  1.00  0.00           C
ATOM   2147 1HG1 ILE A 846     -33.008 -10.211 -25.080  1.00  0.00           H
ATOM   2148 2HG1 ILE A 846     -34.295 -10.137 -24.078  1.00  0.00           H
ATOM   2149  CG2 ILE A 846     -32.620  -7.755 -25.752  1.00  0.00           C
ATOM   2150 1HG2 ILE A 846     -32.988  -7.905 -26.670  1.00  0.00           H
ATOM   2151 2HG2 ILE A 846     -31.745  -8.234 -25.690  1.00  0.00           H
ATOM   2152 3HG2 ILE A 846     -32.443  -6.776 -25.648  1.00  0.00           H
ATOM   2153  CD1 ILE A 846     -34.824 -10.074 -26.092  1.00  0.00           C
ATOM   2154 1HD1 ILE A 846     -34.958 -11.060 -26.191  1.00  0.00           H
ATOM   2155 2HD1 ILE A 846     -34.447  -9.727 -26.951  1.00  0.00           H
ATOM   2156 3HD1 ILE A 846     -35.721  -9.654 -25.958  1.00  0.00           H
ATOM   2157  N   PHE A 847     -33.453  -5.655 -22.752  1.00  2.04           N
ATOM   2158  H   PHE A 847     -34.426  -5.882 -22.720  1.00  2.04           H
ATOM   2159  CA  PHE A 847     -33.010  -4.287 -22.476  1.00  2.04           C
ATOM   2160  HA  PHE A 847     -32.508  -4.027 -23.301  1.00  2.04           H
ATOM   2161  C   PHE A 847     -32.131  -4.263 -21.231  1.00  2.04           C
ATOM   2162  O   PHE A 847     -31.090  -3.618 -21.222  1.00  2.04           O
ATOM   2163  CB  PHE A 847     -34.176  -3.321 -22.246  1.00  2.04           C
ATOM   2164 1HB  PHE A 847     -34.831  -3.754 -21.627  1.00  2.04           H
ATOM   2165 2HB  PHE A 847     -33.820  -2.487 -21.824  1.00  2.04           H
ATOM   2166  CG  PHE A 847     -34.915  -2.926 -23.498  1.00  2.04           C
ATOM   2167  CD1 PHE A 847     -36.292  -3.180 -23.622  1.00  2.04           C
ATOM   2168  HD1 PHE A 847     -36.769  -3.676 -22.896  1.00  2.04           H
ATOM   2169  CD2 PHE A 847     -34.252  -2.241 -24.534  1.00  2.04           C
ATOM   2170  HD2 PHE A 847     -33.273  -2.052 -24.454  1.00  2.04           H
ATOM   2171  CE1 PHE A 847     -37.014  -2.745 -24.758  1.00  2.04           C
ATOM   2172  HE1 PHE A 847     -37.997  -2.918 -24.824  1.00  2.04           H
ATOM   2173  CE2 PHE A 847     -34.957  -1.816 -25.690  1.00  2.04           C
ATOM   2174  HE2 PHE A 847     -34.474  -1.341 -26.426  1.00  2.04           H
ATOM   2175  CZ  PHE A 847     -36.344  -2.066 -25.797  1.00  2.04           C
ATOM   2176  HZ  PHE A 847     -36.848  -1.763 -26.606  1.00  2.04           H
ATOM   2177  N   THR A 848     -32.525  -4.972 -20.187  1.00  0.00           N
ATOM   2178  H   THR A 848     -33.358  -5.521 -20.255  1.00  0.00           H
ATOM   2179  CA  THR A 848     -31.771  -4.972 -18.936  1.00  0.00           C
ATOM   2180  HA  THR A 848     -31.693  -4.008 -18.683  1.00  0.00           H
ATOM   2181  C   THR A 848     -30.361  -5.535 -19.127  1.00  0.00           C
ATOM   2182  O   THR A 848     -29.392  -4.920 -18.689  1.00  0.00           O
ATOM   2183  CB  THR A 848     -32.537  -5.771 -17.851  1.00  0.00           C
ATOM   2184  HB  THR A 848     -32.599  -6.731 -18.124  1.00  0.00           H
ATOM   2185  OG1 THR A 848     -33.851  -5.224 -17.716  1.00  0.00           O
ATOM   2186  HG1 THR A 848     -33.798  -4.269 -17.686  1.00  0.00           H
ATOM   2187  CG2 THR A 848     -31.896  -5.670 -16.489  1.00  0.00           C
ATOM   2188 1HG2 THR A 848     -32.411  -6.194 -15.811  1.00  0.00           H
ATOM   2189 2HG2 THR A 848     -31.859  -4.720 -16.180  1.00  0.00           H
ATOM   2190 3HG2 THR A 848     -30.961  -6.024 -16.506  1.00  0.00           H
ATOM   2191  N   VAL A 849     -30.216  -6.666 -19.804  1.00  0.00           N
ATOM   2192  H   VAL A 849     -31.025  -7.122 -20.175  1.00  0.00           H
ATOM   2193  CA  VAL A 849     -28.894  -7.260 -20.019  1.00  0.00           C
ATOM   2194  HA  VAL A 849     -28.486  -7.316 -19.108  1.00  0.00           H
ATOM   2195  C   VAL A 849     -28.042  -6.352 -20.899  1.00  0.00           C
ATOM   2196  O   VAL A 849     -26.887  -6.084 -20.574  1.00  0.00           O
ATOM   2197  CB  VAL A 849     -29.007  -8.682 -20.656  1.00  0.00           C
ATOM   2198  HB  VAL A 849     -29.537  -8.595 -21.499  1.00  0.00           H
ATOM   2199  CG1 VAL A 849     -27.627  -9.275 -21.014  1.00  0.00           C
ATOM   2200 1HG1 VAL A 849     -27.722 -10.184 -21.420  1.00  0.00           H
ATOM   2201 2HG1 VAL A 849     -27.052  -9.360 -20.201  1.00  0.00           H
ATOM   2202 3HG1 VAL A 849     -27.147  -8.694 -21.671  1.00  0.00           H
ATOM   2203  CG2 VAL A 849     -29.716  -9.639 -19.688  1.00  0.00           C
ATOM   2204 1HG2 VAL A 849     -29.796 -10.554 -20.083  1.00  0.00           H
ATOM   2205 2HG2 VAL A 849     -30.638  -9.315 -19.475  1.00  0.00           H
ATOM   2206 3HG2 VAL A 849     -29.211  -9.718 -18.828  1.00  0.00           H
ATOM   2207  N   SER A 850     -28.590  -5.845 -21.995  1.00  0.00           N
ATOM   2208  H   SER A 850     -29.553  -6.022 -22.200  1.00  0.00           H
ATOM   2209  CA  SER A 850     -27.787  -5.027 -22.906  1.00  0.00           C
ATOM   2210  HA  SER A 850     -26.969  -5.575 -23.080  1.00  0.00           H
ATOM   2211  C   SER A 850     -27.344  -3.707 -22.273  1.00  0.00           C
ATOM   2212  O   SER A 850     -26.185  -3.306 -22.406  1.00  0.00           O
ATOM   2213  CB  SER A 850     -28.546  -4.780 -24.212  1.00  0.00           C
ATOM   2214 1HB  SER A 850     -28.046  -4.136 -24.791  1.00  0.00           H
ATOM   2215 2HB  SER A 850     -28.681  -5.639 -24.706  1.00  0.00           H
ATOM   2216  OG  SER A 850     -29.830  -4.224 -23.977  1.00  0.00           O
ATOM   2217  HG  SER A 850     -29.760  -3.271 -23.924  1.00  0.00           H
ATOM   2218  N   ARG A 851     -28.215  -3.056 -21.512  1.00  0.00           N
ATOM   2219  H   ARG A 851     -29.143  -3.415 -21.410  1.00  0.00           H
ATOM   2220  CA  ARG A 851     -27.839  -1.818 -20.818  1.00  0.00           C
ATOM   2221  HA  ARG A 851     -27.429  -1.238 -21.522  1.00  0.00           H
ATOM   2222  C   ARG A 851     -26.815  -2.083 -19.723  1.00  0.00           C
ATOM   2223  O   ARG A 851     -25.919  -1.266 -19.503  1.00  0.00           O
ATOM   2224  CB  ARG A 851     -29.077  -1.150 -20.206  1.00  0.00           C
ATOM   2225 1HB  ARG A 851     -29.564  -1.829 -19.657  1.00  0.00           H
ATOM   2226 2HB  ARG A 851     -28.773  -0.401 -19.617  1.00  0.00           H
ATOM   2227  CG  ARG A 851     -30.050  -0.583 -21.244  1.00  0.00           C
ATOM   2228 1HG  ARG A 851     -29.637   0.219 -21.676  1.00  0.00           H
ATOM   2229 2HG  ARG A 851     -30.230  -1.280 -21.938  1.00  0.00           H
ATOM   2230  CD  ARG A 851     -31.370  -0.172 -20.604  1.00  0.00           C
ATOM   2231 1HD  ARG A 851     -31.752  -0.946 -20.100  1.00  0.00           H
ATOM   2232 2HD  ARG A 851     -31.214   0.591 -19.976  1.00  0.00           H
ATOM   2233  NE  ARG A 851     -32.362   0.256 -21.604  1.00  0.00           N
ATOM   2234  HE  ARG A 851     -32.066   0.269 -22.559  1.00  0.00           H
ATOM   2235  CZ  ARG A 851     -33.612   0.626 -21.357  1.00  0.00           C
ATOM   2236  NH1 ARG A 851     -34.373   1.009 -22.342  1.00  0.00           N
ATOM   2237 1HH1 ARG A 851     -34.014   1.023 -23.275  1.00  0.00           H
ATOM   2238 2HH1 ARG A 851     -35.316   1.290 -22.165  1.00  0.00           H
ATOM   2239  NH2 ARG A 851     -34.140   0.612 -20.161  1.00  0.00           N
ATOM   2240 1HH2 ARG A 851     -33.596   0.312 -19.378  1.00  0.00           H
ATOM   2241 2HH2 ARG A 851     -35.088   0.901 -20.030  1.00  0.00           H
ATOM   2242  N   ASN A 852     -26.917  -3.221 -19.053  1.00  1.26           N
ATOM   2243  H   ASN A 852     -27.593  -3.899 -19.343  1.00  1.26           H
ATOM   2244  CA  ASN A 852     -26.065  -3.510 -17.899  1.00  1.26           C
ATOM   2245  HA  ASN A 852     -25.759  -2.596 -17.631  1.00  1.26           H
ATOM   2246  C   ASN A 852     -24.806  -4.325 -18.200  1.00  1.26           C
ATOM   2247  O   ASN A 852     -24.106  -4.688 -17.268  1.00  1.26           O
ATOM   2248  CB  ASN A 852     -26.883  -4.210 -16.803  1.00  1.26           C
ATOM   2249 1HB  ASN A 852     -27.305  -5.031 -17.187  1.00  1.26           H
ATOM   2250 2HB  ASN A 852     -26.271  -4.467 -16.055  1.00  1.26           H
ATOM   2251  CG  ASN A 852     -27.979  -3.331 -16.240  1.00  1.26           C
ATOM   2252  OD1 ASN A 852     -27.915  -2.109 -16.292  1.00  1.26           O
ATOM   2253  ND2 ASN A 852     -28.968  -3.937 -15.647  1.00  1.26           N
ATOM   2254 1HD2 ASN A 852     -29.698  -3.403 -15.221  1.00  1.26           H
ATOM   2255 2HD2 ASN A 852     -28.997  -4.936 -15.618  1.00  1.26           H
ATOM   2256  N   LEU A 853     -24.483  -4.579 -19.464  1.00 30.93           N
ATOM   2257  H   LEU A 853     -25.065  -4.204 -20.186  1.00 30.93           H
ATOM   2258  CA  LEU A 853     -23.309  -5.386 -19.860  1.00 30.93           C
ATOM   2259  HA  LEU A 853     -23.406  -6.188 -19.270  1.00 30.93           H
ATOM   2260  C   LEU A 853     -21.910  -4.826 -19.536  1.00 30.93           C
ATOM   2261  O   LEU A 853     -20.877  -5.400 -19.900  1.00 30.93           O
ATOM   2262  CB  LEU A 853     -23.406  -5.691 -21.361  1.00 30.93           C
ATOM   2263 1HB  LEU A 853     -24.204  -5.206 -21.717  1.00 30.93           H
ATOM   2264 2HB  LEU A 853     -22.578  -5.336 -21.796  1.00 30.93           H
ATOM   2265  CG  LEU A 853     -23.544  -7.172 -21.755  1.00 30.93           C
ATOM   2266  HG  LEU A 853     -24.308  -7.545 -21.229  1.00 30.93           H
ATOM   2267  CD1 LEU A 853     -23.808  -7.268 -23.257  1.00 30.93           C
ATOM   2268 1HD1 LEU A 853     -23.903  -8.221 -23.544  1.00 30.93           H
ATOM   2269 2HD1 LEU A 853     -23.058  -6.863 -23.779  1.00 30.93           H
ATOM   2270 3HD1 LEU A 853     -24.649  -6.788 -23.504  1.00 30.93           H
ATOM   2271  CD2 LEU A 853     -22.312  -8.017 -21.408  1.00 30.93           C
ATOM   2272 1HD2 LEU A 853     -22.443  -8.970 -21.680  1.00 30.93           H
ATOM   2273 2HD2 LEU A 853     -22.131  -8.000 -20.425  1.00 30.93           H
ATOM   2274 3HD2 LEU A 853     -21.498  -7.673 -21.876  1.00 30.93           H
ATOM   2275  N   GLY A 854     -21.877  -3.719 -18.812  1.00  5.17           N
ATOM   2276  H   GLY A 854     -22.734  -3.235 -18.636  1.00  5.17           H
ATOM   2277  CA  GLY A 854     -20.645  -3.179 -18.263  1.00  5.17           C
ATOM   2278 1HA  GLY A 854     -19.911  -3.326 -18.926  1.00  5.17           H
ATOM   2279 2HA  GLY A 854     -20.767  -2.198 -18.112  1.00  5.17           H
ATOM   2280  C   GLY A 854     -20.325  -3.882 -16.951  1.00  5.17           C
ATOM   2281  O   GLY A 854     -20.785  -5.006 -16.726  1.00  5.17           O
ATOM   2282  N   PRO A 855     -19.595  -3.248 -16.017  1.00  4.60           N
ATOM   2283  CA  PRO A 855     -19.320  -3.955 -14.756  1.00  4.60           C
ATOM   2284  HA  PRO A 855     -18.981  -4.874 -14.956  1.00  4.60           H
ATOM   2285  C   PRO A 855     -20.553  -4.210 -13.884  1.00  4.60           C
ATOM   2286  O   PRO A 855     -20.517  -5.027 -12.972  1.00  4.60           O
ATOM   2287  CB  PRO A 855     -18.321  -3.026 -14.067  1.00  4.60           C
ATOM   2288 1HB  PRO A 855     -18.404  -3.073 -13.072  1.00  4.60           H
ATOM   2289 2HB  PRO A 855     -17.381  -3.237 -14.334  1.00  4.60           H
ATOM   2290  CG  PRO A 855     -18.693  -1.683 -14.543  1.00  4.60           C
ATOM   2291 1HG  PRO A 855     -19.501  -1.349 -14.058  1.00  4.60           H
ATOM   2292 2HG  PRO A 855     -17.937  -1.042 -14.413  1.00  4.60           H
ATOM   2293  CD  PRO A 855     -18.982  -1.906 -16.007  1.00  4.60           C
ATOM   2294 1HD  PRO A 855     -19.620  -1.223 -16.363  1.00  4.60           H
ATOM   2295 2HD  PRO A 855     -18.144  -1.896 -16.552  1.00  4.60           H
ATOM   2296  N   LYS A 856     -21.683  -3.601 -14.221  1.00  0.00           N
ATOM   2297  H   LYS A 856     -21.662  -2.893 -14.927  1.00  0.00           H
ATOM   2298  CA  LYS A 856     -22.960  -3.937 -13.588  1.00  0.00           C
ATOM   2299  HA  LYS A 856     -22.773  -3.731 -12.627  1.00  0.00           H
ATOM   2300  C   LYS A 856     -23.384  -5.399 -13.736  1.00  0.00           C
ATOM   2301  O   LYS A 856     -24.156  -5.889 -12.914  1.00  0.00           O
ATOM   2302  CB  LYS A 856     -24.086  -3.111 -14.208  1.00  0.00           C
ATOM   2303 1HB  LYS A 856     -23.953  -3.114 -15.199  1.00  0.00           H
ATOM   2304 2HB  LYS A 856     -24.950  -3.562 -13.986  1.00  0.00           H
ATOM   2305  CG  LYS A 856     -24.212  -1.664 -13.777  1.00  0.00           C
ATOM   2306 1HG  LYS A 856     -24.396  -1.609 -12.796  1.00  0.00           H
ATOM   2307 2HG  LYS A 856     -23.371  -1.165 -13.987  1.00  0.00           H
ATOM   2308  CD  LYS A 856     -25.376  -1.091 -14.564  1.00  0.00           C
ATOM   2309 1HD  LYS A 856     -25.086  -0.981 -15.515  1.00  0.00           H
ATOM   2310 2HD  LYS A 856     -26.133  -1.742 -14.520  1.00  0.00           H
ATOM   2311  CE  LYS A 856     -25.880   0.247 -14.071  1.00  0.00           C
ATOM   2312 1HE  LYS A 856     -26.179   0.168 -13.120  1.00  0.00           H
ATOM   2313 2HE  LYS A 856     -25.152   0.930 -14.137  1.00  0.00           H
ATOM   2314  NZ  LYS A 856     -27.037   0.665 -14.926  1.00  0.00           N
ATOM   2315 1HZ  LYS A 856     -27.400   1.549 -14.631  1.00  0.00           H
ATOM   2316 2HZ  LYS A 856     -27.779  -0.004 -14.877  1.00  0.00           H
ATOM   2317 3HZ  LYS A 856     -26.763   0.750 -15.884  1.00  0.00           H
ATOM   2318  N   ILE A 857     -22.945  -6.086 -14.781  1.00 31.73           N
ATOM   2319  H   ILE A 857     -22.210  -5.713 -15.347  1.00 31.73           H
ATOM   2320  CA  ILE A 857     -23.529  -7.385 -15.111  1.00 31.73           C
ATOM   2321  HA  ILE A 857     -24.511  -7.198 -15.094  1.00 31.73           H
ATOM   2322  C   ILE A 857     -23.324  -8.461 -14.040  1.00 31.73           C
ATOM   2323  O   ILE A 857     -24.215  -9.278 -13.820  1.00 31.73           O
ATOM   2324  CB  ILE A 857     -23.067  -7.846 -16.534  1.00 31.73           C
ATOM   2325  HB  ILE A 857     -22.997  -7.027 -17.104  1.00 31.73           H
ATOM   2326  CG1 ILE A 857     -24.100  -8.784 -17.181  1.00 31.73           C
ATOM   2327 1HG1 ILE A 857     -23.675  -9.202 -17.984  1.00 31.73           H
ATOM   2328 2HG1 ILE A 857     -24.328  -9.495 -16.516  1.00 31.73           H
ATOM   2329  CG2 ILE A 857     -21.668  -8.498 -16.524  1.00 31.73           C
ATOM   2330 1HG2 ILE A 857     -21.399  -8.782 -17.444  1.00 31.73           H
ATOM   2331 2HG2 ILE A 857     -21.654  -9.307 -15.936  1.00 31.73           H
ATOM   2332 3HG2 ILE A 857     -20.977  -7.859 -16.185  1.00 31.73           H
ATOM   2333  CD1 ILE A 857     -25.413  -8.121 -17.633  1.00 31.73           C
ATOM   2334 1HD1 ILE A 857     -26.031  -8.792 -18.042  1.00 31.73           H
ATOM   2335 2HD1 ILE A 857     -25.239  -7.409 -18.313  1.00 31.73           H
ATOM   2336 3HD1 ILE A 857     -25.886  -7.699 -16.860  1.00 31.73           H
ATOM   2337  N   ILE A 858     -22.212  -8.435 -13.312  1.00 25.34           N
ATOM   2338  H   ILE A 858     -21.517  -7.739 -13.493  1.00 25.34           H
ATOM   2339  CA  ILE A 858     -21.996  -9.419 -12.245  1.00 25.34           C
ATOM   2340  HA  ILE A 858     -22.154 -10.305 -12.681  1.00 25.34           H
ATOM   2341  C   ILE A 858     -23.028  -9.244 -11.135  1.00 25.34           C
ATOM   2342  O   ILE A 858     -23.519 -10.210 -10.551  1.00 25.34           O
ATOM   2343  CB  ILE A 858     -20.532  -9.368 -11.692  1.00 25.34           C
ATOM   2344  HB  ILE A 858     -19.904  -9.499 -12.459  1.00 25.34           H
ATOM   2345  CG1 ILE A 858     -20.310 -10.508 -10.679  1.00 25.34           C
ATOM   2346 1HG1 ILE A 858     -20.758 -10.256  -9.821  1.00 25.34           H
ATOM   2347 2HG1 ILE A 858     -20.732 -11.338 -11.044  1.00 25.34           H
ATOM   2348  CG2 ILE A 858     -20.176  -7.992 -11.069  1.00 25.34           C
ATOM   2349 1HG2 ILE A 858     -19.237  -7.987 -10.724  1.00 25.34           H
ATOM   2350 2HG2 ILE A 858     -20.785  -7.776 -10.306  1.00 25.34           H
ATOM   2351 3HG2 ILE A 858     -20.259  -7.260 -11.745  1.00 25.34           H
ATOM   2352  CD1 ILE A 858     -18.856 -10.831 -10.363  1.00 25.34           C
ATOM   2353 1HD1 ILE A 858     -18.790 -11.578  -9.701  1.00 25.34           H
ATOM   2354 2HD1 ILE A 858     -18.388 -10.036  -9.977  1.00 25.34           H
ATOM   2355 3HD1 ILE A 858     -18.363 -11.107 -11.188  1.00 25.34           H
ATOM   2356  N   MET A 859     -23.410  -8.003 -10.873  1.00  0.00           N
ATOM   2357  H   MET A 859     -23.045  -7.247 -11.416  1.00  0.00           H
ATOM   2358  CA  MET A 859     -24.354  -7.730  -9.804  1.00  0.00           C
ATOM   2359  HA  MET A 859     -24.046  -8.234  -8.997  1.00  0.00           H
ATOM   2360  C   MET A 859     -25.723  -8.209 -10.248  1.00  0.00           C
ATOM   2361  O   MET A 859     -26.437  -8.830  -9.475  1.00  0.00           O
ATOM   2362  CB  MET A 859     -24.380  -6.239  -9.473  1.00  0.00           C
ATOM   2363 1HB  MET A 859     -24.684  -5.736 -10.282  1.00  0.00           H
ATOM   2364 2HB  MET A 859     -25.025  -6.088  -8.724  1.00  0.00           H
ATOM   2365  CG  MET A 859     -23.009  -5.712  -9.054  1.00  0.00           C
ATOM   2366 1HG  MET A 859     -22.681  -6.364  -8.371  1.00  0.00           H
ATOM   2367 2HG  MET A 859     -22.445  -5.779  -9.877  1.00  0.00           H
ATOM   2368  SD  MET A 859     -23.066  -4.033  -8.411  1.00  0.00           S
ATOM   2369  CE  MET A 859     -23.502  -3.089  -9.829  1.00  0.00           C
ATOM   2370 1HE  MET A 859     -23.569  -2.117  -9.605  1.00  0.00           H
ATOM   2371 2HE  MET A 859     -24.385  -3.381 -10.196  1.00  0.00           H
ATOM   2372 3HE  MET A 859     -22.819  -3.192 -10.552  1.00  0.00           H
ATOM   2373  N   LEU A 860     -26.056  -7.981 -11.511  1.00  1.11           N
ATOM   2374  H   LEU A 860     -25.417  -7.497 -12.109  1.00  1.11           H
ATOM   2375  CA  LEU A 860     -27.342  -8.427 -12.042  1.00  1.11           C
ATOM   2376  HA  LEU A 860     -28.032  -8.018 -11.445  1.00  1.11           H
ATOM   2377  C   LEU A 860     -27.451  -9.949 -11.995  1.00  1.11           C
ATOM   2378  O   LEU A 860     -28.442 -10.484 -11.512  1.00  1.11           O
ATOM   2379  CB  LEU A 860     -27.515  -7.947 -13.490  1.00  1.11           C
ATOM   2380 1HB  LEU A 860     -27.406  -6.953 -13.496  1.00  1.11           H
ATOM   2381 2HB  LEU A 860     -26.791  -8.366 -14.038  1.00  1.11           H
ATOM   2382  CG  LEU A 860     -28.863  -8.278 -14.156  1.00  1.11           C
ATOM   2383  HG  LEU A 860     -29.038  -9.253 -14.021  1.00  1.11           H
ATOM   2384  CD1 LEU A 860     -30.032  -7.523 -13.521  1.00  1.11           C
ATOM   2385 1HD1 LEU A 860     -30.895  -7.755 -13.970  1.00  1.11           H
ATOM   2386 2HD1 LEU A 860     -29.903  -6.534 -13.595  1.00  1.11           H
ATOM   2387 3HD1 LEU A 860     -30.120  -7.749 -12.551  1.00  1.11           H
ATOM   2388  CD2 LEU A 860     -28.791  -7.967 -15.650  1.00  1.11           C
ATOM   2389 1HD2 LEU A 860     -29.658  -8.176 -16.102  1.00  1.11           H
ATOM   2390 2HD2 LEU A 860     -28.076  -8.506 -16.094  1.00  1.11           H
ATOM   2391 3HD2 LEU A 860     -28.588  -7.000 -15.805  1.00  1.11           H
ATOM   2392  N   GLN A 861     -26.437 -10.661 -12.466  1.00 10.23           N
ATOM   2393  H   GLN A 861     -25.617 -10.202 -12.806  1.00 10.23           H
ATOM   2394  CA  GLN A 861     -26.522 -12.119 -12.486  1.00 10.23           C
ATOM   2395  HA  GLN A 861     -27.397 -12.305 -12.932  1.00 10.23           H
ATOM   2396  C   GLN A 861     -26.553 -12.703 -11.074  1.00 10.23           C
ATOM   2397  O   GLN A 861     -27.319 -13.626 -10.805  1.00 10.23           O
ATOM   2398  CB  GLN A 861     -25.388 -12.740 -13.313  1.00 10.23           C
ATOM   2399 1HB  GLN A 861     -24.515 -12.391 -12.971  1.00 10.23           H
ATOM   2400 2HB  GLN A 861     -25.417 -13.733 -13.200  1.00 10.23           H
ATOM   2401  CG  GLN A 861     -25.492 -12.415 -14.807  1.00 10.23           C
ATOM   2402 1HG  GLN A 861     -26.452 -12.477 -15.080  1.00 10.23           H
ATOM   2403 2HG  GLN A 861     -25.163 -11.482 -14.953  1.00 10.23           H
ATOM   2404  CD  GLN A 861     -24.684 -13.348 -15.695  1.00 10.23           C
ATOM   2405  OE1 GLN A 861     -23.486 -13.544 -15.524  1.00 10.23           O
ATOM   2406  NE2 GLN A 861     -25.341 -13.935 -16.661  1.00 10.23           N
ATOM   2407 1HE2 GLN A 861     -24.866 -14.560 -17.281  1.00 10.23           H
ATOM   2408 2HE2 GLN A 861     -26.318 -13.759 -16.780  1.00 10.23           H
ATOM   2409  N   ARG A 862     -25.782 -12.157 -10.141  1.00  0.00           N
ATOM   2410  H   ARG A 862     -25.172 -11.400 -10.374  1.00  0.00           H
ATOM   2411  CA  ARG A 862     -25.829 -12.669  -8.768  1.00  0.00           C
ATOM   2412  HA  ARG A 862     -25.733 -13.657  -8.892  1.00  0.00           H
ATOM   2413  C   ARG A 862     -27.149 -12.366  -8.071  1.00  0.00           C
ATOM   2414  O   ARG A 862     -27.694 -13.240  -7.402  1.00  0.00           O
ATOM   2415  CB  ARG A 862     -24.690 -12.106  -7.919  1.00  0.00           C
ATOM   2416 1HB  ARG A 862     -24.667 -11.114  -8.045  1.00  0.00           H
ATOM   2417 2HB  ARG A 862     -24.881 -12.316  -6.960  1.00  0.00           H
ATOM   2418  CG  ARG A 862     -23.312 -12.654  -8.254  1.00  0.00           C
ATOM   2419 1HG  ARG A 862     -23.316 -13.651  -8.171  1.00  0.00           H
ATOM   2420 2HG  ARG A 862     -23.065 -12.398  -9.189  1.00  0.00           H
ATOM   2421  CD  ARG A 862     -22.308 -12.064  -7.281  1.00  0.00           C
ATOM   2422 1HD  ARG A 862     -22.291 -11.070  -7.388  1.00  0.00           H
ATOM   2423 2HD  ARG A 862     -22.580 -12.295  -6.347  1.00  0.00           H
ATOM   2424  NE  ARG A 862     -20.941 -12.562  -7.487  1.00  0.00           N
ATOM   2425  HE  ARG A 862     -20.787 -13.167  -8.268  1.00  0.00           H
ATOM   2426  CZ  ARG A 862     -19.894 -12.277  -6.724  1.00  0.00           C
ATOM   2427  NH1 ARG A 862     -18.725 -12.752  -7.040  1.00  0.00           N
ATOM   2428 1HH1 ARG A 862     -18.622 -13.326  -7.852  1.00  0.00           H
ATOM   2429 2HH1 ARG A 862     -17.930 -12.543  -6.471  1.00  0.00           H
ATOM   2430  NH2 ARG A 862     -19.963 -11.536  -5.649  1.00  0.00           N
ATOM   2431 1HH2 ARG A 862     -20.840 -11.150  -5.363  1.00  0.00           H
ATOM   2432 2HH2 ARG A 862     -19.139 -11.355  -5.113  1.00  0.00           H
ATOM   2433  N   MET A 863     -27.680 -11.162  -8.216  1.00  0.00           N
ATOM   2434  H   MET A 863     -27.229 -10.482  -8.794  1.00  0.00           H
ATOM   2435  CA  MET A 863     -28.927 -10.828  -7.529  1.00  0.00           C
ATOM   2436  HA  MET A 863     -28.784 -11.165  -6.598  1.00  0.00           H
ATOM   2437  C   MET A 863     -30.115 -11.530  -8.164  1.00  0.00           C
ATOM   2438  O   MET A 863     -31.062 -11.846  -7.464  1.00  0.00           O
ATOM   2439  CB  MET A 863     -29.185  -9.324  -7.500  1.00  0.00           C
ATOM   2440 1HB  MET A 863     -29.173  -8.981  -8.439  1.00  0.00           H
ATOM   2441 2HB  MET A 863     -30.087  -9.164  -7.098  1.00  0.00           H
ATOM   2442  CG  MET A 863     -28.161  -8.545  -6.696  1.00  0.00           C
ATOM   2443 1HG  MET A 863     -28.116  -9.017  -5.815  1.00  0.00           H
ATOM   2444 2HG  MET A 863     -27.300  -8.673  -7.188  1.00  0.00           H
ATOM   2445  SD  MET A 863     -28.590  -6.804  -6.516  1.00  0.00           S
ATOM   2446  CE  MET A 863     -28.573  -6.221  -8.208  1.00  0.00           C
ATOM   2447 1HE  MET A 863     -28.799  -5.248  -8.254  1.00  0.00           H
ATOM   2448 2HE  MET A 863     -29.238  -6.718  -8.765  1.00  0.00           H
ATOM   2449 3HE  MET A 863     -27.671  -6.347  -8.621  1.00  0.00           H
ATOM   2450  N   LEU A 864     -30.064 -11.861  -9.447  1.00  8.67           N
ATOM   2451  H   LEU A 864     -29.289 -11.565 -10.006  1.00  8.67           H
ATOM   2452  CA  LEU A 864     -31.133 -12.657 -10.051  1.00  8.67           C
ATOM   2453  HA  LEU A 864     -31.971 -12.125  -9.931  1.00  8.67           H
ATOM   2454  C   LEU A 864     -31.271 -14.002  -9.345  1.00  8.67           C
ATOM   2455  O   LEU A 864     -32.374 -14.435  -9.023  1.00  8.67           O
ATOM   2456  CB  LEU A 864     -30.839 -12.885 -11.537  1.00  8.67           C
ATOM   2457 1HB  LEU A 864     -30.798 -11.988 -11.977  1.00  8.67           H
ATOM   2458 2HB  LEU A 864     -29.946 -13.329 -11.602  1.00  8.67           H
ATOM   2459  CG  LEU A 864     -31.845 -13.743 -12.321  1.00  8.67           C
ATOM   2460  HG  LEU A 864     -31.954 -14.608 -11.832  1.00  8.67           H
ATOM   2461  CD1 LEU A 864     -33.235 -13.116 -12.403  1.00  8.67           C
ATOM   2462 1HD1 LEU A 864     -33.862 -13.700 -12.919  1.00  8.67           H
ATOM   2463 2HD1 LEU A 864     -33.200 -12.226 -12.857  1.00  8.67           H
ATOM   2464 3HD1 LEU A 864     -33.622 -12.981 -11.491  1.00  8.67           H
ATOM   2465  CD2 LEU A 864     -31.306 -13.996 -13.720  1.00  8.67           C
ATOM   2466 1HD2 LEU A 864     -31.942 -14.553 -14.254  1.00  8.67           H
ATOM   2467 2HD2 LEU A 864     -30.430 -14.477 -13.685  1.00  8.67           H
ATOM   2468 3HD2 LEU A 864     -31.165 -13.136 -14.211  1.00  8.67           H
ATOM   2469  N   ILE A 865     -30.143 -14.645  -9.078  1.00  0.00           N
ATOM   2470  H   ILE A 865     -29.274 -14.237  -9.358  1.00  0.00           H
ATOM   2471  CA  ILE A 865     -30.133 -15.934  -8.386  1.00  0.00           C
ATOM   2472  HA  ILE A 865     -30.738 -16.539  -8.903  1.00  0.00           H
ATOM   2473  C   ILE A 865     -30.679 -15.745  -6.966  1.00  0.00           C
ATOM   2474  O   ILE A 865     -31.501 -16.523  -6.481  1.00  0.00           O
ATOM   2475  CB  ILE A 865     -28.677 -16.513  -8.345  1.00  0.00           C
ATOM   2476  HB  ILE A 865     -28.084 -15.844  -7.898  1.00  0.00           H
ATOM   2477  CG1 ILE A 865     -28.162 -16.765  -9.778  1.00  0.00           C
ATOM   2478 1HG1 ILE A 865     -28.599 -17.596 -10.122  1.00  0.00           H
ATOM   2479 2HG1 ILE A 865     -28.432 -15.987 -10.345  1.00  0.00           H
ATOM   2480  CG2 ILE A 865     -28.609 -17.825  -7.529  1.00  0.00           C
ATOM   2481 1HG2 ILE A 865     -27.677 -18.186  -7.509  1.00  0.00           H
ATOM   2482 2HG2 ILE A 865     -29.202 -18.525  -7.927  1.00  0.00           H
ATOM   2483 3HG2 ILE A 865     -28.901 -17.675  -6.584  1.00  0.00           H
ATOM   2484  CD1 ILE A 865     -26.645 -16.942  -9.918  1.00  0.00           C
ATOM   2485 1HD1 ILE A 865     -26.389 -17.101 -10.872  1.00  0.00           H
ATOM   2486 2HD1 ILE A 865     -26.324 -17.721  -9.380  1.00  0.00           H
ATOM   2487 3HD1 ILE A 865     -26.158 -16.128  -9.601  1.00  0.00           H
ATOM   2488  N   ASP A 866     -30.222 -14.705  -6.288  1.00 12.02           N
ATOM   2489  H   ASP A 866     -29.626 -14.043  -6.743  1.00 12.02           H
ATOM   2490  CA  ASP A 866     -30.576 -14.511  -4.883  1.00 12.02           C
ATOM   2491  HA  ASP A 866     -30.479 -15.421  -4.480  1.00 12.02           H
ATOM   2492  C   ASP A 866     -32.030 -14.085  -4.647  1.00 12.02           C
ATOM   2493  O   ASP A 866     -32.692 -14.603  -3.748  1.00 12.02           O
ATOM   2494  CB  ASP A 866     -29.609 -13.499  -4.265  1.00 12.02           C
ATOM   2495 1HB  ASP A 866     -28.907 -13.271  -4.939  1.00 12.02           H
ATOM   2496 2HB  ASP A 866     -30.118 -12.674  -4.021  1.00 12.02           H
ATOM   2497  CG  ASP A 866     -28.925 -14.033  -3.015  1.00 12.02           C
ATOM   2498  OD1 ASP A 866     -28.489 -15.208  -3.005  1.00 12.02           O
ATOM   2499  OD2 ASP A 866     -28.764 -13.277  -2.036  1.00 12.02           O
ATOM   2500  N   VAL A 867     -32.552 -13.193  -5.479  1.00  1.90           N
ATOM   2501  H   VAL A 867     -31.974 -12.812  -6.200  1.00  1.90           H
ATOM   2502  CA  VAL A 867     -33.947 -12.744  -5.381  1.00  1.90           C
ATOM   2503  HA  VAL A 867     -34.098 -12.521  -4.418  1.00  1.90           H
ATOM   2504  C   VAL A 867     -34.870 -13.891  -5.792  1.00  1.90           C
ATOM   2505  O   VAL A 867     -35.929 -14.079  -5.197  1.00  1.90           O
ATOM   2506  CB  VAL A 867     -34.204 -11.466  -6.246  1.00  1.90           C
ATOM   2507  HB  VAL A 867     -33.945 -11.688  -7.186  1.00  1.90           H
ATOM   2508  CG1 VAL A 867     -35.681 -11.042  -6.236  1.00  1.90           C
ATOM   2509 1HG1 VAL A 867     -35.823 -10.224  -6.794  1.00  1.90           H
ATOM   2510 2HG1 VAL A 867     -35.989 -10.837  -5.307  1.00  1.90           H
ATOM   2511 3HG1 VAL A 867     -36.265 -11.768  -6.600  1.00  1.90           H
ATOM   2512  CG2 VAL A 867     -33.370 -10.282  -5.721  1.00  1.90           C
ATOM   2513 1HG2 VAL A 867     -33.529  -9.461  -6.269  1.00  1.90           H
ATOM   2514 2HG2 VAL A 867     -32.392 -10.490  -5.755  1.00  1.90           H
ATOM   2515 3HG2 VAL A 867     -33.607 -10.069  -4.773  1.00  1.90           H
ATOM   2516  N   PHE A 868     -34.455 -14.731  -6.733  1.00  0.00           N
ATOM   2517  H   PHE A 868     -33.605 -14.547  -7.227  1.00  0.00           H
ATOM   2518  CA  PHE A 868     -35.240 -15.927  -7.048  1.00  0.00           C
ATOM   2519  HA  PHE A 868     -36.131 -15.593  -7.356  1.00  0.00           H
ATOM   2520  C   PHE A 868     -35.392 -16.800  -5.802  1.00  0.00           C
ATOM   2521  O   PHE A 868     -36.488 -17.258  -5.475  1.00  0.00           O
ATOM   2522  CB  PHE A 868     -34.570 -16.739  -8.159  1.00  0.00           C
ATOM   2523 1HB  PHE A 868     -34.518 -16.177  -8.985  1.00  0.00           H
ATOM   2524 2HB  PHE A 868     -33.647 -16.988  -7.866  1.00  0.00           H
ATOM   2525  CG  PHE A 868     -35.305 -18.002  -8.502  1.00  0.00           C
ATOM   2526  CD1 PHE A 868     -36.383 -17.968  -9.398  1.00  0.00           C
ATOM   2527  HD1 PHE A 868     -36.648 -17.101  -9.820  1.00  0.00           H
ATOM   2528  CD2 PHE A 868     -34.936 -19.228  -7.912  1.00  0.00           C
ATOM   2529  HD2 PHE A 868     -34.163 -19.260  -7.279  1.00  0.00           H
ATOM   2530  CE1 PHE A 868     -37.099 -19.143  -9.712  1.00  0.00           C
ATOM   2531  HE1 PHE A 868     -37.864 -19.106 -10.355  1.00  0.00           H
ATOM   2532  CE2 PHE A 868     -35.652 -20.417  -8.208  1.00  0.00           C
ATOM   2533  HE2 PHE A 868     -35.392 -21.281  -7.776  1.00  0.00           H
ATOM   2534  CZ  PHE A 868     -36.735 -20.373  -9.117  1.00  0.00           C
ATOM   2535  HZ  PHE A 868     -37.240 -21.207  -9.338  1.00  0.00           H
ATOM   2536  N   PHE A 869     -34.309 -16.999  -5.063  1.00  3.82           N
ATOM   2537  H   PHE A 869     -33.433 -16.610  -5.347  1.00  3.82           H
ATOM   2538  CA  PHE A 869     -34.393 -17.785  -3.836  1.00  3.82           C
ATOM   2539  HA  PHE A 869     -34.893 -18.602  -4.124  1.00  3.82           H
ATOM   2540  C   PHE A 869     -35.190 -17.093  -2.729  1.00  3.82           C
ATOM   2541  O   PHE A 869     -35.816 -17.775  -1.922  1.00  3.82           O
ATOM   2542  CB  PHE A 869     -32.998 -18.148  -3.323  1.00  3.82           C
ATOM   2543 1HB  PHE A 869     -32.422 -17.331  -3.355  1.00  3.82           H
ATOM   2544 2HB  PHE A 869     -33.077 -18.463  -2.377  1.00  3.82           H
ATOM   2545  CG  PHE A 869     -32.318 -19.232  -4.123  1.00  3.82           C
ATOM   2546  CD1 PHE A 869     -32.964 -20.463  -4.361  1.00  3.82           C
ATOM   2547  HD1 PHE A 869     -33.895 -20.604  -4.025  1.00  3.82           H
ATOM   2548  CD2 PHE A 869     -31.014 -19.045  -4.612  1.00  3.82           C
ATOM   2549  HD2 PHE A 869     -30.554 -18.168  -4.471  1.00  3.82           H
ATOM   2550  CE1 PHE A 869     -32.313 -21.503  -5.069  1.00  3.82           C
ATOM   2551  HE1 PHE A 869     -32.787 -22.367  -5.238  1.00  3.82           H
ATOM   2552  CE2 PHE A 869     -30.341 -20.087  -5.304  1.00  3.82           C
ATOM   2553  HE2 PHE A 869     -29.405 -19.950  -5.627  1.00  3.82           H
ATOM   2554  CZ  PHE A 869     -30.995 -21.317  -5.535  1.00  3.82           C
ATOM   2555  HZ  PHE A 869     -30.527 -22.052  -6.026  1.00  3.82           H
ATOM   2556  N   PHE A 870     -35.210 -15.769  -2.688  1.00 14.63           N
ATOM   2557  H   PHE A 870     -34.632 -15.251  -3.319  1.00 14.63           H
ATOM   2558  CA  PHE A 870     -36.060 -15.050  -1.739  1.00 14.63           C
ATOM   2559  HA  PHE A 870     -35.864 -15.458  -0.847  1.00 14.63           H
ATOM   2560  C   PHE A 870     -37.542 -15.229  -2.058  1.00 14.63           C
ATOM   2561  O   PHE A 870     -38.348 -15.532  -1.181  1.00 14.63           O
ATOM   2562  CB  PHE A 870     -35.714 -13.557  -1.773  1.00 14.63           C
ATOM   2563 1HB  PHE A 870     -34.780 -13.439  -1.437  1.00 14.63           H
ATOM   2564 2HB  PHE A 870     -35.771 -13.239  -2.719  1.00 14.63           H
ATOM   2565  CG  PHE A 870     -36.621 -12.687  -0.936  1.00 14.63           C
ATOM   2566  CD1 PHE A 870     -37.049 -13.075   0.349  1.00 14.63           C
ATOM   2567  HD1 PHE A 870     -36.732 -13.942   0.733  1.00 14.63           H
ATOM   2568  CD2 PHE A 870     -37.067 -11.458  -1.457  1.00 14.63           C
ATOM   2569  HD2 PHE A 870     -36.764 -11.168  -2.365  1.00 14.63           H
ATOM   2570  CE1 PHE A 870     -37.920 -12.256   1.102  1.00 14.63           C
ATOM   2571  HE1 PHE A 870     -38.222 -12.548   2.009  1.00 14.63           H
ATOM   2572  CE2 PHE A 870     -37.941 -10.626  -0.712  1.00 14.63           C
ATOM   2573  HE2 PHE A 870     -38.257  -9.759  -1.097  1.00 14.63           H
ATOM   2574  CZ  PHE A 870     -38.363 -11.025   0.573  1.00 14.63           C
ATOM   2575  HZ  PHE A 870     -38.973 -10.439   1.106  1.00 14.63           H
ATOM   2576  N   LEU A 871     -37.922 -15.075  -3.315  1.00  0.00           N
ATOM   2577  H   LEU A 871     -37.237 -14.918  -4.026  1.00  0.00           H
ATOM   2578  CA  LEU A 871     -39.338 -15.133  -3.671  1.00  0.00           C
ATOM   2579  HA  LEU A 871     -39.827 -14.656  -2.941  1.00  0.00           H
ATOM   2580  C   LEU A 871     -39.856 -16.569  -3.696  1.00  0.00           C
ATOM   2581  O   LEU A 871     -41.047 -16.814  -3.493  1.00  0.00           O
ATOM   2582  CB  LEU A 871     -39.570 -14.404  -4.996  1.00  0.00           C
ATOM   2583 1HB  LEU A 871     -39.007 -14.845  -5.695  1.00  0.00           H
ATOM   2584 2HB  LEU A 871     -40.536 -14.499  -5.237  1.00  0.00           H
ATOM   2585  CG  LEU A 871     -39.222 -12.902  -4.966  1.00  0.00           C
ATOM   2586  HG  LEU A 871     -38.286 -12.830  -4.621  1.00  0.00           H
ATOM   2587  CD1 LEU A 871     -39.300 -12.312  -6.364  1.00  0.00           C
ATOM   2588 1HD1 LEU A 871     -39.076 -11.338  -6.355  1.00  0.00           H
ATOM   2589 2HD1 LEU A 871     -40.219 -12.412  -6.745  1.00  0.00           H
ATOM   2590 3HD1 LEU A 871     -38.660 -12.769  -6.982  1.00  0.00           H
ATOM   2591  CD2 LEU A 871     -40.123 -12.092  -4.027  1.00  0.00           C
ATOM   2592 1HD2 LEU A 871     -39.869 -11.125  -4.033  1.00  0.00           H
ATOM   2593 2HD2 LEU A 871     -40.050 -12.423  -3.086  1.00  0.00           H
ATOM   2594 3HD2 LEU A 871     -41.082 -12.160  -4.303  1.00  0.00           H
ATOM   2595  N   PHE A 872     -38.956 -17.534  -3.829  1.00  0.00           N
ATOM   2596  H   PHE A 872     -38.038 -17.307  -4.153  1.00  0.00           H
ATOM   2597  CA  PHE A 872     -39.281 -18.924  -3.511  1.00  0.00           C
ATOM   2598  HA  PHE A 872     -40.030 -19.176  -4.124  1.00  0.00           H
ATOM   2599  C   PHE A 872     -39.729 -19.049  -2.054  1.00  0.00           C
ATOM   2600  O   PHE A 872     -40.708 -19.722  -1.759  1.00  0.00           O
ATOM   2601  CB  PHE A 872     -38.059 -19.819  -3.750  1.00  0.00           C
ATOM   2602 1HB  PHE A 872     -37.853 -19.828  -4.729  1.00  0.00           H
ATOM   2603 2HB  PHE A 872     -37.281 -19.441  -3.249  1.00  0.00           H
ATOM   2604  CG  PHE A 872     -38.251 -21.245  -3.303  1.00  0.00           C
ATOM   2605  CD1 PHE A 872     -38.922 -22.173  -4.117  1.00  0.00           C
ATOM   2606  HD1 PHE A 872     -39.270 -21.887  -5.010  1.00  0.00           H
ATOM   2607  CD2 PHE A 872     -37.767 -21.660  -2.046  1.00  0.00           C
ATOM   2608  HD2 PHE A 872     -37.293 -21.003  -1.459  1.00  0.00           H
ATOM   2609  CE1 PHE A 872     -39.112 -23.513  -3.686  1.00  0.00           C
ATOM   2610  HE1 PHE A 872     -39.593 -24.165  -4.273  1.00  0.00           H
ATOM   2611  CE2 PHE A 872     -37.942 -22.996  -1.601  1.00  0.00           C
ATOM   2612  HE2 PHE A 872     -37.588 -23.280  -0.710  1.00  0.00           H
ATOM   2613  CZ  PHE A 872     -38.620 -23.924  -2.425  1.00  0.00           C
ATOM   2614  HZ  PHE A 872     -38.751 -24.867  -2.118  1.00  0.00           H
ATOM   2615  N   LEU A 873     -39.050 -18.390  -1.128  1.00  0.00           N
ATOM   2616  H   LEU A 873     -38.297 -17.791  -1.399  1.00  0.00           H
ATOM   2617  CA  LEU A 873     -39.390 -18.529   0.289  1.00  0.00           C
ATOM   2618  HA  LEU A 873     -39.578 -19.504   0.407  1.00  0.00           H
ATOM   2619  C   LEU A 873     -40.647 -17.750   0.663  1.00  0.00           C
ATOM   2620  O   LEU A 873     -41.380 -18.159   1.565  1.00  0.00           O
ATOM   2621  CB  LEU A 873     -38.212 -18.097   1.168  1.00  0.00           C
ATOM   2622 1HB  LEU A 873     -37.963 -17.164   0.909  1.00  0.00           H
ATOM   2623 2HB  LEU A 873     -38.519 -18.109   2.120  1.00  0.00           H
ATOM   2624  CG  LEU A 873     -36.952 -18.972   1.064  1.00  0.00           C
ATOM   2625  HG  LEU A 873     -36.737 -19.042   0.090  1.00  0.00           H
ATOM   2626  CD1 LEU A 873     -35.771 -18.334   1.793  1.00  0.00           C
ATOM   2627 1HD1 LEU A 873     -34.954 -18.907   1.722  1.00  0.00           H
ATOM   2628 2HD1 LEU A 873     -35.975 -18.208   2.764  1.00  0.00           H
ATOM   2629 3HD1 LEU A 873     -35.552 -17.438   1.406  1.00  0.00           H
ATOM   2630  CD2 LEU A 873     -37.173 -20.387   1.590  1.00  0.00           C
ATOM   2631 1HD2 LEU A 873     -36.339 -20.933   1.511  1.00  0.00           H
ATOM   2632 2HD2 LEU A 873     -37.895 -20.851   1.077  1.00  0.00           H
ATOM   2633 3HD2 LEU A 873     -37.441 -20.373   2.553  1.00  0.00           H
ATOM   2634  N   PHE A 874     -40.956 -16.684  -0.061  1.00  0.00           N
ATOM   2635  H   PHE A 874     -40.293 -16.317  -0.714  1.00  0.00           H
ATOM   2636  CA  PHE A 874     -42.263 -16.040   0.090  1.00  0.00           C
ATOM   2637  HA  PHE A 874     -42.331 -15.808   1.060  1.00  0.00           H
ATOM   2638  C   PHE A 874     -43.377 -17.006  -0.315  1.00  0.00           C
ATOM   2639  O   PHE A 874     -44.400 -17.110   0.363  1.00  0.00           O
ATOM   2640  CB  PHE A 874     -42.358 -14.765  -0.753  1.00  0.00           C
ATOM   2641 1HB  PHE A 874     -41.659 -14.120  -0.444  1.00  0.00           H
ATOM   2642 2HB  PHE A 874     -42.196 -14.998  -1.712  1.00  0.00           H
ATOM   2643  CG  PHE A 874     -43.702 -14.089  -0.652  1.00  0.00           C
ATOM   2644  CD1 PHE A 874     -44.051 -13.363   0.502  1.00  0.00           C
ATOM   2645  HD1 PHE A 874     -43.383 -13.254   1.239  1.00  0.00           H
ATOM   2646  CD2 PHE A 874     -44.639 -14.210  -1.696  1.00  0.00           C
ATOM   2647  HD2 PHE A 874     -44.394 -14.713  -2.524  1.00  0.00           H
ATOM   2648  CE1 PHE A 874     -45.341 -12.783   0.632  1.00  0.00           C
ATOM   2649  HE1 PHE A 874     -45.584 -12.281   1.462  1.00  0.00           H
ATOM   2650  CE2 PHE A 874     -45.927 -13.626  -1.586  1.00  0.00           C
ATOM   2651  HE2 PHE A 874     -46.583 -13.715  -2.335  1.00  0.00           H
ATOM   2652  CZ  PHE A 874     -46.281 -12.918  -0.416  1.00  0.00           C
ATOM   2653  HZ  PHE A 874     -47.192 -12.514  -0.329  1.00  0.00           H
ATOM   2654  N   ALA A 875     -43.171 -17.763  -1.385  1.00  0.00           N
ATOM   2655  H   ALA A 875     -42.331 -17.655  -1.916  1.00  0.00           H
ATOM   2656  CA  ALA A 875     -44.164 -18.752  -1.791  1.00  0.00           C
ATOM   2657  HA  ALA A 875     -45.025 -18.248  -1.852  1.00  0.00           H
ATOM   2658  C   ALA A 875     -44.308 -19.859  -0.740  1.00  0.00           C
ATOM   2659  O   ALA A 875     -45.426 -20.259  -0.442  1.00  0.00           O
ATOM   2660  CB  ALA A 875     -43.817 -19.334  -3.164  1.00  0.00           C
ATOM   2661 1HB  ALA A 875     -43.724 -18.610  -3.847  1.00  0.00           H
ATOM   2662 2HB  ALA A 875     -44.529 -19.962  -3.477  1.00  0.00           H
ATOM   2663 3HB  ALA A 875     -42.954 -19.839  -3.132  1.00  0.00           H
ATOM   2664  N   VAL A 876     -43.211 -20.316  -0.143  1.00  0.00           N
ATOM   2665  H   VAL A 876     -42.320 -19.964  -0.428  1.00  0.00           H
ATOM   2666  CA  VAL A 876     -43.273 -21.326   0.927  1.00  0.00           C
ATOM   2667  HA  VAL A 876     -43.701 -22.125   0.504  1.00  0.00           H
ATOM   2668  C   VAL A 876     -44.143 -20.804   2.074  1.00  0.00           C
ATOM   2669  O   VAL A 876     -44.990 -21.534   2.605  1.00  0.00           O
ATOM   2670  CB  VAL A 876     -41.846 -21.701   1.462  1.00  0.00           C
ATOM   2671  HB  VAL A 876     -41.404 -20.847   1.736  1.00  0.00           H
ATOM   2672  CG1 VAL A 876     -41.906 -22.642   2.680  1.00  0.00           C
ATOM   2673 1HG1 VAL A 876     -40.987 -22.868   3.004  1.00  0.00           H
ATOM   2674 2HG1 VAL A 876     -42.369 -23.498   2.449  1.00  0.00           H
ATOM   2675 3HG1 VAL A 876     -42.403 -22.217   3.437  1.00  0.00           H
ATOM   2676  CG2 VAL A 876     -41.008 -22.390   0.376  1.00  0.00           C
ATOM   2677 1HG2 VAL A 876     -40.100 -22.627   0.721  1.00  0.00           H
ATOM   2678 2HG2 VAL A 876     -40.889 -21.793  -0.418  1.00  0.00           H
ATOM   2679 3HG2 VAL A 876     -41.448 -23.232   0.064  1.00  0.00           H
ATOM   2680  N   TRP A 877     -43.984 -19.535   2.427  1.00 56.41           N
ATOM   2681  H   TRP A 877     -43.279 -18.984   1.980  1.00 56.41           H
ATOM   2682  CA  TRP A 877     -44.822 -18.930   3.459  1.00 56.41           C
ATOM   2683  HA  TRP A 877     -44.753 -19.534   4.253  1.00 56.41           H
ATOM   2684  C   TRP A 877     -46.292 -18.887   3.035  1.00 56.41           C
ATOM   2685  O   TRP A 877     -47.145 -19.345   3.784  1.00 56.41           O
ATOM   2686  CB  TRP A 877     -44.285 -17.541   3.828  1.00 56.41           C
ATOM   2687 1HB  TRP A 877     -43.709 -17.631   4.641  1.00 56.41           H
ATOM   2688 2HB  TRP A 877     -43.735 -17.202   3.065  1.00 56.41           H
ATOM   2689  CG  TRP A 877     -45.337 -16.503   4.127  1.00 56.41           C
ATOM   2690  CD1 TRP A 877     -45.607 -15.385   3.398  1.00 56.41           C
ATOM   2691  HD1 TRP A 877     -45.127 -15.131   2.558  1.00 56.41           H
ATOM   2692  CD2 TRP A 877     -46.278 -16.481   5.222  1.00 56.41           C
ATOM   2693  NE1 TRP A 877     -46.617 -14.654   3.959  1.00 56.41           N
ATOM   2694  HE1 TRP A 877     -46.968 -13.784   3.612  1.00 56.41           H
ATOM   2695  CE2 TRP A 877     -47.069 -15.306   5.071  1.00 56.41           C
ATOM   2696  CE3 TRP A 877     -46.569 -17.361   6.286  1.00 56.41           C
ATOM   2697  HE3 TRP A 877     -46.037 -18.198   6.411  1.00 56.41           H
ATOM   2698  CZ2 TRP A 877     -48.113 -14.978   5.961  1.00 56.41           C
ATOM   2699  HZ2 TRP A 877     -48.647 -14.142   5.838  1.00 56.41           H
ATOM   2700  CZ3 TRP A 877     -47.629 -17.041   7.177  1.00 56.41           C
ATOM   2701  HZ3 TRP A 877     -47.850 -17.662   7.929  1.00 56.41           H
ATOM   2702  CH2 TRP A 877     -48.380 -15.842   7.008  1.00 56.41           C
ATOM   2703  HH2 TRP A 877     -49.110 -15.622   7.655  1.00 56.41           H
ATOM   2704  N   MET A 878     -46.619 -18.427   1.836  1.00  0.00           N
ATOM   2705  H   MET A 878     -45.903 -18.135   1.202  1.00  0.00           H
ATOM   2706  CA  MET A 878     -48.029 -18.345   1.436  1.00  0.00           C
ATOM   2707  HA  MET A 878     -48.452 -17.889   2.219  1.00  0.00           H
ATOM   2708  C   MET A 878     -48.716 -19.702   1.262  1.00  0.00           C
ATOM   2709  O   MET A 878     -49.916 -19.835   1.513  1.00  0.00           O
ATOM   2710  CB  MET A 878     -48.184 -17.519   0.158  1.00  0.00           C
ATOM   2711 1HB  MET A 878     -47.556 -17.879  -0.532  1.00  0.00           H
ATOM   2712 2HB  MET A 878     -49.125 -17.610  -0.168  1.00  0.00           H
ATOM   2713  CG  MET A 878     -47.883 -16.037   0.359  1.00  0.00           C
ATOM   2714 1HG  MET A 878     -46.935 -16.017   0.678  1.00  0.00           H
ATOM   2715 2HG  MET A 878     -47.934 -15.646  -0.560  1.00  0.00           H
ATOM   2716  SD  MET A 878     -49.016 -15.212   1.520  1.00  0.00           S
ATOM   2717  CE  MET A 878     -50.574 -15.041   0.592  1.00  0.00           C
ATOM   2718 1HE  MET A 878     -51.275 -14.593   1.147  1.00  0.00           H
ATOM   2719 2HE  MET A 878     -50.926 -15.935   0.315  1.00  0.00           H
ATOM   2720 3HE  MET A 878     -50.441 -14.494  -0.235  1.00  0.00           H
ATOM   2721  N   VAL A 879     -47.965 -20.730   0.892  1.00  0.00           N
ATOM   2722  H   VAL A 879     -47.006 -20.571   0.656  1.00  0.00           H
ATOM   2723  CA  VAL A 879     -48.501 -22.094   0.819  1.00  0.00           C
ATOM   2724  HA  VAL A 879     -49.324 -22.057   0.253  1.00  0.00           H
ATOM   2725  C   VAL A 879     -48.910 -22.552   2.224  1.00  0.00           C
ATOM   2726  O   VAL A 879     -49.940 -23.218   2.389  1.00  0.00           O
ATOM   2727  CB  VAL A 879     -47.462 -23.052   0.143  1.00  0.00           C
ATOM   2728  HB  VAL A 879     -46.588 -22.916   0.610  1.00  0.00           H
ATOM   2729  CG1 VAL A 879     -47.835 -24.530   0.279  1.00  0.00           C
ATOM   2730 1HG1 VAL A 879     -47.153 -25.114  -0.162  1.00  0.00           H
ATOM   2731 2HG1 VAL A 879     -48.721 -24.717  -0.146  1.00  0.00           H
ATOM   2732 3HG1 VAL A 879     -47.893 -24.798   1.241  1.00  0.00           H
ATOM   2733  CG2 VAL A 879     -47.342 -22.733  -1.359  1.00  0.00           C
ATOM   2734 1HG2 VAL A 879     -46.681 -23.338  -1.802  1.00  0.00           H
ATOM   2735 2HG2 VAL A 879     -47.040 -21.791  -1.502  1.00  0.00           H
ATOM   2736 3HG2 VAL A 879     -48.221 -22.847  -1.821  1.00  0.00           H
ATOM   2737  N   ALA A 880     -48.164 -22.159   3.252  1.00  0.00           N
ATOM   2738  H   ALA A 880     -47.327 -21.637   3.085  1.00  0.00           H
ATOM   2739  CA  ALA A 880     -48.554 -22.482   4.625  1.00  0.00           C
ATOM   2740  HA  ALA A 880     -48.875 -23.428   4.590  1.00  0.00           H
ATOM   2741  C   ALA A 880     -49.693 -21.578   5.114  1.00  0.00           C
ATOM   2742  O   ALA A 880     -50.599 -22.025   5.820  1.00  0.00           O
ATOM   2743  CB  ALA A 880     -47.345 -22.353   5.559  1.00  0.00           C
ATOM   2744 1HB  ALA A 880     -46.593 -22.937   5.254  1.00  0.00           H
ATOM   2745 2HB  ALA A 880     -47.583 -22.621   6.492  1.00  0.00           H
ATOM   2746 3HB  ALA A 880     -47.012 -21.411   5.586  1.00  0.00           H
ATOM   2747  N   PHE A 881     -49.641 -20.308   4.735  1.00 11.42           N
ATOM   2748  H   PHE A 881     -48.899 -20.016   4.132  1.00 11.42           H
ATOM   2749  CA  PHE A 881     -50.627 -19.321   5.166  1.00 11.42           C
ATOM   2750  HA  PHE A 881     -50.549 -19.334   6.163  1.00 11.42           H
ATOM   2751  C   PHE A 881     -52.040 -19.691   4.757  1.00 11.42           C
ATOM   2752  O   PHE A 881     -52.946 -19.593   5.575  1.00 11.42           O
ATOM   2753  CB  PHE A 881     -50.312 -17.945   4.579  1.00 11.42           C
ATOM   2754 1HB  PHE A 881     -49.454 -17.615   4.971  1.00 11.42           H
ATOM   2755 2HB  PHE A 881     -50.214 -18.031   3.588  1.00 11.42           H
ATOM   2756  CG  PHE A 881     -51.379 -16.922   4.858  1.00 11.42           C
ATOM   2757  CD1 PHE A 881     -51.670 -16.520   6.173  1.00 11.42           C
ATOM   2758  HD1 PHE A 881     -51.118 -16.869   6.930  1.00 11.42           H
ATOM   2759  CD2 PHE A 881     -52.147 -16.404   3.798  1.00 11.42           C
ATOM   2760  HD2 PHE A 881     -51.943 -16.683   2.860  1.00 11.42           H
ATOM   2761  CE1 PHE A 881     -52.735 -15.626   6.437  1.00 11.42           C
ATOM   2762  HE1 PHE A 881     -52.943 -15.359   7.378  1.00 11.42           H
ATOM   2763  CE2 PHE A 881     -53.203 -15.494   4.041  1.00 11.42           C
ATOM   2764  HE2 PHE A 881     -53.733 -15.124   3.278  1.00 11.42           H
ATOM   2765  CZ  PHE A 881     -53.505 -15.111   5.365  1.00 11.42           C
ATOM   2766  HZ  PHE A 881     -54.259 -14.479   5.546  1.00 11.42           H
ATOM   2767  N   GLY A 882     -52.241 -20.150   3.530  1.00  2.01           N
ATOM   2768  H   GLY A 882     -51.471 -20.258   2.901  1.00  2.01           H
ATOM   2769  CA  GLY A 882     -53.589 -20.496   3.105  1.00  2.01           C
ATOM   2770 1HA  GLY A 882     -54.146 -19.667   3.155  1.00  2.01           H
ATOM   2771 2HA  GLY A 882     -53.538 -20.807   2.156  1.00  2.01           H
ATOM   2772  C   GLY A 882     -54.214 -21.581   3.963  1.00  2.01           C
ATOM   2773  O   GLY A 882     -55.370 -21.488   4.370  1.00  2.01           O
ATOM   2774  N   VAL A 883     -53.433 -22.595   4.308  1.00  0.00           N
ATOM   2775  H   VAL A 883     -52.485 -22.611   3.991  1.00  0.00           H
ATOM   2776  CA  VAL A 883     -53.928 -23.691   5.142  1.00  0.00           C
ATOM   2777  HA  VAL A 883     -54.799 -23.964   4.734  1.00  0.00           H
ATOM   2778  C   VAL A 883     -54.192 -23.213   6.571  1.00  0.00           C
ATOM   2779  O   VAL A 883     -55.206 -23.568   7.174  1.00  0.00           O
ATOM   2780  CB  VAL A 883     -52.927 -24.879   5.124  1.00  0.00           C
ATOM   2781  HB  VAL A 883     -52.050 -24.566   5.488  1.00  0.00           H
ATOM   2782  CG1 VAL A 883     -53.403 -26.022   6.012  1.00  0.00           C
ATOM   2783 1HG1 VAL A 883     -52.754 -26.783   5.996  1.00  0.00           H
ATOM   2784 2HG1 VAL A 883     -54.290 -26.368   5.706  1.00  0.00           H
ATOM   2785 3HG1 VAL A 883     -53.501 -25.722   6.961  1.00  0.00           H
ATOM   2786  CG2 VAL A 883     -52.741 -25.385   3.682  1.00  0.00           C
ATOM   2787 1HG2 VAL A 883     -52.099 -26.151   3.651  1.00  0.00           H
ATOM   2788 2HG2 VAL A 883     -52.385 -24.661   3.091  1.00  0.00           H
ATOM   2789 3HG2 VAL A 883     -53.610 -25.696   3.297  1.00  0.00           H
ATOM   2790  N   ALA A 884     -53.333 -22.356   7.104  1.00  0.00           N
ATOM   2791  H   ALA A 884     -52.523 -22.080   6.587  1.00  0.00           H
ATOM   2792  CA  ALA A 884     -53.559 -21.811   8.440  1.00  0.00           C
ATOM   2793  HA  ALA A 884     -53.703 -22.595   9.044  1.00  0.00           H
ATOM   2794  C   ALA A 884     -54.816 -20.925   8.460  1.00  0.00           C
ATOM   2795  O   ALA A 884     -55.622 -21.002   9.388  1.00  0.00           O
ATOM   2796  CB  ALA A 884     -52.322 -21.032   8.892  1.00  0.00           C
ATOM   2797 1HB  ALA A 884     -51.508 -21.612   8.877  1.00  0.00           H
ATOM   2798 2HB  ALA A 884     -52.436 -20.687   9.824  1.00  0.00           H
ATOM   2799 3HB  ALA A 884     -52.153 -20.249   8.293  1.00  0.00           H
ATOM   2800  N   ARG A 885     -55.006 -20.123   7.417  1.00  2.33           N
ATOM   2801  H   ARG A 885     -54.315 -20.097   6.695  1.00  2.33           H
ATOM   2802  CA  ARG A 885     -56.194 -19.276   7.291  1.00  2.33           C
ATOM   2803  HA  ARG A 885     -56.238 -18.733   8.130  1.00  2.33           H
ATOM   2804  C   ARG A 885     -57.436 -20.148   7.183  1.00  2.33           C
ATOM   2805  O   ARG A 885     -58.452 -19.841   7.792  1.00  2.33           O
ATOM   2806  CB  ARG A 885     -56.077 -18.328   6.082  1.00  2.33           C
ATOM   2807 1HB  ARG A 885     -55.215 -17.827   6.162  1.00  2.33           H
ATOM   2808 2HB  ARG A 885     -56.063 -18.885   5.251  1.00  2.33           H
ATOM   2809  CG  ARG A 885     -57.216 -17.300   5.949  1.00  2.33           C
ATOM   2810 1HG  ARG A 885     -57.159 -16.872   5.047  1.00  2.33           H
ATOM   2811 2HG  ARG A 885     -58.091 -17.776   6.037  1.00  2.33           H
ATOM   2812  CD  ARG A 885     -57.154 -16.201   7.011  1.00  2.33           C
ATOM   2813 1HD  ARG A 885     -57.025 -16.617   7.911  1.00  2.33           H
ATOM   2814 2HD  ARG A 885     -56.387 -15.591   6.812  1.00  2.33           H
ATOM   2815  NE  ARG A 885     -58.378 -15.380   7.066  1.00  2.33           N
ATOM   2816  HE  ARG A 885     -59.067 -15.541   6.360  1.00  2.33           H
ATOM   2817  CZ  ARG A 885     -58.645 -14.445   7.973  1.00  2.33           C
ATOM   2818  NH1 ARG A 885     -59.841 -13.926   8.034  1.00  2.33           N
ATOM   2819 1HH1 ARG A 885     -60.552 -14.232   7.400  1.00  2.33           H
ATOM   2820 2HH1 ARG A 885     -60.047 -13.223   8.714  1.00  2.33           H
ATOM   2821  NH2 ARG A 885     -57.754 -13.987   8.813  1.00  2.33           N
ATOM   2822 1HH2 ARG A 885     -56.819 -14.341   8.792  1.00  2.33           H
ATOM   2823 2HH2 ARG A 885     -58.007 -13.283   9.476  1.00  2.33           H
ATOM   2824  N   GLN A 886     -57.371 -21.260   6.465  1.00 12.78           N
ATOM   2825  H   GLN A 886     -56.541 -21.479   5.952  1.00 12.78           H
ATOM   2826  CA  GLN A 886     -58.517 -22.164   6.427  1.00 12.78           C
ATOM   2827  HA  GLN A 886     -59.258 -21.586   6.085  1.00 12.78           H
ATOM   2828  C   GLN A 886     -58.813 -22.703   7.813  1.00 12.78           C
ATOM   2829  O   GLN A 886     -59.968 -22.709   8.220  1.00 12.78           O
ATOM   2830  CB  GLN A 886     -58.305 -23.358   5.494  1.00 12.78           C
ATOM   2831 1HB  GLN A 886     -58.143 -23.020   4.567  1.00 12.78           H
ATOM   2832 2HB  GLN A 886     -57.507 -23.875   5.805  1.00 12.78           H
ATOM   2833  CG  GLN A 886     -59.520 -24.286   5.478  1.00 12.78           C
ATOM   2834 1HG  GLN A 886     -59.338 -25.068   6.074  1.00 12.78           H
ATOM   2835 2HG  GLN A 886     -60.315 -23.785   5.820  1.00 12.78           H
ATOM   2836  CD  GLN A 886     -59.856 -24.811   4.117  1.00 12.78           C
ATOM   2837  OE1 GLN A 886     -59.297 -25.781   3.643  1.00 12.78           O
ATOM   2838  NE2 GLN A 886     -60.800 -24.181   3.479  1.00 12.78           N
ATOM   2839 1HE2 GLN A 886     -61.084 -24.492   2.572  1.00 12.78           H
ATOM   2840 2HE2 GLN A 886     -61.241 -23.386   3.896  1.00 12.78           H
ATOM   2841  N   GLY A 887     -57.791 -23.138   8.536  1.00  9.91           N
ATOM   2842  H   GLY A 887     -56.861 -23.070   8.173  1.00  9.91           H
ATOM   2843  CA  GLY A 887     -58.012 -23.712   9.850  1.00  9.91           C
ATOM   2844 1HA  GLY A 887     -58.555 -24.543   9.730  1.00  9.91           H
ATOM   2845 2HA  GLY A 887     -57.118 -23.949  10.231  1.00  9.91           H
ATOM   2846  C   GLY A 887     -58.730 -22.771  10.794  1.00  9.91           C
ATOM   2847  O   GLY A 887     -59.690 -23.172  11.457  1.00  9.91           O
ATOM   2848  N   ILE A 888     -58.331 -21.510  10.837  1.00 18.29           N
ATOM   2849  H   ILE A 888     -57.553 -21.209  10.286  1.00 18.29           H
ATOM   2850  CA  ILE A 888     -59.035 -20.562  11.694  1.00 18.29           C
ATOM   2851  HA  ILE A 888     -59.197 -21.048  12.553  1.00 18.29           H
ATOM   2852  C   ILE A 888     -60.426 -20.236  11.122  1.00 18.29           C
ATOM   2853  O   ILE A 888     -61.403 -20.178  11.872  1.00 18.29           O
ATOM   2854  CB  ILE A 888     -58.144 -19.328  12.041  1.00 18.29           C
ATOM   2855  HB  ILE A 888     -58.641 -18.734  12.673  1.00 18.29           H
ATOM   2856  CG1 ILE A 888     -57.842 -18.463  10.803  1.00 18.29           C
ATOM   2857 1HG1 ILE A 888     -57.319 -19.018  10.157  1.00 18.29           H
ATOM   2858 2HG1 ILE A 888     -58.713 -18.200  10.388  1.00 18.29           H
ATOM   2859  CG2 ILE A 888     -56.825 -19.832  12.697  1.00 18.29           C
ATOM   2860 1HG2 ILE A 888     -56.227 -19.066  12.934  1.00 18.29           H
ATOM   2861 2HG2 ILE A 888     -56.323 -20.433  12.076  1.00 18.29           H
ATOM   2862 3HG2 ILE A 888     -57.014 -20.344  13.535  1.00 18.29           H
ATOM   2863  CD1 ILE A 888     -57.046 -17.183  11.072  1.00 18.29           C
ATOM   2864 1HD1 ILE A 888     -56.888 -16.675  10.225  1.00 18.29           H
ATOM   2865 2HD1 ILE A 888     -56.155 -17.393  11.475  1.00 18.29           H
ATOM   2866 3HD1 ILE A 888     -57.536 -16.583  11.704  1.00 18.29           H
ATOM   2867  N   LEU A 889     -60.587 -20.130   9.809  1.00  7.75           N
ATOM   2868  H   LEU A 889     -59.804 -20.254   9.199  1.00  7.75           H
ATOM   2869  CA  LEU A 889     -61.906 -19.832   9.250  1.00  7.75           C
ATOM   2870  HA  LEU A 889     -62.183 -19.064   9.828  1.00  7.75           H
ATOM   2871  C   LEU A 889     -62.944 -20.947   9.389  1.00  7.75           C
ATOM   2872  O   LEU A 889     -64.097 -20.649   9.721  1.00  7.75           O
ATOM   2873  CB  LEU A 889     -61.810 -19.465   7.765  1.00  7.75           C
ATOM   2874 1HB  LEU A 889     -61.214 -20.142   7.333  1.00  7.75           H
ATOM   2875 2HB  LEU A 889     -62.731 -19.540   7.384  1.00  7.75           H
ATOM   2876  CG  LEU A 889     -61.271 -18.075   7.386  1.00  7.75           C
ATOM   2877  HG  LEU A 889     -60.374 -17.958   7.812  1.00  7.75           H
ATOM   2878  CD1 LEU A 889     -61.166 -17.988   5.859  1.00  7.75           C
ATOM   2879 1HD1 LEU A 889     -60.818 -17.095   5.574  1.00  7.75           H
ATOM   2880 2HD1 LEU A 889     -62.060 -18.121   5.430  1.00  7.75           H
ATOM   2881 3HD1 LEU A 889     -60.547 -18.688   5.502  1.00  7.75           H
ATOM   2882  CD2 LEU A 889     -62.165 -16.945   7.904  1.00  7.75           C
ATOM   2883 1HD2 LEU A 889     -61.798 -16.051   7.647  1.00  7.75           H
ATOM   2884 2HD2 LEU A 889     -62.237 -16.973   8.901  1.00  7.75           H
ATOM   2885 3HD2 LEU A 889     -63.089 -17.017   7.527  1.00  7.75           H
ATOM   2886  N   ARG A 890     -62.601 -22.202   9.114  1.00 22.17           N
ATOM   2887  H   ARG A 890     -61.646 -22.403   8.895  1.00 22.17           H
ATOM   2888  CA  ARG A 890     -63.576 -23.307   9.120  1.00 22.17           C
ATOM   2889  HA  ARG A 890     -64.080 -23.164   9.972  1.00 22.17           H
ATOM   2890  C   ARG A 890     -62.958 -24.703   9.177  1.00 22.17           C
ATOM   2891  O   ARG A 890     -61.805 -24.919   8.819  1.00 22.17           O
ATOM   2892  CB  ARG A 890     -64.453 -23.219   7.859  1.00 22.17           C
ATOM   2893 1HB  ARG A 890     -65.129 -23.955   7.900  1.00 22.17           H
ATOM   2894 2HB  ARG A 890     -64.921 -22.335   7.869  1.00 22.17           H
ATOM   2895  CG  ARG A 890     -63.704 -23.341   6.525  1.00 22.17           C
ATOM   2896 1HG  ARG A 890     -62.893 -22.756   6.549  1.00 22.17           H
ATOM   2897 2HG  ARG A 890     -63.426 -24.292   6.390  1.00 22.17           H
ATOM   2898  CD  ARG A 890     -64.591 -22.913   5.358  1.00 22.17           C
ATOM   2899 1HD  ARG A 890     -64.119 -23.082   4.493  1.00 22.17           H
ATOM   2900 2HD  ARG A 890     -65.448 -23.427   5.377  1.00 22.17           H
ATOM   2901  NE  ARG A 890     -64.910 -21.477   5.439  1.00 22.17           N
ATOM   2902  HE  ARG A 890     -64.556 -20.985   6.234  1.00 22.17           H
ATOM   2903  CZ  ARG A 890     -65.617 -20.768   4.570  1.00 22.17           C
ATOM   2904  NH1 ARG A 890     -65.814 -19.504   4.815  1.00 22.17           N
ATOM   2905 1HH1 ARG A 890     -65.435 -19.090   5.643  1.00 22.17           H
ATOM   2906 2HH1 ARG A 890     -66.344 -18.947   4.175  1.00 22.17           H
ATOM   2907  NH2 ARG A 890     -66.143 -21.271   3.486  1.00 22.17           N
ATOM   2908 1HH2 ARG A 890     -66.022 -22.241   3.275  1.00 22.17           H
ATOM   2909 2HH2 ARG A 890     -66.667 -20.686   2.867  1.00 22.17           H
ATOM   2910  N   GLN A 891     -63.770 -25.675   9.561  1.00 24.10           N
ATOM   2911  H   GLN A 891     -64.647 -25.442   9.981  1.00 24.10           H
ATOM   2912  CA  GLN A 891     -63.414 -27.080   9.385  1.00 24.10           C
ATOM   2913  HA  GLN A 891     -62.460 -27.265   9.621  1.00 24.10           H
ATOM   2914  C   GLN A 891     -63.721 -27.329   7.903  1.00 24.10           C
ATOM   2915  O   GLN A 891     -64.730 -26.815   7.409  1.00 24.10           O
ATOM   2916  CB  GLN A 891     -64.287 -27.938  10.311  1.00 24.10           C
ATOM   2917 1HB  GLN A 891     -64.311 -27.495  11.207  1.00 24.10           H
ATOM   2918 2HB  GLN A 891     -65.210 -27.962   9.926  1.00 24.10           H
ATOM   2919  CG  GLN A 891     -63.833 -29.384  10.520  1.00 24.10           C
ATOM   2920 1HG  GLN A 891     -62.877 -29.379  10.814  1.00 24.10           H
ATOM   2921 2HG  GLN A 891     -64.399 -29.797  11.233  1.00 24.10           H
ATOM   2922  CD  GLN A 891     -63.939 -30.243   9.281  1.00 24.10           C
ATOM   2923  OE1 GLN A 891     -64.933 -30.209   8.555  1.00 24.10           O
ATOM   2924  NE2 GLN A 891     -62.924 -31.008   9.020  1.00 24.10           N
ATOM   2925 1HE2 GLN A 891     -62.934 -31.593   8.209  1.00 24.10           H
ATOM   2926 2HE2 GLN A 891     -62.131 -31.013   9.630  1.00 24.10           H
ATOM   2927  N   ASN A 892     -62.909 -28.097   7.191  1.00 20.69           N
ATOM   2928  H   ASN A 892     -62.119 -28.511   7.642  1.00 20.69           H
ATOM   2929  CA  ASN A 892     -63.127 -28.362   5.766  1.00 20.69           C
ATOM   2930  HA  ASN A 892     -64.025 -27.975   5.556  1.00 20.69           H
ATOM   2931  C   ASN A 892     -63.146 -29.866   5.475  1.00 20.69           C
ATOM   2932  O   ASN A 892     -62.513 -30.659   6.161  1.00 20.69           O
ATOM   2933  CB  ASN A 892     -62.039 -27.677   4.933  1.00 20.69           C
ATOM   2934 1HB  ASN A 892     -62.309 -27.686   3.970  1.00 20.69           H
ATOM   2935 2HB  ASN A 892     -61.937 -26.731   5.242  1.00 20.69           H
ATOM   2936  CG  ASN A 892     -60.705 -28.360   5.055  1.00 20.69           C
ATOM   2937  OD1 ASN A 892     -60.009 -28.199   6.042  1.00 20.69           O
ATOM   2938  ND2 ASN A 892     -60.363 -29.165   4.087  1.00 20.69           N
ATOM   2939 1HD2 ASN A 892     -59.504 -29.675   4.140  1.00 20.69           H
ATOM   2940 2HD2 ASN A 892     -60.959 -29.272   3.292  1.00 20.69           H
ATOM   2941  N   GLU A 893     -63.890 -30.278   4.461  1.00  0.51           N
ATOM   2942  H   GLU A 893     -64.413 -29.612   3.930  1.00  0.51           H
ATOM   2943  CA  GLU A 893     -63.956 -31.696   4.108  1.00  0.51           C
ATOM   2944  HA  GLU A 893     -63.944 -32.150   4.999  1.00  0.51           H
ATOM   2945  C   GLU A 893     -62.779 -32.134   3.247  1.00  0.51           C
ATOM   2946  O   GLU A 893     -62.399 -31.436   2.305  1.00  0.51           O
ATOM   2947  CB  GLU A 893     -65.217 -32.007   3.302  1.00  0.51           C
ATOM   2948 1HB  GLU A 893     -65.232 -31.421   2.492  1.00  0.51           H
ATOM   2949 2HB  GLU A 893     -65.188 -32.966   3.019  1.00  0.51           H
ATOM   2950  CG  GLU A 893     -66.498 -31.781   4.072  1.00  0.51           C
ATOM   2951 1HG  GLU A 893     -66.423 -32.243   4.956  1.00  0.51           H
ATOM   2952 2HG  GLU A 893     -66.613 -30.798   4.217  1.00  0.51           H
ATOM   2953  CD  GLU A 893     -67.721 -32.313   3.345  1.00  0.51           C
ATOM   2954  OE1 GLU A 893     -67.626 -32.885   2.235  1.00  0.51           O
ATOM   2955  OE2 GLU A 893     -68.818 -32.221   3.930  1.00  0.51           O
ATOM   2956  N   GLN A 894     -62.297 -33.352   3.462  1.00  2.48           N
ATOM   2957  H   GLN A 894     -62.636 -33.887   4.236  1.00  2.48           H
ATOM   2958  CA  GLN A 894     -61.277 -33.922   2.582  1.00  2.48           C
ATOM   2959  HA  GLN A 894     -60.567 -33.219   2.548  1.00  2.48           H
ATOM   2960  C   GLN A 894     -61.858 -34.208   1.201  1.00  2.48           C
ATOM   2961  O   GLN A 894     -61.144 -34.182   0.202  1.00  2.48           O
ATOM   2962  CB  GLN A 894     -60.709 -35.228   3.132  1.00  2.48           C
ATOM   2963 1HB  GLN A 894     -61.470 -35.848   3.325  1.00  2.48           H
ATOM   2964 2HB  GLN A 894     -60.117 -35.634   2.436  1.00  2.48           H
ATOM   2965  CG  GLN A 894     -59.902 -35.079   4.396  1.00  2.48           C
ATOM   2966 1HG  GLN A 894     -59.172 -34.414   4.239  1.00  2.48           H
ATOM   2967 2HG  GLN A 894     -60.501 -34.750   5.127  1.00  2.48           H
ATOM   2968  CD  GLN A 894     -59.289 -36.395   4.815  1.00  2.48           C
ATOM   2969  OE1 GLN A 894     -58.309 -36.862   4.241  1.00  2.48           O
ATOM   2970  NE2 GLN A 894     -59.872 -37.025   5.798  1.00  2.48           N
ATOM   2971 1HE2 GLN A 894     -59.522 -37.911   6.101  1.00  2.48           H
ATOM   2972 2HE2 GLN A 894     -60.669 -36.622   6.248  1.00  2.48           H
ATOM   2973  N   ARG A 895     -63.170 -34.412   1.145  1.00  0.00           N
ATOM   2974  H   ARG A 895     -63.696 -34.392   1.996  1.00  0.00           H
ATOM   2975  CA  ARG A 895     -63.878 -34.665  -0.114  1.00  0.00           C
ATOM   2976  HA  ARG A 895     -63.497 -35.516  -0.476  1.00  0.00           H
ATOM   2977  C   ARG A 895     -63.638 -33.553  -1.120  1.00  0.00           C
ATOM   2978  O   ARG A 895     -63.466 -33.800  -2.308  1.00  0.00           O
ATOM   2979  CB  ARG A 895     -65.384 -34.785   0.163  1.00  0.00           C
ATOM   2980 1HB  ARG A 895     -65.525 -35.541   0.802  1.00  0.00           H
ATOM   2981 2HB  ARG A 895     -65.694 -33.932   0.582  1.00  0.00           H
ATOM   2982  CG  ARG A 895     -66.246 -35.044  -1.070  1.00  0.00           C
ATOM   2983 1HG  ARG A 895     -66.069 -34.333  -1.750  1.00  0.00           H
ATOM   2984 2HG  ARG A 895     -66.012 -35.938  -1.453  1.00  0.00           H
ATOM   2985  CD  ARG A 895     -67.720 -35.032  -0.723  1.00  0.00           C
ATOM   2986 1HD  ARG A 895     -67.939 -35.820  -0.148  1.00  0.00           H
ATOM   2987 2HD  ARG A 895     -67.946 -34.189  -0.234  1.00  0.00           H
ATOM   2988  NE  ARG A 895     -68.540 -35.100  -1.938  1.00  0.00           N
ATOM   2989  HE  ARG A 895     -68.058 -35.249  -2.801  1.00  0.00           H
ATOM   2990  CZ  ARG A 895     -69.858 -34.983  -2.001  1.00  0.00           C
ATOM   2991  NH1 ARG A 895     -70.435 -35.032  -3.165  1.00  0.00           N
ATOM   2992 1HH1 ARG A 895     -69.885 -35.156  -3.991  1.00  0.00           H
ATOM   2993 2HH1 ARG A 895     -71.429 -34.946  -3.234  1.00  0.00           H
ATOM   2994  NH2 ARG A 895     -70.636 -34.787  -0.970  1.00  0.00           N
ATOM   2995 1HH2 ARG A 895     -70.243 -34.715  -0.053  1.00  0.00           H
ATOM   2996 2HH2 ARG A 895     -71.625 -34.709  -1.097  1.00  0.00           H
ATOM   2997  N   TRP A 896     -63.607 -32.322  -0.641  1.00 19.83           N
ATOM   2998  H   TRP A 896     -63.695 -32.179   0.345  1.00 19.83           H
ATOM   2999  CA  TRP A 896     -63.447 -31.168  -1.515  1.00 19.83           C
ATOM   3000  HA  TRP A 896     -63.477 -31.506  -2.456  1.00 19.83           H
ATOM   3001  C   TRP A 896     -62.094 -30.504  -1.296  1.00 19.83           C
ATOM   3002  O   TRP A 896     -61.914 -29.334  -1.622  1.00 19.83           O
ATOM   3003  CB  TRP A 896     -64.598 -30.197  -1.269  1.00 19.83           C
ATOM   3004 1HB  TRP A 896     -64.566 -29.893  -0.317  1.00 19.83           H
ATOM   3005 2HB  TRP A 896     -64.491 -29.409  -1.875  1.00 19.83           H
ATOM   3006  CG  TRP A 896     -65.951 -30.809  -1.524  1.00 19.83           C
ATOM   3007  CD1 TRP A 896     -66.927 -31.063  -0.608  1.00 19.83           C
ATOM   3008  HD1 TRP A 896     -66.822 -30.929   0.377  1.00 19.83           H
ATOM   3009  CD2 TRP A 896     -66.512 -31.199  -2.791  1.00 19.83           C
ATOM   3010  NE1 TRP A 896     -68.066 -31.524  -1.204  1.00 19.83           N
ATOM   3011  HE1 TRP A 896     -68.918 -31.754  -0.733  1.00 19.83           H
ATOM   3012  CE2 TRP A 896     -67.851 -31.619  -2.548  1.00 19.83           C
ATOM   3013  CE3 TRP A 896     -66.025 -31.224  -4.113  1.00 19.83           C
ATOM   3014  HE3 TRP A 896     -65.083 -30.952  -4.310  1.00 19.83           H
ATOM   3015  CZ2 TRP A 896     -68.717 -32.016  -3.589  1.00 19.83           C
ATOM   3016  HZ2 TRP A 896     -69.661 -32.284  -3.396  1.00 19.83           H
ATOM   3017  CZ3 TRP A 896     -66.886 -31.639  -5.162  1.00 19.83           C
ATOM   3018  HZ3 TRP A 896     -66.548 -31.660  -6.103  1.00 19.83           H
ATOM   3019  CH2 TRP A 896     -68.229 -32.026  -4.883  1.00 19.83           C
ATOM   3020  HH2 TRP A 896     -68.827 -32.309  -5.633  1.00 19.83           H
ATOM   3021  N   ARG A 897     -61.138 -31.237  -0.731  1.00  7.19           N
ATOM   3022  H   ARG A 897     -61.292 -32.215  -0.593  1.00  7.19           H
ATOM   3023  CA  ARG A 897     -59.861 -30.647  -0.305  1.00  7.19           C
ATOM   3024  HA  ARG A 897     -60.133 -29.979   0.387  1.00  7.19           H
ATOM   3025  C   ARG A 897     -59.138 -29.892  -1.402  1.00  7.19           C
ATOM   3026  O   ARG A 897     -58.640 -28.820  -1.144  1.00  7.19           O
ATOM   3027  CB  ARG A 897     -58.938 -31.718   0.280  1.00  7.19           C
ATOM   3028 1HB  ARG A 897     -59.473 -32.273   0.917  1.00  7.19           H
ATOM   3029 2HB  ARG A 897     -58.615 -32.292  -0.472  1.00  7.19           H
ATOM   3030  CG  ARG A 897     -57.715 -31.189   1.028  1.00  7.19           C
ATOM   3031 1HG  ARG A 897     -57.117 -30.723   0.376  1.00  7.19           H
ATOM   3032 2HG  ARG A 897     -58.021 -30.539   1.723  1.00  7.19           H
ATOM   3033  CD  ARG A 897     -56.923 -32.310   1.713  1.00  7.19           C
ATOM   3034 1HD  ARG A 897     -56.183 -31.913   2.256  1.00  7.19           H
ATOM   3035 2HD  ARG A 897     -57.531 -32.832   2.310  1.00  7.19           H
ATOM   3036  NE  ARG A 897     -56.321 -33.250   0.753  1.00  7.19           N
ATOM   3037  HE  ARG A 897     -55.468 -32.959   0.321  1.00  7.19           H
ATOM   3038  CZ  ARG A 897     -56.785 -34.440   0.398  1.00  7.19           C
ATOM   3039  NH1 ARG A 897     -56.153 -35.109  -0.521  1.00  7.19           N
ATOM   3040 1HH1 ARG A 897     -55.334 -34.724  -0.945  1.00  7.19           H
ATOM   3041 2HH1 ARG A 897     -56.487 -36.009  -0.803  1.00  7.19           H
ATOM   3042  NH2 ARG A 897     -57.864 -34.974   0.901  1.00  7.19           N
ATOM   3043 1HH2 ARG A 897     -58.390 -34.481   1.594  1.00  7.19           H
ATOM   3044 2HH2 ARG A 897     -58.165 -35.877   0.593  1.00  7.19           H
ATOM   3045  N   TRP A 898     -59.135 -30.381  -2.632  1.00 17.59           N
ATOM   3046  H   TRP A 898     -59.566 -31.264  -2.818  1.00 17.59           H
ATOM   3047  CA  TRP A 898     -58.503 -29.634  -3.721  1.00 17.59           C
ATOM   3048  HA  TRP A 898     -57.576 -29.474  -3.381  1.00 17.59           H
ATOM   3049  C   TRP A 898     -59.157 -28.275  -4.009  1.00 17.59           C
ATOM   3050  O   TRP A 898     -58.477 -27.282  -4.287  1.00 17.59           O
ATOM   3051  CB  TRP A 898     -58.518 -30.470  -4.999  1.00 17.59           C
ATOM   3052 1HB  TRP A 898     -58.041 -31.334  -4.839  1.00 17.59           H
ATOM   3053 2HB  TRP A 898     -59.463 -30.656  -5.267  1.00 17.59           H
ATOM   3054  CG  TRP A 898     -57.839 -29.750  -6.117  1.00 17.59           C
ATOM   3055  CD1 TRP A 898     -56.507 -29.673  -6.355  1.00 17.59           C
ATOM   3056  HD1 TRP A 898     -55.810 -30.140  -5.811  1.00 17.59           H
ATOM   3057  CD2 TRP A 898     -58.459 -28.949  -7.137  1.00 17.59           C
ATOM   3058  NE1 TRP A 898     -56.236 -28.876  -7.433  1.00 17.59           N
ATOM   3059  HE1 TRP A 898     -55.326 -28.683  -7.801  1.00 17.59           H
ATOM   3060  CE2 TRP A 898     -57.414 -28.387  -7.924  1.00 17.59           C
ATOM   3061  CE3 TRP A 898     -59.796 -28.664  -7.480  1.00 17.59           C
ATOM   3062  HE3 TRP A 898     -60.548 -29.052  -6.948  1.00 17.59           H
ATOM   3063  CZ2 TRP A 898     -57.672 -27.538  -9.017  1.00 17.59           C
ATOM   3064  HZ2 TRP A 898     -56.922 -27.136  -9.542  1.00 17.59           H
ATOM   3065  CZ3 TRP A 898     -60.061 -27.823  -8.586  1.00 17.59           C
ATOM   3066  HZ3 TRP A 898     -61.006 -27.613  -8.835  1.00 17.59           H
ATOM   3067  CH2 TRP A 898     -58.991 -27.274  -9.347  1.00 17.59           C
ATOM   3068  HH2 TRP A 898     -59.195 -26.689 -10.132  1.00 17.59           H
ATOM   3069  N   ILE A 899     -60.479 -28.219  -3.925  1.00  0.00           N
ATOM   3070  H   ILE A 899     -60.986 -29.041  -3.665  1.00  0.00           H
ATOM   3071  CA  ILE A 899     -61.215 -26.985  -4.203  1.00  0.00           C
ATOM   3072  HA  ILE A 899     -60.861 -26.628  -5.067  1.00  0.00           H
ATOM   3073  C   ILE A 899     -60.939 -26.018  -3.057  1.00  0.00           C
ATOM   3074  O   ILE A 899     -60.691 -24.832  -3.273  1.00  0.00           O
ATOM   3075  CB  ILE A 899     -62.746 -27.241  -4.361  1.00  0.00           C
ATOM   3076  HB  ILE A 899     -63.107 -27.669  -3.533  1.00  0.00           H
ATOM   3077  CG1 ILE A 899     -62.983 -28.192  -5.553  1.00  0.00           C
ATOM   3078 1HG1 ILE A 899     -62.588 -27.767  -6.368  1.00  0.00           H
ATOM   3079 2HG1 ILE A 899     -62.507 -29.050  -5.360  1.00  0.00           H
ATOM   3080  CG2 ILE A 899     -63.504 -25.911  -4.556  1.00  0.00           C
ATOM   3081 1HG2 ILE A 899     -64.486 -26.070  -4.658  1.00  0.00           H
ATOM   3082 2HG2 ILE A 899     -63.184 -25.432  -5.374  1.00  0.00           H
ATOM   3083 3HG2 ILE A 899     -63.370 -25.304  -3.773  1.00  0.00           H
ATOM   3084  CD1 ILE A 899     -64.442 -28.534  -5.871  1.00  0.00           C
ATOM   3085 1HD1 ILE A 899     -64.503 -29.153  -6.654  1.00  0.00           H
ATOM   3086 2HD1 ILE A 899     -64.964 -27.709  -6.090  1.00  0.00           H
ATOM   3087 3HD1 ILE A 899     -64.884 -28.980  -5.092  1.00  0.00           H
ATOM   3088  N   PHE A 900     -60.901 -26.537  -1.839  1.00 19.04           N
ATOM   3089  H   PHE A 900     -61.128 -27.501  -1.703  1.00 19.04           H
ATOM   3090  CA  PHE A 900     -60.530 -25.713  -0.695  1.00 19.04           C
ATOM   3091  HA  PHE A 900     -61.183 -24.955  -0.703  1.00 19.04           H
ATOM   3092  C   PHE A 900     -59.098 -25.199  -0.842  1.00 19.04           C
ATOM   3093  O   PHE A 900     -58.866 -24.004  -0.777  1.00 19.04           O
ATOM   3094  CB  PHE A 900     -60.645 -26.501   0.608  1.00 19.04           C
ATOM   3095 1HB  PHE A 900     -60.223 -27.398   0.475  1.00 19.04           H
ATOM   3096 2HB  PHE A 900     -60.155 -26.004   1.324  1.00 19.04           H
ATOM   3097  CG  PHE A 900     -62.058 -26.719   1.080  1.00 19.04           C
ATOM   3098  CD1 PHE A 900     -62.865 -25.624   1.440  1.00 19.04           C
ATOM   3099  HD1 PHE A 900     -62.529 -24.694   1.291  1.00 19.04           H
ATOM   3100  CD2 PHE A 900     -62.572 -28.020   1.231  1.00 19.04           C
ATOM   3101  HD2 PHE A 900     -62.019 -28.805   0.952  1.00 19.04           H
ATOM   3102  CE1 PHE A 900     -64.146 -25.821   2.011  1.00 19.04           C
ATOM   3103  HE1 PHE A 900     -64.697 -25.034   2.289  1.00 19.04           H
ATOM   3104  CE2 PHE A 900     -63.864 -28.231   1.774  1.00 19.04           C
ATOM   3105  HE2 PHE A 900     -64.224 -29.160   1.865  1.00 19.04           H
ATOM   3106  CZ  PHE A 900     -64.642 -27.127   2.187  1.00 19.04           C
ATOM   3107  HZ  PHE A 900     -65.540 -27.272   2.602  1.00 19.04           H
ATOM   3108  N   ARG A 901     -58.156 -26.093  -1.111  1.00 10.72           N
ATOM   3109  H   ARG A 901     -58.436 -27.048  -1.213  1.00 10.72           H
ATOM   3110  CA  ARG A 901     -56.731 -25.779  -1.270  1.00 10.72           C
ATOM   3111  HA  ARG A 901     -56.421 -25.413  -0.392  1.00 10.72           H
ATOM   3112  C   ARG A 901     -56.482 -24.701  -2.320  1.00 10.72           C
ATOM   3113  O   ARG A 901     -55.596 -23.862  -2.158  1.00 10.72           O
ATOM   3114  CB  ARG A 901     -56.006 -27.076  -1.658  1.00 10.72           C
ATOM   3115 1HB  ARG A 901     -56.202 -27.758  -0.953  1.00 10.72           H
ATOM   3116 2HB  ARG A 901     -56.379 -27.384  -2.533  1.00 10.72           H
ATOM   3117  CG  ARG A 901     -54.487 -26.993  -1.808  1.00 10.72           C
ATOM   3118 1HG  ARG A 901     -54.235 -26.049  -2.021  1.00 10.72           H
ATOM   3119 2HG  ARG A 901     -54.062 -27.265  -0.945  1.00 10.72           H
ATOM   3120  CD  ARG A 901     -53.973 -27.907  -2.924  1.00 10.72           C
ATOM   3121 1HD  ARG A 901     -52.976 -27.849  -2.976  1.00 10.72           H
ATOM   3122 2HD  ARG A 901     -54.243 -28.852  -2.738  1.00 10.72           H
ATOM   3123  NE  ARG A 901     -54.526 -27.520  -4.236  1.00 10.72           N
ATOM   3124  HE  ARG A 901     -55.283 -28.073  -4.583  1.00 10.72           H
ATOM   3125  CZ  ARG A 901     -54.124 -26.514  -5.004  1.00 10.72           C
ATOM   3126  NH1 ARG A 901     -54.785 -26.262  -6.095  1.00 10.72           N
ATOM   3127 1HH1 ARG A 901     -55.577 -26.821  -6.340  1.00 10.72           H
ATOM   3128 2HH1 ARG A 901     -54.501 -25.509  -6.689  1.00 10.72           H
ATOM   3129  NH2 ARG A 901     -53.138 -25.712  -4.711  1.00 10.72           N
ATOM   3130 1HH2 ARG A 901     -52.630 -25.835  -3.859  1.00 10.72           H
ATOM   3131 2HH2 ARG A 901     -52.890 -24.974  -5.339  1.00 10.72           H
ATOM   3132  N   SER A 902     -57.256 -24.704  -3.394  1.00  0.09           N
ATOM   3133  H   SER A 902     -57.929 -25.433  -3.522  1.00  0.09           H
ATOM   3134  CA  SER A 902     -57.130 -23.647  -4.391  1.00  0.09           C
ATOM   3135  HA  SER A 902     -56.143 -23.497  -4.456  1.00  0.09           H
ATOM   3136  C   SER A 902     -57.790 -22.342  -3.943  1.00  0.09           C
ATOM   3137  O   SER A 902     -57.176 -21.292  -4.073  1.00  0.09           O
ATOM   3138  CB  SER A 902     -57.672 -24.097  -5.749  1.00  0.09           C
ATOM   3139 1HB  SER A 902     -57.799 -23.309  -6.351  1.00  0.09           H
ATOM   3140 2HB  SER A 902     -57.043 -24.746  -6.177  1.00  0.09           H
ATOM   3141  OG  SER A 902     -58.929 -24.745  -5.642  1.00  0.09           O
ATOM   3142  HG  SER A 902     -59.626 -24.089  -5.618  1.00  0.09           H
ATOM   3143  N   VAL A 903     -58.995 -22.356  -3.386  1.00 11.63           N
ATOM   3144  H   VAL A 903     -59.447 -23.228  -3.201  1.00 11.63           H
ATOM   3145  CA  VAL A 903     -59.668 -21.094  -3.040  1.00 11.63           C
ATOM   3146  HA  VAL A 903     -59.461 -20.519  -3.831  1.00 11.63           H
ATOM   3147  C   VAL A 903     -59.068 -20.372  -1.824  1.00 11.63           C
ATOM   3148  O   VAL A 903     -59.224 -19.169  -1.667  1.00 11.63           O
ATOM   3149  CB  VAL A 903     -61.208 -21.295  -2.891  1.00 11.63           C
ATOM   3150  HB  VAL A 903     -61.489 -21.939  -3.603  1.00 11.63           H
ATOM   3151  CG1 VAL A 903     -61.601 -21.924  -1.552  1.00 11.63           C
ATOM   3152 1HG1 VAL A 903     -62.592 -22.039  -1.487  1.00 11.63           H
ATOM   3153 2HG1 VAL A 903     -61.308 -21.351  -0.787  1.00 11.63           H
ATOM   3154 3HG1 VAL A 903     -61.179 -22.824  -1.441  1.00 11.63           H
ATOM   3155  CG2 VAL A 903     -61.969 -19.982  -3.103  1.00 11.63           C
ATOM   3156 1HG2 VAL A 903     -62.955 -20.119  -3.006  1.00 11.63           H
ATOM   3157 2HG2 VAL A 903     -61.799 -19.613  -4.017  1.00 11.63           H
ATOM   3158 3HG2 VAL A 903     -61.687 -19.293  -2.435  1.00 11.63           H
ATOM   3159  N   ILE A 904     -58.306 -21.066  -0.990  1.00 42.03           N
ATOM   3160  H   ILE A 904     -58.193 -22.049  -1.134  1.00 42.03           H
ATOM   3161  CA  ILE A 904     -57.624 -20.422   0.142  1.00 42.03           C
ATOM   3162  HA  ILE A 904     -58.208 -19.644   0.374  1.00 42.03           H
ATOM   3163  C   ILE A 904     -56.253 -19.882  -0.257  1.00 42.03           C
ATOM   3164  O   ILE A 904     -55.489 -19.404   0.574  1.00 42.03           O
ATOM   3165  CB  ILE A 904     -57.517 -21.379   1.357  1.00 42.03           C
ATOM   3166  HB  ILE A 904     -57.102 -20.940   2.154  1.00 42.03           H
ATOM   3167  CG1 ILE A 904     -56.558 -22.550   1.038  1.00 42.03           C
ATOM   3168 1HG1 ILE A 904     -56.809 -22.913   0.141  1.00 42.03           H
ATOM   3169 2HG1 ILE A 904     -55.629 -22.181   1.001  1.00 42.03           H
ATOM   3170  CG2 ILE A 904     -58.954 -21.784   1.768  1.00 42.03           C
ATOM   3171 1HG2 ILE A 904     -58.941 -22.405   2.552  1.00 42.03           H
ATOM   3172 2HG2 ILE A 904     -59.424 -22.247   1.017  1.00 42.03           H
ATOM   3173 3HG2 ILE A 904     -59.494 -20.981   2.020  1.00 42.03           H
ATOM   3174  CD1 ILE A 904     -56.542 -23.729   2.020  1.00 42.03           C
ATOM   3175 1HD1 ILE A 904     -55.893 -24.431   1.727  1.00 42.03           H
ATOM   3176 2HD1 ILE A 904     -57.445 -24.154   2.085  1.00 42.03           H
ATOM   3177 3HD1 ILE A 904     -56.277 -23.429   2.936  1.00 42.03           H
ATOM   3178  N   TYR A 905     -55.942 -19.979  -1.542  1.00 32.59           N
ATOM   3179  H   TYR A 905     -56.628 -20.320  -2.185  1.00 32.59           H
ATOM   3180  CA  TYR A 905     -54.625 -19.602  -2.043  1.00 32.59           C
ATOM   3181  HA  TYR A 905     -54.212 -19.025  -1.338  1.00 32.59           H
ATOM   3182  C   TYR A 905     -54.656 -18.739  -3.303  1.00 32.59           C
ATOM   3183  O   TYR A 905     -54.025 -17.694  -3.335  1.00 32.59           O
ATOM   3184  CB  TYR A 905     -53.857 -20.899  -2.275  1.00 32.59           C
ATOM   3185 1HB  TYR A 905     -53.863 -21.422  -1.423  1.00 32.59           H
ATOM   3186 2HB  TYR A 905     -54.329 -21.418  -2.988  1.00 32.59           H
ATOM   3187  CG  TYR A 905     -52.418 -20.735  -2.703  1.00 32.59           C
ATOM   3188  CD1 TYR A 905     -51.411 -20.394  -1.775  1.00 32.59           C
ATOM   3189  HD1 TYR A 905     -51.656 -20.206  -0.824  1.00 32.59           H
ATOM   3190  CD2 TYR A 905     -52.050 -20.972  -4.038  1.00 32.59           C
ATOM   3191  HD2 TYR A 905     -52.755 -21.197  -4.711  1.00 32.59           H
ATOM   3192  CE1 TYR A 905     -50.049 -20.316  -2.182  1.00 32.59           C
ATOM   3193  HE1 TYR A 905     -49.340 -20.073  -1.520  1.00 32.59           H
ATOM   3194  CE2 TYR A 905     -50.697 -20.897  -4.445  1.00 32.59           C
ATOM   3195  HE2 TYR A 905     -50.450 -21.070  -5.398  1.00 32.59           H
ATOM   3196  CZ  TYR A 905     -49.708 -20.581  -3.512  1.00 32.59           C
ATOM   3197  OH  TYR A 905     -48.404 -20.520  -3.931  1.00 32.59           O
ATOM   3198  HH  TYR A 905     -47.824 -20.506  -3.170  1.00 32.59           H
ATOM   3199  N   GLU A 906     -55.424 -19.125  -4.315  1.00 28.71           N
ATOM   3200  H   GLU A 906     -55.959 -19.964  -4.220  1.00 28.71           H
ATOM   3201  CA  GLU A 906     -55.517 -18.366  -5.568  1.00 28.71           C
ATOM   3202  HA  GLU A 906     -54.582 -18.312  -5.918  1.00 28.71           H
ATOM   3203  C   GLU A 906     -55.978 -16.914  -5.349  1.00 28.71           C
ATOM   3204  O   GLU A 906     -55.205 -15.995  -5.642  1.00 28.71           O
ATOM   3205  CB  GLU A 906     -56.402 -19.132  -6.571  1.00 28.71           C
ATOM   3206 1HB  GLU A 906     -55.971 -20.015  -6.755  1.00 28.71           H
ATOM   3207 2HB  GLU A 906     -57.296 -19.279  -6.148  1.00 28.71           H
ATOM   3208  CG  GLU A 906     -56.635 -18.448  -7.910  1.00 28.71           C
ATOM   3209 1HG  GLU A 906     -57.088 -17.572  -7.748  1.00 28.71           H
ATOM   3210 2HG  GLU A 906     -55.750 -18.290  -8.348  1.00 28.71           H
ATOM   3211  CD  GLU A 906     -57.505 -19.290  -8.843  1.00 28.71           C
ATOM   3212  OE1 GLU A 906     -56.963 -20.081  -9.647  1.00 28.71           O
ATOM   3213  OE2 GLU A 906     -58.749 -19.170  -8.774  1.00 28.71           O
ATOM   3214  N   PRO A 907     -57.176 -16.667  -4.770  1.00  0.00           N
ATOM   3215  CA  PRO A 907     -57.416 -15.232  -4.576  1.00  0.00           C
ATOM   3216  HA  PRO A 907     -57.115 -14.726  -5.385  1.00  0.00           H
ATOM   3217  C   PRO A 907     -56.613 -14.627  -3.424  1.00  0.00           C
ATOM   3218  O   PRO A 907     -56.402 -13.428  -3.393  1.00  0.00           O
ATOM   3219  CB  PRO A 907     -58.919 -15.176  -4.297  1.00  0.00           C
ATOM   3220 1HB  PRO A 907     -59.156 -14.396  -3.718  1.00  0.00           H
ATOM   3221 2HB  PRO A 907     -59.448 -15.135  -5.145  1.00  0.00           H
ATOM   3222  CG  PRO A 907     -59.190 -16.440  -3.586  1.00  0.00           C
ATOM   3223 1HG  PRO A 907     -58.924 -16.364  -2.625  1.00  0.00           H
ATOM   3224 2HG  PRO A 907     -60.161 -16.673  -3.646  1.00  0.00           H
ATOM   3225  CD  PRO A 907     -58.339 -17.453  -4.310  1.00  0.00           C
ATOM   3226 1HD  PRO A 907     -58.046 -18.186  -3.696  1.00  0.00           H
ATOM   3227 2HD  PRO A 907     -58.827 -17.846  -5.089  1.00  0.00           H
ATOM   3228  N   TYR A 908     -56.135 -15.424  -2.476  1.00 17.85           N
ATOM   3229  H   TYR A 908     -56.275 -16.412  -2.547  1.00 17.85           H
ATOM   3230  CA  TYR A 908     -55.405 -14.880  -1.327  1.00 17.85           C
ATOM   3231  HA  TYR A 908     -55.963 -14.109  -1.021  1.00 17.85           H
ATOM   3232  C   TYR A 908     -54.027 -14.351  -1.708  1.00 17.85           C
ATOM   3233  O   TYR A 908     -53.502 -13.463  -1.046  1.00 17.85           O
ATOM   3234  CB  TYR A 908     -55.286 -15.924  -0.217  1.00 17.85           C
ATOM   3235 1HB  TYR A 908     -55.076 -16.811  -0.628  1.00 17.85           H
ATOM   3236 2HB  TYR A 908     -54.545 -15.658   0.400  1.00 17.85           H
ATOM   3237  CG  TYR A 908     -56.563 -16.056   0.591  1.00 17.85           C
ATOM   3238  CD1 TYR A 908     -57.644 -16.836   0.133  1.00 17.85           C
ATOM   3239  HD1 TYR A 908     -57.563 -17.331  -0.732  1.00 17.85           H
ATOM   3240  CD2 TYR A 908     -56.706 -15.369   1.816  1.00 17.85           C
ATOM   3241  HD2 TYR A 908     -55.955 -14.802   2.154  1.00 17.85           H
ATOM   3242  CE1 TYR A 908     -58.849 -16.929   0.883  1.00 17.85           C
ATOM   3243  HE1 TYR A 908     -59.613 -17.476   0.540  1.00 17.85           H
ATOM   3244  CE2 TYR A 908     -57.904 -15.473   2.575  1.00 17.85           C
ATOM   3245  HE2 TYR A 908     -57.990 -14.989   3.446  1.00 17.85           H
ATOM   3246  CZ  TYR A 908     -58.960 -16.253   2.101  1.00 17.85           C
ATOM   3247  OH  TYR A 908     -60.114 -16.344   2.836  1.00 17.85           O
ATOM   3248  HH  TYR A 908     -60.868 -16.365   2.246  1.00 17.85           H
ATOM   3249  N   LEU A 909     -53.463 -14.847  -2.800  1.00  0.79           N
ATOM   3250  H   LEU A 909     -53.884 -15.630  -3.259  1.00  0.79           H
ATOM   3251  CA  LEU A 909     -52.237 -14.270  -3.345  1.00  0.79           C
ATOM   3252  HA  LEU A 909     -51.639 -14.152  -2.552  1.00  0.79           H
ATOM   3253  C   LEU A 909     -52.497 -12.918  -4.004  1.00  0.79           C
ATOM   3254  O   LEU A 909     -51.583 -12.091  -4.090  1.00  0.79           O
ATOM   3255  CB  LEU A 909     -51.619 -15.216  -4.381  1.00  0.79           C
ATOM   3256 1HB  LEU A 909     -52.361 -15.541  -4.967  1.00  0.79           H
ATOM   3257 2HB  LEU A 909     -50.974 -14.680  -4.926  1.00  0.79           H
ATOM   3258  CG  LEU A 909     -50.868 -16.452  -3.858  1.00  0.79           C
ATOM   3259  HG  LEU A 909     -51.474 -16.934  -3.225  1.00  0.79           H
ATOM   3260  CD1 LEU A 909     -50.496 -17.348  -5.025  1.00  0.79           C
ATOM   3261 1HD1 LEU A 909     -50.005 -18.161  -4.711  1.00  0.79           H
ATOM   3262 2HD1 LEU A 909     -49.908 -16.866  -5.674  1.00  0.79           H
ATOM   3263 3HD1 LEU A 909     -51.311 -17.652  -5.517  1.00  0.79           H
ATOM   3264  CD2 LEU A 909     -49.592 -16.078  -3.105  1.00  0.79           C
ATOM   3265 1HD2 LEU A 909     -49.119 -16.894  -2.774  1.00  0.79           H
ATOM   3266 2HD2 LEU A 909     -49.798 -15.500  -2.315  1.00  0.79           H
ATOM   3267 3HD2 LEU A 909     -48.961 -15.576  -3.696  1.00  0.79           H
ATOM   3268  N   ALA A 910     -53.712 -12.690  -4.484  1.00 19.83           N
ATOM   3269  H   ALA A 910     -54.406 -13.405  -4.402  1.00 19.83           H
ATOM   3270  CA  ALA A 910     -54.072 -11.427  -5.130  1.00 19.83           C
ATOM   3271  HA  ALA A 910     -53.231 -11.105  -5.564  1.00 19.83           H
ATOM   3272  C   ALA A 910     -54.538 -10.366  -4.119  1.00 19.83           C
ATOM   3273  O   ALA A 910     -54.204  -9.184  -4.249  1.00 19.83           O
ATOM   3274  CB  ALA A 910     -55.169 -11.686  -6.167  1.00 19.83           C
ATOM   3275 1HB  ALA A 910     -54.879 -12.375  -6.831  1.00 19.83           H
ATOM   3276 2HB  ALA A 910     -55.393 -10.850  -6.669  1.00 19.83           H
ATOM   3277 3HB  ALA A 910     -56.006 -12.015  -5.729  1.00 19.83           H
ATOM   3278  N   GLU A 945     -60.130 -16.588  15.335  1.00 36.08           N
ATOM   3279  H   GLU A 945     -61.107 -16.728  15.498  1.00 36.08           H
ATOM   3280  CA  GLU A 945     -59.226 -16.836  16.474  1.00 36.08           C
ATOM   3281  HA  GLU A 945     -59.229 -17.836  16.466  1.00 36.08           H
ATOM   3282  C   GLU A 945     -59.722 -16.338  17.843  1.00 36.08           C
ATOM   3283  O   GLU A 945     -59.617 -17.059  18.845  1.00 36.08           O
ATOM   3284  CB  GLU A 945     -57.822 -16.278  16.255  1.00 36.08           C
ATOM   3285 1HB  GLU A 945     -57.889 -15.283  16.183  1.00 36.08           H
ATOM   3286 2HB  GLU A 945     -57.263 -16.519  17.048  1.00 36.08           H
ATOM   3287  CG  GLU A 945     -57.105 -16.772  15.030  1.00 36.08           C
ATOM   3288 1HG  GLU A 945     -57.067 -17.771  15.059  1.00 36.08           H
ATOM   3289 2HG  GLU A 945     -57.613 -16.481  14.219  1.00 36.08           H
ATOM   3290  CD  GLU A 945     -55.694 -16.220  14.960  1.00 36.08           C
ATOM   3291  OE1 GLU A 945     -55.101 -15.939  16.028  1.00 36.08           O
ATOM   3292  OE2 GLU A 945     -55.175 -16.045  13.836  1.00 36.08           O
ATOM   3293  N   HIS A 946     -60.286 -15.140  17.882  1.00 48.23           N
ATOM   3294  H   HIS A 946     -60.318 -14.622  17.027  1.00 48.23           H
ATOM   3295  CA  HIS A 946     -60.867 -14.509  19.070  1.00 48.23           C
ATOM   3296  HA  HIS A 946     -60.251 -14.712  19.831  1.00 48.23           H
ATOM   3297  C   HIS A 946     -62.237 -15.122  19.422  1.00 48.23           C
ATOM   3298  O   HIS A 946     -63.258 -14.461  19.550  1.00 48.23           O
ATOM   3299  CB  HIS A 946     -60.936 -12.982  18.846  1.00 48.23           C
ATOM   3300 1HB  HIS A 946     -60.008 -12.634  18.715  1.00 48.23           H
ATOM   3301 2HB  HIS A 946     -61.479 -12.802  18.026  1.00 48.23           H
ATOM   3302  CG  HIS A 946     -61.553 -12.205  19.974  1.00 48.23           C
ATOM   3303  ND1 HIS A 946     -61.576 -12.615  21.285  1.00 48.23           N
ATOM   3304  HD1 HIS A 946     -61.094 -13.408  21.659  1.00 48.23           H
ATOM   3305  CD2 HIS A 946     -62.307 -11.074  19.951  1.00 48.23           C
ATOM   3306  HD2 HIS A 946     -62.489 -10.525  19.135  1.00 48.23           H
ATOM   3307  CE1 HIS A 946     -62.349 -11.777  21.974  1.00 48.23           C
ATOM   3308  HE1 HIS A 946     -62.570 -11.882  22.944  1.00 48.23           H
ATOM   3309  NE2 HIS A 946     -62.785 -10.792  21.215  1.00 48.23           N
ATOM   3310  N   ASN A 947     -62.283 -16.435  19.574  1.00 45.86           N
ATOM   3311  H   ASN A 947     -61.456 -16.985  19.460  1.00 45.86           H
ATOM   3312  CA  ASN A 947     -63.551 -17.074  19.909  1.00 45.86           C
ATOM   3313  HA  ASN A 947     -64.230 -16.663  19.301  1.00 45.86           H
ATOM   3314  C   ASN A 947     -63.939 -16.783  21.363  1.00 45.86           C
ATOM   3315  O   ASN A 947     -65.117 -16.725  21.706  1.00 45.86           O
ATOM   3316  CB  ASN A 947     -63.486 -18.576  19.635  1.00 45.86           C
ATOM   3317 1HB  ASN A 947     -62.833 -18.745  18.897  1.00 45.86           H
ATOM   3318 2HB  ASN A 947     -63.181 -19.046  20.464  1.00 45.86           H
ATOM   3319  CG  ASN A 947     -64.823 -19.144  19.229  1.00 45.86           C
ATOM   3320  OD1 ASN A 947     -65.831 -18.450  19.134  1.00 45.86           O
ATOM   3321  ND2 ASN A 947     -64.835 -20.404  18.915  1.00 45.86           N
ATOM   3322 1HD2 ASN A 947     -65.678 -20.830  18.587  1.00 45.86           H
ATOM   3323 2HD2 ASN A 947     -64.001 -20.949  19.001  1.00 45.86           H
ATOM   3324  N   LEU A 948     -62.926 -16.544  22.190  1.00 29.91           N
ATOM   3325  H   LEU A 948     -62.000 -16.767  21.885  1.00 29.91           H
ATOM   3326  CA  LEU A 948     -63.099 -15.968  23.531  1.00 29.91           C
ATOM   3327  HA  LEU A 948     -63.848 -15.319  23.398  1.00 29.91           H
ATOM   3328  C   LEU A 948     -61.860 -15.195  24.012  1.00 29.91           C
ATOM   3329  O   LEU A 948     -61.981 -13.995  24.296  1.00 29.91           O
ATOM   3330  CB  LEU A 948     -63.519 -17.024  24.567  1.00 29.91           C
ATOM   3331 1HB  LEU A 948     -64.428 -17.354  24.311  1.00 29.91           H
ATOM   3332 2HB  LEU A 948     -62.863 -17.777  24.515  1.00 29.91           H
ATOM   3333  CG  LEU A 948     -63.585 -16.563  26.034  1.00 29.91           C
ATOM   3334  HG  LEU A 948     -62.682 -16.201  26.267  1.00 29.91           H
ATOM   3335  CD1 LEU A 948     -64.581 -15.430  26.279  1.00 29.91           C
ATOM   3336 1HD1 LEU A 948     -64.591 -15.163  27.243  1.00 29.91           H
ATOM   3337 2HD1 LEU A 948     -65.508 -15.707  26.028  1.00 29.91           H
ATOM   3338 3HD1 LEU A 948     -64.345 -14.622  25.739  1.00 29.91           H
ATOM   3339  CD2 LEU A 948     -63.923 -17.744  26.929  1.00 29.91           C
ATOM   3340 1HD2 LEU A 948     -63.971 -17.465  27.888  1.00 29.91           H
ATOM   3341 2HD2 LEU A 948     -63.231 -18.462  26.852  1.00 29.91           H
ATOM   3342 3HD2 LEU A 948     -64.806 -18.141  26.680  1.00 29.91           H
ATOM   3343  N   PRO A 949     -60.662 -15.820  24.098  1.00 16.26           N
ATOM   3344  CA  PRO A 949     -59.579 -14.884  24.433  1.00 16.26           C
ATOM   3345  HA  PRO A 949     -59.844 -14.238  25.149  1.00 16.26           H
ATOM   3346  C   PRO A 949     -59.211 -14.072  23.200  1.00 16.26           C
ATOM   3347  O   PRO A 949     -59.519 -14.493  22.086  1.00 16.26           O
ATOM   3348  CB  PRO A 949     -58.433 -15.811  24.835  1.00 16.26           C
ATOM   3349 1HB  PRO A 949     -57.541 -15.395  24.659  1.00 16.26           H
ATOM   3350 2HB  PRO A 949     -58.493 -16.079  25.797  1.00 16.26           H
ATOM   3351  CG  PRO A 949     -58.623 -16.975  23.976  1.00 16.26           C
ATOM   3352 1HG  PRO A 949     -58.256 -16.789  23.065  1.00 16.26           H
ATOM   3353 2HG  PRO A 949     -58.156 -17.768  24.368  1.00 16.26           H
ATOM   3354  CD  PRO A 949     -60.122 -17.186  23.932  1.00 16.26           C
ATOM   3355 1HD  PRO A 949     -60.411 -17.574  23.057  1.00 16.26           H
ATOM   3356 2HD  PRO A 949     -60.429 -17.778  24.677  1.00 16.26           H
ATOM   3357  N   ARG A 950     -58.541 -12.938  23.344  1.00 24.10           N
ATOM   3358  H   ARG A 950     -58.362 -12.581  24.261  1.00 24.10           H
ATOM   3359  CA  ARG A 950     -58.059 -12.201  22.170  1.00 24.10           C
ATOM   3360  HA  ARG A 950     -58.763 -12.328  21.471  1.00 24.10           H
ATOM   3361  C   ARG A 950     -56.746 -12.790  21.684  1.00 24.10           C
ATOM   3362  O   ARG A 950     -55.673 -12.211  21.842  1.00 24.10           O
ATOM   3363  CB  ARG A 950     -57.934 -10.703  22.432  1.00 24.10           C
ATOM   3364 1HB  ARG A 950     -57.361 -10.560  23.239  1.00 24.10           H
ATOM   3365 2HB  ARG A 950     -57.507 -10.268  21.639  1.00 24.10           H
ATOM   3366  CG  ARG A 950     -59.278 -10.053  22.673  1.00 24.10           C
ATOM   3367 1HG  ARG A 950     -59.954 -10.466  22.063  1.00 24.10           H
ATOM   3368 2HG  ARG A 950     -59.549 -10.207  23.623  1.00 24.10           H
ATOM   3369  CD  ARG A 950     -59.233  -8.571  22.415  1.00 24.10           C
ATOM   3370 1HD  ARG A 950     -59.934  -8.111  22.960  1.00 24.10           H
ATOM   3371 2HD  ARG A 950     -58.332  -8.212  22.658  1.00 24.10           H
ATOM   3372  NE  ARG A 950     -59.484  -8.302  20.991  1.00 24.10           N
ATOM   3373  HE  ARG A 950     -58.730  -8.488  20.361  1.00 24.10           H
ATOM   3374  CZ  ARG A 950     -60.604  -7.839  20.453  1.00 24.10           C
ATOM   3375  NH1 ARG A 950     -60.674  -7.687  19.164  1.00 24.10           N
ATOM   3376 1HH1 ARG A 950     -59.889  -7.918  18.590  1.00 24.10           H
ATOM   3377 2HH1 ARG A 950     -61.513  -7.339  18.746  1.00 24.10           H
ATOM   3378  NH2 ARG A 950     -61.661  -7.501  21.143  1.00 24.10           N
ATOM   3379 1HH2 ARG A 950     -61.656  -7.585  22.139  1.00 24.10           H
ATOM   3380 2HH2 ARG A 950     -62.475  -7.158  20.675  1.00 24.10           H
ATOM   3381  N   PHE A 951     -56.843 -13.975  21.108  1.00 31.69           N
ATOM   3382  H   PHE A 951     -57.733 -14.430  21.074  1.00 31.69           H
ATOM   3383  CA  PHE A 951     -55.684 -14.635  20.521  1.00 31.69           C
ATOM   3384  HA  PHE A 951     -55.057 -14.708  21.296  1.00 31.69           H
ATOM   3385  C   PHE A 951     -54.973 -13.818  19.429  1.00 31.69           C
ATOM   3386  O   PHE A 951     -53.742 -13.713  19.486  1.00 31.69           O
ATOM   3387  CB  PHE A 951     -56.074 -16.015  19.990  1.00 31.69           C
ATOM   3388 1HB  PHE A 951     -56.942 -16.288  20.404  1.00 31.69           H
ATOM   3389 2HB  PHE A 951     -56.179 -15.963  18.997  1.00 31.69           H
ATOM   3390  CG  PHE A 951     -55.054 -17.075  20.298  1.00 31.69           C
ATOM   3391  CD1 PHE A 951     -55.332 -18.070  21.252  1.00 31.69           C
ATOM   3392  HD1 PHE A 951     -56.238 -18.112  21.674  1.00 31.69           H
ATOM   3393  CD2 PHE A 951     -53.799 -17.064  19.665  1.00 31.69           C
ATOM   3394  HD2 PHE A 951     -53.611 -16.390  18.950  1.00 31.69           H
ATOM   3395  CE1 PHE A 951     -54.341 -19.014  21.622  1.00 31.69           C
ATOM   3396  HE1 PHE A 951     -54.543 -19.711  22.310  1.00 31.69           H
ATOM   3397  CE2 PHE A 951     -52.798 -17.997  20.029  1.00 31.69           C
ATOM   3398  HE2 PHE A 951     -51.902 -17.967  19.587  1.00 31.69           H
ATOM   3399  CZ  PHE A 951     -53.066 -18.966  21.014  1.00 31.69           C
ATOM   3400  HZ  PHE A 951     -52.357 -19.618  21.283  1.00 31.69           H
ATOM   3401  N   PRO A 952     -55.702 -13.170  18.489  1.00 22.35           N
ATOM   3402  CA  PRO A 952     -54.900 -12.494  17.463  1.00 22.35           C
ATOM   3403  HA  PRO A 952     -54.125 -13.081  17.228  1.00 22.35           H
ATOM   3404  C   PRO A 952     -54.191 -11.204  17.896  1.00 22.35           C
ATOM   3405  O   PRO A 952     -53.333 -10.697  17.179  1.00 22.35           O
ATOM   3406  CB  PRO A 952     -55.916 -12.268  16.341  1.00 22.35           C
ATOM   3407 1HB  PRO A 952     -55.690 -11.464  15.791  1.00 22.35           H
ATOM   3408 2HB  PRO A 952     -55.996 -13.067  15.745  1.00 22.35           H
ATOM   3409  CG  PRO A 952     -57.164 -12.050  17.036  1.00 22.35           C
ATOM   3410 1HG  PRO A 952     -57.213 -11.105  17.360  1.00 22.35           H
ATOM   3411 2HG  PRO A 952     -57.932 -12.233  16.423  1.00 22.35           H
ATOM   3412  CD  PRO A 952     -57.139 -13.018  18.181  1.00 22.35           C
ATOM   3413 1HD  PRO A 952     -57.631 -12.653  18.971  1.00 22.35           H
ATOM   3414 2HD  PRO A 952     -57.536 -13.897  17.918  1.00 22.35           H
ATOM   3415  N   GLU A 953     -54.434 -10.707  19.103  1.00  1.98           N
ATOM   3416  H   GLU A 953     -55.195 -11.068  19.643  1.00  1.98           H
ATOM   3417  CA  GLU A 953     -53.600  -9.636  19.652  1.00  1.98           C
ATOM   3418  HA  GLU A 953     -53.629  -8.896  18.980  1.00  1.98           H
ATOM   3419  C   GLU A 953     -52.156 -10.123  19.843  1.00  1.98           C
ATOM   3420  O   GLU A 953     -51.196  -9.367  19.697  1.00  1.98           O
ATOM   3421  CB  GLU A 953     -54.168  -9.165  20.996  1.00  1.98           C
ATOM   3422 1HB  GLU A 953     -55.148  -9.001  20.885  1.00  1.98           H
ATOM   3423 2HB  GLU A 953     -54.025  -9.889  21.671  1.00  1.98           H
ATOM   3424  CG  GLU A 953     -53.531  -7.888  21.528  1.00  1.98           C
ATOM   3425 1HG  GLU A 953     -52.560  -8.064  21.690  1.00  1.98           H
ATOM   3426 2HG  GLU A 953     -53.630  -7.174  20.835  1.00  1.98           H
ATOM   3427  CD  GLU A 953     -54.151  -7.387  22.826  1.00  1.98           C
ATOM   3428  OE1 GLU A 953     -54.642  -8.181  23.667  1.00  1.98           O
ATOM   3429  OE2 GLU A 953     -54.112  -6.160  23.046  1.00  1.98           O
ATOM   3430  N   TRP A 954     -51.996 -11.405  20.147  1.00 31.76           N
ATOM   3431  H   TRP A 954     -52.803 -11.992  20.211  1.00 31.76           H
ATOM   3432  CA  TRP A 954     -50.676 -11.985  20.391  1.00 31.76           C
ATOM   3433  HA  TRP A 954     -50.156 -11.246  20.820  1.00 31.76           H
ATOM   3434  C   TRP A 954     -49.962 -12.398  19.106  1.00 31.76           C
ATOM   3435  O   TRP A 954     -48.736 -12.318  19.031  1.00 31.76           O
ATOM   3436  CB  TRP A 954     -50.810 -13.203  21.310  1.00 31.76           C
ATOM   3437 1HB  TRP A 954     -51.095 -12.895  22.218  1.00 31.76           H
ATOM   3438 2HB  TRP A 954     -51.503 -13.819  20.934  1.00 31.76           H
ATOM   3439  CG  TRP A 954     -49.529 -13.976  21.459  1.00 31.76           C
ATOM   3440  CD1 TRP A 954     -48.486 -13.692  22.282  1.00 31.76           C
ATOM   3441  HD1 TRP A 954     -48.478 -12.940  22.941  1.00 31.76           H
ATOM   3442  CD2 TRP A 954     -49.115 -15.131  20.703  1.00 31.76           C
ATOM   3443  NE1 TRP A 954     -47.447 -14.565  22.097  1.00 31.76           N
ATOM   3444  HE1 TRP A 954     -46.578 -14.550  22.592  1.00 31.76           H
ATOM   3445  CE2 TRP A 954     -47.794 -15.460  21.124  1.00 31.76           C
ATOM   3446  CE3 TRP A 954     -49.729 -15.925  19.713  1.00 31.76           C
ATOM   3447  HE3 TRP A 954     -50.658 -15.722  19.405  1.00 31.76           H
ATOM   3448  CZ2 TRP A 954     -47.075 -16.541  20.573  1.00 31.76           C
ATOM   3449  HZ2 TRP A 954     -46.144 -16.744  20.876  1.00 31.76           H
ATOM   3450  CZ3 TRP A 954     -49.010 -17.018  19.159  1.00 31.76           C
ATOM   3451  HZ3 TRP A 954     -49.434 -17.584  18.452  1.00 31.76           H
ATOM   3452  CH2 TRP A 954     -47.689 -17.314  19.603  1.00 31.76           C
ATOM   3453  HH2 TRP A 954     -47.199 -18.091  19.208  1.00 31.76           H
ATOM   3454  N   ILE A 955     -50.705 -12.807  18.081  1.00 33.96           N
ATOM   3455  H   ILE A 955     -51.702 -12.750  18.141  1.00 33.96           H
ATOM   3456  CA  ILE A 955     -50.081 -13.342  16.859  1.00 33.96           C
ATOM   3457  HA  ILE A 955     -49.446 -14.010  17.248  1.00 33.96           H
ATOM   3458  C   ILE A 955     -49.303 -12.291  16.084  1.00 33.96           C
ATOM   3459  O   ILE A 955     -48.510 -12.597  15.201  1.00 33.96           O
ATOM   3460  CB  ILE A 955     -51.076 -14.043  15.897  1.00 33.96           C
ATOM   3461  HB  ILE A 955     -50.573 -14.563  15.206  1.00 33.96           H
ATOM   3462  CG1 ILE A 955     -51.920 -13.035  15.093  1.00 33.96           C
ATOM   3463 1HG1 ILE A 955     -52.522 -12.550  15.728  1.00 33.96           H
ATOM   3464 2HG1 ILE A 955     -51.301 -12.383  14.656  1.00 33.96           H
ATOM   3465  CG2 ILE A 955     -51.923 -15.033  16.695  1.00 33.96           C
ATOM   3466 1HG2 ILE A 955     -52.577 -15.504  16.103  1.00 33.96           H
ATOM   3467 2HG2 ILE A 955     -52.439 -14.566  17.413  1.00 33.96           H
ATOM   3468 3HG2 ILE A 955     -51.349 -15.726  17.131  1.00 33.96           H
ATOM   3469  CD1 ILE A 955     -52.789 -13.640  14.009  1.00 33.96           C
ATOM   3470 1HD1 ILE A 955     -53.308 -12.932  13.529  1.00 33.96           H
ATOM   3471 2HD1 ILE A 955     -53.442 -14.291  14.395  1.00 33.96           H
ATOM   3472 3HD1 ILE A 955     -52.234 -14.126  13.334  1.00 33.96           H
ATOM   3473  N   THR A 956     -49.486 -11.045  16.485  1.00 31.65           N
ATOM   3474  H   THR A 956     -50.181 -10.861  17.180  1.00 31.65           H
ATOM   3475  CA  THR A 956     -48.720  -9.935  15.957  1.00 31.65           C
ATOM   3476  HA  THR A 956     -48.920  -9.871  14.979  1.00 31.65           H
ATOM   3477  C   THR A 956     -47.232 -10.211  16.165  1.00 31.65           C
ATOM   3478  O   THR A 956     -46.429  -9.934  15.291  1.00 31.65           O
ATOM   3479  CB  THR A 956     -49.142  -8.645  16.687  1.00 31.65           C
ATOM   3480  HB  THR A 956     -48.559  -7.887  16.394  1.00 31.65           H
ATOM   3481  OG1 THR A 956     -48.976  -8.822  18.099  1.00 31.65           O
ATOM   3482  HG1 THR A 956     -48.939  -7.966  18.526  1.00 31.65           H
ATOM   3483  CG2 THR A 956     -50.620  -8.335  16.453  1.00 31.65           C
ATOM   3484 1HG2 THR A 956     -50.890  -7.498  16.928  1.00 31.65           H
ATOM   3485 2HG2 THR A 956     -51.199  -9.078  16.787  1.00 31.65           H
ATOM   3486 3HG2 THR A 956     -50.810  -8.211  15.479  1.00 31.65           H
ATOM   3487  N   ILE A 957     -46.849 -10.835  17.272  1.00  0.00           N
ATOM   3488  H   ILE A 957     -47.539 -11.124  17.936  1.00  0.00           H
ATOM   3489  CA  ILE A 957     -45.435 -11.108  17.540  1.00  0.00           C
ATOM   3490  HA  ILE A 957     -44.993 -10.223  17.397  1.00  0.00           H
ATOM   3491  C   ILE A 957     -44.839 -12.093  16.512  1.00  0.00           C
ATOM   3492  O   ILE A 957     -43.877 -11.716  15.823  1.00  0.00           O
ATOM   3493  CB  ILE A 957     -45.194 -11.551  19.022  1.00  0.00           C
ATOM   3494  HB  ILE A 957     -45.663 -12.418  19.193  1.00  0.00           H
ATOM   3495  CG1 ILE A 957     -45.776 -10.498  19.991  1.00  0.00           C
ATOM   3496 1HG1 ILE A 957     -45.213  -9.674  19.930  1.00  0.00           H
ATOM   3497 2HG1 ILE A 957     -46.709 -10.287  19.699  1.00  0.00           H
ATOM   3498  CG2 ILE A 957     -43.679 -11.768  19.283  1.00  0.00           C
ATOM   3499 1HG2 ILE A 957     -43.515 -12.051  20.228  1.00  0.00           H
ATOM   3500 2HG2 ILE A 957     -43.163 -10.927  19.121  1.00  0.00           H
ATOM   3501 3HG2 ILE A 957     -43.310 -12.476  18.681  1.00  0.00           H
ATOM   3502  CD1 ILE A 957     -45.830 -10.921  21.463  1.00  0.00           C
ATOM   3503 1HD1 ILE A 957     -46.216 -10.194  22.031  1.00  0.00           H
ATOM   3504 2HD1 ILE A 957     -44.915 -11.129  21.810  1.00  0.00           H
ATOM   3505 3HD1 ILE A 957     -46.396 -11.737  21.581  1.00  0.00           H
ATOM   3506  N   PRO A 958     -45.378 -13.326  16.350  1.00 14.98           N
ATOM   3507  CA  PRO A 958     -44.774 -14.096  15.253  1.00 14.98           C
ATOM   3508  HA  PRO A 958     -43.781 -14.007  15.336  1.00 14.98           H
ATOM   3509  C   PRO A 958     -45.036 -13.590  13.826  1.00 14.98           C
ATOM   3510  O   PRO A 958     -44.217 -13.858  12.953  1.00 14.98           O
ATOM   3511  CB  PRO A 958     -45.348 -15.501  15.462  1.00 14.98           C
ATOM   3512 1HB  PRO A 958     -45.456 -15.985  14.594  1.00 14.98           H
ATOM   3513 2HB  PRO A 958     -44.775 -16.043  16.077  1.00 14.98           H
ATOM   3514  CG  PRO A 958     -46.664 -15.269  16.076  1.00 14.98           C
ATOM   3515 1HG  PRO A 958     -47.333 -14.999  15.384  1.00 14.98           H
ATOM   3516 2HG  PRO A 958     -46.984 -16.092  16.546  1.00 14.98           H
ATOM   3517  CD  PRO A 958     -46.388 -14.147  17.048  1.00 14.98           C
ATOM   3518 1HD  PRO A 958     -47.213 -13.611  17.228  1.00 14.98           H
ATOM   3519 2HD  PRO A 958     -46.022 -14.495  17.911  1.00 14.98           H
ATOM   3520  N   LEU A 959     -46.088 -12.827  13.550  1.00  4.69           N
ATOM   3521  H   LEU A 959     -46.774 -12.649  14.255  1.00  4.69           H
ATOM   3522  CA  LEU A 959     -46.245 -12.244  12.210  1.00  4.69           C
ATOM   3523  HA  LEU A 959     -46.147 -13.022  11.589  1.00  4.69           H
ATOM   3524  C   LEU A 959     -45.164 -11.198  11.932  1.00  4.69           C
ATOM   3525  O   LEU A 959     -44.599 -11.139  10.845  1.00  4.69           O
ATOM   3526  CB  LEU A 959     -47.623 -11.597  12.034  1.00  4.69           C
ATOM   3527 1HB  LEU A 959     -47.768 -10.998  12.822  1.00  4.69           H
ATOM   3528 2HB  LEU A 959     -47.584 -11.047  11.200  1.00  4.69           H
ATOM   3529  CG  LEU A 959     -48.858 -12.508  11.921  1.00  4.69           C
ATOM   3530  HG  LEU A 959     -48.857 -13.121  12.711  1.00  4.69           H
ATOM   3531  CD1 LEU A 959     -50.105 -11.638  11.902  1.00  4.69           C
ATOM   3532 1HD1 LEU A 959     -50.931 -12.197  11.829  1.00  4.69           H
ATOM   3533 2HD1 LEU A 959     -50.091 -11.008  11.125  1.00  4.69           H
ATOM   3534 3HD1 LEU A 959     -50.175 -11.094  12.738  1.00  4.69           H
ATOM   3535  CD2 LEU A 959     -48.847 -13.400  10.680  1.00  4.69           C
ATOM   3536 1HD2 LEU A 959     -49.665 -13.975  10.644  1.00  4.69           H
ATOM   3537 2HD2 LEU A 959     -48.048 -14.002  10.678  1.00  4.69           H
ATOM   3538 3HD2 LEU A 959     -48.820 -12.851   9.844  1.00  4.69           H
ATOM   3539  N   VAL A 960     -44.809 -10.410  12.934  1.00 11.21           N
ATOM   3540  H   VAL A 960     -45.311 -10.469  13.797  1.00 11.21           H
ATOM   3541  CA  VAL A 960     -43.705  -9.454  12.820  1.00 11.21           C
ATOM   3542  HA  VAL A 960     -43.817  -8.945  11.966  1.00 11.21           H
ATOM   3543  C   VAL A 960     -42.371 -10.206  12.693  1.00 11.21           C
ATOM   3544  O   VAL A 960     -41.440  -9.734  12.040  1.00 11.21           O
ATOM   3545  CB  VAL A 960     -43.781  -8.448  14.011  1.00 11.21           C
ATOM   3546  HB  VAL A 960     -43.861  -8.983  14.852  1.00 11.21           H
ATOM   3547  CG1 VAL A 960     -42.538  -7.595  14.161  1.00 11.21           C
ATOM   3548 1HG1 VAL A 960     -42.626  -6.966  14.933  1.00 11.21           H
ATOM   3549 2HG1 VAL A 960     -42.375  -7.051  13.338  1.00 11.21           H
ATOM   3550 3HG1 VAL A 960     -41.730  -8.163  14.319  1.00 11.21           H
ATOM   3551  CG2 VAL A 960     -44.981  -7.501  13.805  1.00 11.21           C
ATOM   3552 1HG2 VAL A 960     -45.053  -6.845  14.556  1.00 11.21           H
ATOM   3553 2HG2 VAL A 960     -45.839  -8.013  13.762  1.00 11.21           H
ATOM   3554 3HG2 VAL A 960     -44.888  -6.985  12.954  1.00 11.21           H
ATOM   3555  N   CYS A 961     -42.282 -11.436  13.182  1.00 12.78           N
ATOM   3556  H   CYS A 961     -43.026 -11.808  13.737  1.00 12.78           H
ATOM   3557  CA  CYS A 961     -41.095 -12.251  12.910  1.00 12.78           C
ATOM   3558  HA  CYS A 961     -40.343 -11.632  13.137  1.00 12.78           H
ATOM   3559  C   CYS A 961     -40.990 -12.672  11.437  1.00 12.78           C
ATOM   3560  O   CYS A 961     -39.881 -12.904  10.952  1.00 12.78           O
ATOM   3561  CB  CYS A 961     -41.047 -13.497  13.798  1.00 12.78           C
ATOM   3562 1HB  CYS A 961     -41.872 -14.010  13.561  1.00 12.78           H
ATOM   3563 2HB  CYS A 961     -40.241 -14.000  13.486  1.00 12.78           H
ATOM   3564  SG  CYS A 961     -40.969 -13.119  15.564  1.00 12.78           S
ATOM   3565  HG  CYS A 961     -40.950 -11.810  15.734  1.00 12.78           H
ATOM   3566  N   ILE A 962     -42.098 -12.724  10.705  1.00  0.00           N
ATOM   3567  H   ILE A 962     -42.983 -12.562  11.141  1.00  0.00           H
ATOM   3568  CA  ILE A 962     -42.045 -13.015   9.267  1.00  0.00           C
ATOM   3569  HA  ILE A 962     -41.494 -13.846   9.192  1.00  0.00           H
ATOM   3570  C   ILE A 962     -41.406 -11.809   8.591  1.00  0.00           C
ATOM   3571  O   ILE A 962     -40.478 -11.968   7.806  1.00  0.00           O
ATOM   3572  CB  ILE A 962     -43.446 -13.283   8.616  1.00  0.00           C
ATOM   3573  HB  ILE A 962     -44.004 -12.459   8.714  1.00  0.00           H
ATOM   3574  CG1 ILE A 962     -44.174 -14.433   9.338  1.00  0.00           C
ATOM   3575 1HG1 ILE A 962     -43.707 -15.289   9.118  1.00  0.00           H
ATOM   3576 2HG1 ILE A 962     -44.124 -14.269  10.323  1.00  0.00           H
ATOM   3577  CG2 ILE A 962     -43.303 -13.606   7.100  1.00  0.00           C
ATOM   3578 1HG2 ILE A 962     -44.196 -13.777   6.684  1.00  0.00           H
ATOM   3579 2HG2 ILE A 962     -42.737 -14.418   6.958  1.00  0.00           H
ATOM   3580 3HG2 ILE A 962     -42.877 -12.846   6.610  1.00  0.00           H
ATOM   3581  CD1 ILE A 962     -45.639 -14.597   8.970  1.00  0.00           C
ATOM   3582 1HD1 ILE A 962     -46.051 -15.358   9.471  1.00  0.00           H
ATOM   3583 2HD1 ILE A 962     -45.745 -14.780   7.993  1.00  0.00           H
ATOM   3584 3HD1 ILE A 962     -46.157 -13.770   9.186  1.00  0.00           H
ATOM   3585  N   TYR A 963     -41.845 -10.607   8.951  1.00  0.00           N
ATOM   3586  H   TYR A 963     -42.588 -10.540   9.617  1.00  0.00           H
ATOM   3587  CA  TYR A 963     -41.268  -9.376   8.397  1.00  0.00           C
ATOM   3588  HA  TYR A 963     -41.416  -9.427   7.409  1.00  0.00           H
ATOM   3589  C   TYR A 963     -39.774  -9.307   8.710  1.00  0.00           C
ATOM   3590  O   TYR A 963     -38.953  -8.952   7.863  1.00  0.00           O
ATOM   3591  CB  TYR A 963     -41.967  -8.139   8.984  1.00  0.00           C
ATOM   3592 1HB  TYR A 963     -42.939  -8.184   8.752  1.00  0.00           H
ATOM   3593 2HB  TYR A 963     -41.860  -8.156   9.978  1.00  0.00           H
ATOM   3594  CG  TYR A 963     -41.423  -6.814   8.475  1.00  0.00           C
ATOM   3595  CD1 TYR A 963     -42.106  -6.077   7.487  1.00  0.00           C
ATOM   3596  HD1 TYR A 963     -42.956  -6.436   7.102  1.00  0.00           H
ATOM   3597  CD2 TYR A 963     -40.226  -6.275   8.994  1.00  0.00           C
ATOM   3598  HD2 TYR A 963     -39.735  -6.772   9.709  1.00  0.00           H
ATOM   3599  CE1 TYR A 963     -41.599  -4.829   7.032  1.00  0.00           C
ATOM   3600  HE1 TYR A 963     -42.100  -4.307   6.342  1.00  0.00           H
ATOM   3601  CE2 TYR A 963     -39.706  -5.044   8.523  1.00  0.00           C
ATOM   3602  HE2 TYR A 963     -38.845  -4.689   8.888  1.00  0.00           H
ATOM   3603  CZ  TYR A 963     -40.399  -4.332   7.551  1.00  0.00           C
ATOM   3604  OH  TYR A 963     -39.876  -3.144   7.111  1.00  0.00           O
ATOM   3605  HH  TYR A 963     -38.928  -3.231   7.008  1.00  0.00           H
ATOM   3606  N   MET A 964     -39.416  -9.666   9.935  1.00  0.00           N
ATOM   3607  H   MET A 964     -40.122  -9.959  10.580  1.00  0.00           H
ATOM   3608  CA  MET A 964     -38.023  -9.647  10.370  1.00  0.00           C
ATOM   3609  HA  MET A 964     -37.709  -8.703  10.270  1.00  0.00           H
ATOM   3610  C   MET A 964     -37.163 -10.548   9.490  1.00  0.00           C
ATOM   3611  O   MET A 964     -36.056 -10.172   9.098  1.00  0.00           O
ATOM   3612  CB  MET A 964     -37.946 -10.099  11.831  1.00  0.00           C
ATOM   3613 1HB  MET A 964     -38.566  -9.524  12.365  1.00  0.00           H
ATOM   3614 2HB  MET A 964     -38.252 -11.050  11.876  1.00  0.00           H
ATOM   3615  CG  MET A 964     -36.571 -10.024  12.480  1.00  0.00           C
ATOM   3616 1HG  MET A 964     -35.991 -10.634  11.941  1.00  0.00           H
ATOM   3617 2HG  MET A 964     -36.270  -9.079  12.353  1.00  0.00           H
ATOM   3618  SD  MET A 964     -36.648 -10.501  14.228  1.00  0.00           S
ATOM   3619  CE  MET A 964     -36.970 -12.297  14.168  1.00  0.00           C
ATOM   3620 1HE  MET A 964     -37.034 -12.681  15.089  1.00  0.00           H
ATOM   3621 2HE  MET A 964     -36.237 -12.777  13.686  1.00  0.00           H
ATOM   3622 3HE  MET A 964     -37.829 -12.492  13.694  1.00  0.00           H
ATOM   3623  N   LEU A 965     -37.669 -11.728   9.159  1.00  0.00           N
ATOM   3624  H   LEU A 965     -38.579 -11.981   9.488  1.00  0.00           H
ATOM   3625  CA  LEU A 965     -36.925 -12.664   8.324  1.00  0.00           C
ATOM   3626  HA  LEU A 965     -35.983 -12.619   8.658  1.00  0.00           H
ATOM   3627  C   LEU A 965     -36.918 -12.260   6.852  1.00  0.00           C
ATOM   3628  O   LEU A 965     -35.871 -12.308   6.215  1.00  0.00           O
ATOM   3629  CB  LEU A 965     -37.514 -14.068   8.491  1.00  0.00           C
ATOM   3630 1HB  LEU A 965     -37.532 -14.260   9.472  1.00  0.00           H
ATOM   3631 2HB  LEU A 965     -38.450 -14.033   8.141  1.00  0.00           H
ATOM   3632  CG  LEU A 965     -36.820 -15.261   7.809  1.00  0.00           C
ATOM   3633  HG  LEU A 965     -36.886 -15.106   6.823  1.00  0.00           H
ATOM   3634  CD1 LEU A 965     -35.327 -15.392   8.125  1.00  0.00           C
ATOM   3635 1HD1 LEU A 965     -34.930 -16.181   7.657  1.00  0.00           H
ATOM   3636 2HD1 LEU A 965     -35.177 -15.510   9.107  1.00  0.00           H
ATOM   3637 3HD1 LEU A 965     -34.826 -14.577   7.833  1.00  0.00           H
ATOM   3638  CD2 LEU A 965     -37.524 -16.547   8.233  1.00  0.00           C
ATOM   3639 1HD2 LEU A 965     -37.098 -17.346   7.808  1.00  0.00           H
ATOM   3640 2HD2 LEU A 965     -38.487 -16.533   7.965  1.00  0.00           H
ATOM   3641 3HD2 LEU A 965     -37.482 -16.668   9.225  1.00  0.00           H
ATOM   3642  N   SER A 966     -38.051 -11.841   6.306  1.00  0.00           N
ATOM   3643  H   SER A 966     -38.867 -11.751   6.878  1.00  0.00           H
ATOM   3644  CA  SER A 966     -38.132 -11.507   4.884  1.00  0.00           C
ATOM   3645  HA  SER A 966     -37.776 -12.309   4.405  1.00  0.00           H
ATOM   3646  C   SER A 966     -37.273 -10.296   4.547  1.00  0.00           C
ATOM   3647  O   SER A 966     -36.551 -10.292   3.550  1.00  0.00           O
ATOM   3648  CB  SER A 966     -39.585 -11.228   4.489  1.00  0.00           C
ATOM   3649 1HB  SER A 966     -39.647 -10.961   3.527  1.00  0.00           H
ATOM   3650 2HB  SER A 966     -40.158 -12.032   4.650  1.00  0.00           H
ATOM   3651  OG  SER A 966     -40.111 -10.165   5.264  1.00  0.00           O
ATOM   3652  HG  SER A 966     -40.230  -9.394   4.710  1.00  0.00           H
ATOM   3653  N   THR A 967     -37.293  -9.292   5.412  1.00  0.00           N
ATOM   3654  H   THR A 967     -37.878  -9.355   6.221  1.00  0.00           H
ATOM   3655  CA  THR A 967     -36.481  -8.096   5.211  1.00  0.00           C
ATOM   3656  HA  THR A 967     -36.694  -7.757   4.295  1.00  0.00           H
ATOM   3657  C   THR A 967     -35.009  -8.475   5.298  1.00  0.00           C
ATOM   3658  O   THR A 967     -34.192  -8.014   4.511  1.00  0.00           O
ATOM   3659  CB  THR A 967     -36.831  -7.015   6.258  1.00  0.00           C
ATOM   3660  HB  THR A 967     -36.571  -7.335   7.169  1.00  0.00           H
ATOM   3661  OG1 THR A 967     -38.243  -6.787   6.223  1.00  0.00           O
ATOM   3662  HG1 THR A 967     -38.414  -5.845   6.215  1.00  0.00           H
ATOM   3663  CG2 THR A 967     -36.158  -5.684   5.977  1.00  0.00           C
ATOM   3664 1HG2 THR A 967     -36.403  -5.005   6.670  1.00  0.00           H
ATOM   3665 2HG2 THR A 967     -36.432  -5.325   5.085  1.00  0.00           H
ATOM   3666 3HG2 THR A 967     -35.162  -5.779   5.978  1.00  0.00           H
ATOM   3667  N   ASN A 968     -34.664  -9.378   6.206  1.00  8.22           N
ATOM   3668  H   ASN A 968     -35.356  -9.750   6.824  1.00  8.22           H
ATOM   3669  CA  ASN A 968     -33.279  -9.833   6.309  1.00  8.22           C
ATOM   3670  HA  ASN A 968     -32.753  -8.996   6.459  1.00  8.22           H
ATOM   3671  C   ASN A 968     -32.806 -10.508   5.026  1.00  8.22           C
ATOM   3672  O   ASN A 968     -31.690 -10.265   4.580  1.00  8.22           O
ATOM   3673  CB  ASN A 968     -33.114 -10.801   7.482  1.00  8.22           C
ATOM   3674 1HB  ASN A 968     -34.016 -11.120   7.774  1.00  8.22           H
ATOM   3675 2HB  ASN A 968     -32.563 -11.582   7.189  1.00  8.22           H
ATOM   3676  CG  ASN A 968     -32.437 -10.161   8.657  1.00  8.22           C
ATOM   3677  OD1 ASN A 968     -31.227 -10.187   8.762  1.00  8.22           O
ATOM   3678  ND2 ASN A 968     -33.199  -9.577   9.537  1.00  8.22           N
ATOM   3679 1HD2 ASN A 968     -32.791  -9.129  10.333  1.00  8.22           H
ATOM   3680 2HD2 ASN A 968     -34.192  -9.576   9.417  1.00  8.22           H
ATOM   3681  N   ILE A 969     -33.645 -11.331   4.411  1.00  0.00           N
ATOM   3682  H   ILE A 969     -34.554 -11.488   4.797  1.00  0.00           H
ATOM   3683  CA  ILE A 969     -33.258 -12.013   3.174  1.00  0.00           C
ATOM   3684  HA  ILE A 969     -32.373 -12.429   3.384  1.00  0.00           H
ATOM   3685  C   ILE A 969     -33.132 -10.985   2.046  1.00  0.00           C
ATOM   3686  O   ILE A 969     -32.175 -11.022   1.277  1.00  0.00           O
ATOM   3687  CB  ILE A 969     -34.274 -13.122   2.762  1.00  0.00           C
ATOM   3688  HB  ILE A 969     -35.159 -12.677   2.626  1.00  0.00           H
ATOM   3689  CG1 ILE A 969     -34.415 -14.195   3.858  1.00  0.00           C
ATOM   3690 1HG1 ILE A 969     -33.659 -14.843   3.760  1.00  0.00           H
ATOM   3691 2HG1 ILE A 969     -34.354 -13.743   4.748  1.00  0.00           H
ATOM   3692  CG2 ILE A 969     -33.812 -13.830   1.460  1.00  0.00           C
ATOM   3693 1HG2 ILE A 969     -34.460 -14.543   1.190  1.00  0.00           H
ATOM   3694 2HG2 ILE A 969     -32.917 -14.259   1.583  1.00  0.00           H
ATOM   3695 3HG2 ILE A 969     -33.739 -13.179   0.704  1.00  0.00           H
ATOM   3696  CD1 ILE A 969     -35.731 -14.987   3.814  1.00  0.00           C
ATOM   3697 1HD1 ILE A 969     -35.765 -15.666   4.547  1.00  0.00           H
ATOM   3698 2HD1 ILE A 969     -35.830 -15.469   2.943  1.00  0.00           H
ATOM   3699 3HD1 ILE A 969     -36.518 -14.380   3.921  1.00  0.00           H
ATOM   3700  N   LEU A 970     -34.053 -10.035   1.965  1.00  0.00           N
ATOM   3701  H   LEU A 970     -34.800 -10.015   2.630  1.00  0.00           H
ATOM   3702  CA  LEU A 970     -33.993  -9.016   0.917  1.00  0.00           C
ATOM   3703  HA  LEU A 970     -33.930  -9.527   0.060  1.00  0.00           H
ATOM   3704  C   LEU A 970     -32.750  -8.127   1.030  1.00  0.00           C
ATOM   3705  O   LEU A 970     -32.094  -7.827   0.033  1.00  0.00           O
ATOM   3706  CB  LEU A 970     -35.265  -8.165   0.964  1.00  0.00           C
ATOM   3707 1HB  LEU A 970     -36.044  -8.791   0.924  1.00  0.00           H
ATOM   3708 2HB  LEU A 970     -35.269  -7.684   1.841  1.00  0.00           H
ATOM   3709  CG  LEU A 970     -35.457  -7.114  -0.143  1.00  0.00           C
ATOM   3710  HG  LEU A 970     -34.690  -6.475  -0.088  1.00  0.00           H
ATOM   3711  CD1 LEU A 970     -35.431  -7.705  -1.557  1.00  0.00           C
ATOM   3712 1HD1 LEU A 970     -35.559  -6.992  -2.246  1.00  0.00           H
ATOM   3713 2HD1 LEU A 970     -36.158  -8.381  -1.676  1.00  0.00           H
ATOM   3714 3HD1 LEU A 970     -34.558  -8.157  -1.741  1.00  0.00           H
ATOM   3715  CD2 LEU A 970     -36.787  -6.398   0.084  1.00  0.00           C
ATOM   3716 1HD2 LEU A 970     -36.946  -5.705  -0.619  1.00  0.00           H
ATOM   3717 2HD2 LEU A 970     -36.801  -5.942   0.974  1.00  0.00           H
ATOM   3718 3HD2 LEU A 970     -37.550  -7.043   0.058  1.00  0.00           H
ATOM   3719  N   LEU A 971     -32.362  -7.753   2.241  1.00  0.00           N
ATOM   3720  H   LEU A 971     -32.914  -7.999   3.038  1.00  0.00           H
ATOM   3721  CA  LEU A 971     -31.130  -6.981   2.419  1.00  0.00           C
ATOM   3722  HA  LEU A 971     -31.201  -6.215   1.780  1.00  0.00           H
ATOM   3723  C   LEU A 971     -29.903  -7.827   2.061  1.00  0.00           C
ATOM   3724  O   LEU A 971     -28.945  -7.326   1.475  1.00  0.00           O
ATOM   3725  CB  LEU A 971     -31.026  -6.438   3.851  1.00  0.00           C
ATOM   3726 1HB  LEU A 971     -31.076  -7.223   4.469  1.00  0.00           H
ATOM   3727 2HB  LEU A 971     -30.130  -6.002   3.937  1.00  0.00           H
ATOM   3728  CG  LEU A 971     -32.082  -5.416   4.318  1.00  0.00           C
ATOM   3729  HG  LEU A 971     -32.975  -5.834   4.152  1.00  0.00           H
ATOM   3730  CD1 LEU A 971     -31.891  -5.112   5.806  1.00  0.00           C
ATOM   3731 1HD1 LEU A 971     -32.568  -4.450   6.126  1.00  0.00           H
ATOM   3732 2HD1 LEU A 971     -30.983  -4.731   5.980  1.00  0.00           H
ATOM   3733 3HD1 LEU A 971     -31.988  -5.941   6.356  1.00  0.00           H
ATOM   3734  CD2 LEU A 971     -32.070  -4.109   3.531  1.00  0.00           C
ATOM   3735 1HD2 LEU A 971     -32.770  -3.480   3.870  1.00  0.00           H
ATOM   3736 2HD2 LEU A 971     -32.248  -4.273   2.561  1.00  0.00           H
ATOM   3737 3HD2 LEU A 971     -31.184  -3.652   3.608  1.00  0.00           H
ATOM   3738  N   VAL A 972     -29.943  -9.127   2.326  1.00  6.58           N
ATOM   3739  H   VAL A 972     -30.711  -9.495   2.850  1.00  6.58           H
ATOM   3740  CA  VAL A 972     -28.886 -10.037   1.867  1.00  6.58           C
ATOM   3741  HA  VAL A 972     -28.036  -9.619   2.186  1.00  6.58           H
ATOM   3742  C   VAL A 972     -28.838 -10.098   0.334  1.00  6.58           C
ATOM   3743  O   VAL A 972     -27.746 -10.178  -0.242  1.00  6.58           O
ATOM   3744  CB  VAL A 972     -29.038 -11.457   2.505  1.00  6.58           C
ATOM   3745  HB  VAL A 972     -29.991 -11.740   2.398  1.00  6.58           H
ATOM   3746  CG1 VAL A 972     -28.166 -12.490   1.813  1.00  6.58           C
ATOM   3747 1HG1 VAL A 972     -28.276 -13.391   2.233  1.00  6.58           H
ATOM   3748 2HG1 VAL A 972     -27.200 -12.240   1.870  1.00  6.58           H
ATOM   3749 3HG1 VAL A 972     -28.406 -12.571   0.845  1.00  6.58           H
ATOM   3750  CG2 VAL A 972     -28.647 -11.424   3.994  1.00  6.58           C
ATOM   3751 1HG2 VAL A 972     -28.742 -12.329   4.409  1.00  6.58           H
ATOM   3752 2HG2 VAL A 972     -29.229 -10.790   4.503  1.00  6.58           H
ATOM   3753 3HG2 VAL A 972     -27.698 -11.131   4.109  1.00  6.58           H
ATOM   3754  N   ASN A 973     -29.974  -9.992  -0.343  1.00  6.54           N
ATOM   3755  H   ASN A 973     -30.839  -9.909   0.151  1.00  6.54           H
ATOM   3756  CA  ASN A 973     -29.972  -9.996  -1.809  1.00  6.54           C
ATOM   3757  HA  ASN A 973     -29.512 -10.855  -2.034  1.00  6.54           H
ATOM   3758  C   ASN A 973     -29.213  -8.785  -2.349  1.00  6.54           C
ATOM   3759  O   ASN A 973     -28.457  -8.910  -3.300  1.00  6.54           O
ATOM   3760  CB  ASN A 973     -31.385  -9.987  -2.415  1.00  6.54           C
ATOM   3761 1HB  ASN A 973     -31.861  -9.164  -2.104  1.00  6.54           H
ATOM   3762 2HB  ASN A 973     -31.305  -9.969  -3.412  1.00  6.54           H
ATOM   3763  CG  ASN A 973     -32.230 -11.186  -2.036  1.00  6.54           C
ATOM   3764  OD1 ASN A 973     -33.444 -11.097  -2.050  1.00  6.54           O
ATOM   3765  ND2 ASN A 973     -31.627 -12.305  -1.740  1.00  6.54           N
ATOM   3766 1HD2 ASN A 973     -32.164 -13.119  -1.517  1.00  6.54           H
ATOM   3767 2HD2 ASN A 973     -30.628 -12.349  -1.736  1.00  6.54           H
ATOM   3768  N   LEU A 974     -29.345  -7.620  -1.728  1.00  3.68           N
ATOM   3769  H   LEU A 974     -30.004  -7.527  -0.982  1.00  3.68           H
ATOM   3770  CA  LEU A 974     -28.530  -6.466  -2.129  1.00  3.68           C
ATOM   3771  HA  LEU A 974     -28.658  -6.362  -3.115  1.00  3.68           H
ATOM   3772  C   LEU A 974     -27.049  -6.719  -1.825  1.00  3.68           C
ATOM   3773  O   LEU A 974     -26.151  -6.394  -2.605  1.00  3.68           O
ATOM   3774  CB  LEU A 974     -29.008  -5.211  -1.388  1.00  3.68           C
ATOM   3775 1HB  LEU A 974     -29.953  -5.044  -1.670  1.00  3.68           H
ATOM   3776 2HB  LEU A 974     -28.983  -5.419  -0.410  1.00  3.68           H
ATOM   3777  CG  LEU A 974     -28.227  -3.900  -1.600  1.00  3.68           C
ATOM   3778  HG  LEU A 974     -27.290  -4.074  -1.296  1.00  3.68           H
ATOM   3779  CD1 LEU A 974     -28.099  -3.450  -3.055  1.00  3.68           C
ATOM   3780 1HD1 LEU A 974     -27.583  -2.596  -3.122  1.00  3.68           H
ATOM   3781 2HD1 LEU A 974     -28.999  -3.298  -3.464  1.00  3.68           H
ATOM   3782 3HD1 LEU A 974     -27.625  -4.139  -3.603  1.00  3.68           H
ATOM   3783  CD2 LEU A 974     -28.890  -2.794  -0.784  1.00  3.68           C
ATOM   3784 1HD2 LEU A 974     -28.407  -1.926  -0.898  1.00  3.68           H
ATOM   3785 2HD2 LEU A 974     -28.891  -3.019   0.190  1.00  3.68           H
ATOM   3786 3HD2 LEU A 974     -29.839  -2.658  -1.069  1.00  3.68           H
ATOM   3787  N   LEU A 975     -26.774  -7.330  -0.685  1.00  0.00           N
ATOM   3788  H   LEU A 975     -27.524  -7.627  -0.094  1.00  0.00           H
ATOM   3789  CA  LEU A 975     -25.395  -7.579  -0.274  1.00  0.00           C
ATOM   3790  HA  LEU A 975     -24.974  -6.681  -0.402  1.00  0.00           H
ATOM   3791  C   LEU A 975     -24.621  -8.566  -1.145  1.00  0.00           C
ATOM   3792  O   LEU A 975     -23.401  -8.449  -1.208  1.00  0.00           O
ATOM   3793  CB  LEU A 975     -25.357  -8.050   1.180  1.00  0.00           C
ATOM   3794 1HB  LEU A 975     -26.020  -8.791   1.284  1.00  0.00           H
ATOM   3795 2HB  LEU A 975     -24.438  -8.395   1.371  1.00  0.00           H
ATOM   3796  CG  LEU A 975     -25.686  -6.960   2.210  1.00  0.00           C
ATOM   3797  HG  LEU A 975     -26.442  -6.410   1.854  1.00  0.00           H
ATOM   3798  CD1 LEU A 975     -26.096  -7.603   3.513  1.00  0.00           C
ATOM   3799 1HD1 LEU A 975     -26.316  -6.911   4.201  1.00  0.00           H
ATOM   3800 2HD1 LEU A 975     -25.361  -8.176   3.877  1.00  0.00           H
ATOM   3801 3HD1 LEU A 975     -26.903  -8.180   3.389  1.00  0.00           H
ATOM   3802  CD2 LEU A 975     -24.499  -6.032   2.458  1.00  0.00           C
ATOM   3803 1HD2 LEU A 975     -24.729  -5.328   3.130  1.00  0.00           H
ATOM   3804 2HD2 LEU A 975     -24.221  -5.572   1.615  1.00  0.00           H
ATOM   3805 3HD2 LEU A 975     -23.711  -6.542   2.804  1.00  0.00           H
ATOM   3806  N   VAL A 976     -25.256  -9.492  -1.855  1.00 15.33           N
ATOM   3807  H   VAL A 976     -26.252  -9.570  -1.801  1.00 15.33           H
ATOM   3808  CA  VAL A 976     -24.489 -10.404  -2.722  1.00 15.33           C
ATOM   3809  HA  VAL A 976     -23.778 -10.769  -2.121  1.00 15.33           H
ATOM   3810  C   VAL A 976     -23.808  -9.624  -3.857  1.00 15.33           C
ATOM   3811  O   VAL A 976     -22.724  -9.993  -4.329  1.00 15.33           O
ATOM   3812  CB  VAL A 976     -25.335 -11.618  -3.242  1.00 15.33           C
ATOM   3813  HB  VAL A 976     -25.931 -11.905  -2.492  1.00 15.33           H
ATOM   3814  CG1 VAL A 976     -26.255 -11.262  -4.407  1.00 15.33           C
ATOM   3815 1HG1 VAL A 976     -26.776 -12.060  -4.709  1.00 15.33           H
ATOM   3816 2HG1 VAL A 976     -25.730 -10.924  -5.188  1.00 15.33           H
ATOM   3817 3HG1 VAL A 976     -26.907 -10.551  -4.144  1.00 15.33           H
ATOM   3818  CG2 VAL A 976     -24.426 -12.786  -3.649  1.00 15.33           C
ATOM   3819 1HG2 VAL A 976     -24.965 -13.561  -3.981  1.00 15.33           H
ATOM   3820 2HG2 VAL A 976     -23.879 -13.102  -2.874  1.00 15.33           H
ATOM   3821 3HG2 VAL A 976     -23.798 -12.514  -4.378  1.00 15.33           H
ATOM   3822  N   ALA A 977     -24.395  -8.497  -4.243  1.00  0.00           N
ATOM   3823  H   ALA A 977     -25.283  -8.250  -3.855  1.00  0.00           H
ATOM   3824  CA  ALA A 977     -23.773  -7.612  -5.220  1.00  0.00           C
ATOM   3825  HA  ALA A 977     -23.457  -8.188  -5.974  1.00  0.00           H
ATOM   3826  C   ALA A 977     -22.591  -6.882  -4.578  1.00  0.00           C
ATOM   3827  O   ALA A 977     -21.546  -6.706  -5.197  1.00  0.00           O
ATOM   3828  CB  ALA A 977     -24.797  -6.611  -5.732  1.00  0.00           C
ATOM   3829 1HB  ALA A 977     -25.574  -7.078  -6.154  1.00  0.00           H
ATOM   3830 2HB  ALA A 977     -24.394  -6.005  -6.417  1.00  0.00           H
ATOM   3831 3HB  ALA A 977     -25.147  -6.043  -4.987  1.00  0.00           H
ATOM   3832  N   MET A 978     -22.741  -6.481  -3.324  1.00  0.00           N
ATOM   3833  H   MET A 978     -23.600  -6.669  -2.848  1.00  0.00           H
ATOM   3834  CA  MET A 978     -21.672  -5.767  -2.623  1.00  0.00           C
ATOM   3835  HA  MET A 978     -21.387  -5.084  -3.296  1.00  0.00           H
ATOM   3836  C   MET A 978     -20.468  -6.640  -2.293  1.00  0.00           C
ATOM   3837  O   MET A 978     -19.339  -6.151  -2.269  1.00  0.00           O
ATOM   3838  CB  MET A 978     -22.188  -5.093  -1.352  1.00  0.00           C
ATOM   3839 1HB  MET A 978     -22.665  -5.777  -0.800  1.00  0.00           H
ATOM   3840 2HB  MET A 978     -21.406  -4.737  -0.840  1.00  0.00           H
ATOM   3841  CG  MET A 978     -23.147  -3.942  -1.628  1.00  0.00           C
ATOM   3842 1HG  MET A 978     -23.970  -4.380  -1.989  1.00  0.00           H
ATOM   3843 2HG  MET A 978     -23.343  -3.555  -0.727  1.00  0.00           H
ATOM   3844  SD  MET A 978     -22.458  -2.708  -2.777  1.00  0.00           S
ATOM   3845  CE  MET A 978     -20.982  -2.051  -1.936  1.00  0.00           C
ATOM   3846 1HE  MET A 978     -20.529  -1.357  -2.496  1.00  0.00           H
ATOM   3847 2HE  MET A 978     -20.320  -2.778  -1.753  1.00  0.00           H
ATOM   3848 3HE  MET A 978     -21.225  -1.630  -1.062  1.00  0.00           H
ATOM   3849  N   PHE A 979     -20.661  -7.943  -2.155  1.00  0.00           N
ATOM   3850  H   PHE A 979     -21.592  -8.303  -2.100  1.00  0.00           H
ATOM   3851  CA  PHE A 979     -19.524  -8.861  -2.082  1.00  0.00           C
ATOM   3852  HA  PHE A 979     -18.948  -8.465  -1.367  1.00  0.00           H
ATOM   3853  C   PHE A 979     -18.744  -8.914  -3.401  1.00  0.00           C
ATOM   3854  O   PHE A 979     -17.624  -9.403  -3.434  1.00  0.00           O
ATOM   3855  CB  PHE A 979     -19.964 -10.274  -1.680  1.00  0.00           C
ATOM   3856 1HB  PHE A 979     -20.791 -10.510  -2.190  1.00  0.00           H
ATOM   3857 2HB  PHE A 979     -19.234 -10.916  -1.913  1.00  0.00           H
ATOM   3858  CG  PHE A 979     -20.265 -10.423  -0.209  1.00  0.00           C
ATOM   3859  CD1 PHE A 979     -21.588 -10.534   0.255  1.00  0.00           C
ATOM   3860  HD1 PHE A 979     -22.343 -10.522  -0.401  1.00  0.00           H
ATOM   3861  CD2 PHE A 979     -19.213 -10.466   0.725  1.00  0.00           C
ATOM   3862  HD2 PHE A 979     -18.267 -10.407   0.406  1.00  0.00           H
ATOM   3863  CE1 PHE A 979     -21.868 -10.663   1.637  1.00  0.00           C
ATOM   3864  HE1 PHE A 979     -22.814 -10.726   1.954  1.00  0.00           H
ATOM   3865  CE2 PHE A 979     -19.477 -10.592   2.111  1.00  0.00           C
ATOM   3866  HE2 PHE A 979     -18.721 -10.603   2.766  1.00  0.00           H
ATOM   3867  CZ  PHE A 979     -20.806 -10.702   2.565  1.00  0.00           C
ATOM   3868  HZ  PHE A 979     -20.996 -10.807   3.541  1.00  0.00           H
ATOM   3869  N   GLY A 980     -19.280  -8.371  -4.487  1.00  8.23           N
ATOM   3870  H   GLY A 980     -20.213  -8.014  -4.448  1.00  8.23           H
ATOM   3871  CA  GLY A 980     -18.533  -8.286  -5.734  1.00  8.23           C
ATOM   3872 1HA  GLY A 980     -18.145  -9.190  -5.916  1.00  8.23           H
ATOM   3873 2HA  GLY A 980     -19.181  -8.049  -6.458  1.00  8.23           H
ATOM   3874  C   GLY A 980     -17.418  -7.257  -5.699  1.00  8.23           C
ATOM   3875  O   GLY A 980     -16.430  -7.394  -6.411  1.00  8.23           O
ATOM   3876  N   TYR A 981     -17.541  -6.251  -4.842  1.00  3.89           N
ATOM   3877  H   TYR A 981     -18.333  -6.238  -4.232  1.00  3.89           H
ATOM   3878  CA  TYR A 981     -16.566  -5.157  -4.750  1.00  3.89           C
ATOM   3879  HA  TYR A 981     -16.275  -5.016  -5.696  1.00  3.89           H
ATOM   3880  C   TYR A 981     -15.318  -5.507  -3.933  1.00  3.89           C
ATOM   3881  O   TYR A 981     -14.462  -4.662  -3.699  1.00  3.89           O
ATOM   3882  CB  TYR A 981     -17.241  -3.908  -4.166  1.00  3.89           C
ATOM   3883 1HB  TYR A 981     -17.731  -4.171  -3.335  1.00  3.89           H
ATOM   3884 2HB  TYR A 981     -16.532  -3.240  -3.938  1.00  3.89           H
ATOM   3885  CG  TYR A 981     -18.231  -3.243  -5.108  1.00  3.89           C
ATOM   3886  CD1 TYR A 981     -19.555  -3.713  -5.229  1.00  3.89           C
ATOM   3887  HD1 TYR A 981     -19.847  -4.506  -4.695  1.00  3.89           H
ATOM   3888  CD2 TYR A 981     -17.846  -2.123  -5.877  1.00  3.89           C
ATOM   3889  HD2 TYR A 981     -16.913  -1.771  -5.803  1.00  3.89           H
ATOM   3890  CE1 TYR A 981     -20.480  -3.076  -6.099  1.00  3.89           C
ATOM   3891  HE1 TYR A 981     -21.419  -3.413  -6.166  1.00  3.89           H
ATOM   3892  CE2 TYR A 981     -18.770  -1.488  -6.757  1.00  3.89           C
ATOM   3893  HE2 TYR A 981     -18.485  -0.696  -7.297  1.00  3.89           H
ATOM   3894  CZ  TYR A 981     -20.074  -1.975  -6.863  1.00  3.89           C
ATOM   3895  OH  TYR A 981     -20.951  -1.362  -7.721  1.00  3.89           O
ATOM   3896  HH  TYR A 981     -20.524  -1.219  -8.566  1.00  3.89           H
ATOM   3897  N   THR A 982     -15.170  -6.765  -3.546  1.00 33.92           N
ATOM   3898  H   THR A 982     -15.861  -7.430  -3.829  1.00 33.92           H
ATOM   3899  CA  THR A 982     -14.048  -7.240  -2.724  1.00 33.92           C
ATOM   3900  HA  THR A 982     -13.889  -6.500  -2.071  1.00 33.92           H
ATOM   3901  C   THR A 982     -12.749  -7.461  -3.514  1.00 33.92           C
ATOM   3902  O   THR A 982     -11.915  -8.295  -3.159  1.00 33.92           O
ATOM   3903  CB  THR A 982     -14.458  -8.579  -2.070  1.00 33.92           C
ATOM   3904  HB  THR A 982     -13.663  -9.013  -1.646  1.00 33.92           H
ATOM   3905  OG1 THR A 982     -14.955  -9.455  -3.086  1.00 33.92           O
ATOM   3906  HG1 THR A 982     -15.066 -10.334  -2.724  1.00 33.92           H
ATOM   3907  CG2 THR A 982     -15.569  -8.387  -1.039  1.00 33.92           C
ATOM   3908 1HG2 THR A 982     -15.826  -9.259  -0.623  1.00 33.92           H
ATOM   3909 2HG2 THR A 982     -16.386  -7.995  -1.462  1.00 33.92           H
ATOM   3910 3HG2 THR A 982     -15.276  -7.771  -0.307  1.00 33.92           H
ATOM   3911  N   VAL A 983     -12.582  -6.719  -4.599  1.00 21.97           N
ATOM   3912  H   VAL A 983     -13.266  -6.016  -4.796  1.00 21.97           H
ATOM   3913  CA  VAL A 983     -11.460  -6.863  -5.528  1.00 21.97           C
ATOM   3914  HA  VAL A 983     -10.945  -7.673  -5.246  1.00 21.97           H
ATOM   3915  C   VAL A 983     -10.588  -5.614  -5.413  1.00 21.97           C
ATOM   3916  O   VAL A 983     -11.023  -4.609  -4.841  1.00 21.97           O
ATOM   3917  CB  VAL A 983     -11.973  -7.056  -6.990  1.00 21.97           C
ATOM   3918  HB  VAL A 983     -11.171  -7.093  -7.586  1.00 21.97           H
ATOM   3919  CG1 VAL A 983     -12.764  -8.368  -7.118  1.00 21.97           C
ATOM   3920 1HG1 VAL A 983     -13.095  -8.497  -8.053  1.00 21.97           H
ATOM   3921 2HG1 VAL A 983     -13.556  -8.370  -6.508  1.00 21.97           H
ATOM   3922 3HG1 VAL A 983     -12.193  -9.155  -6.883  1.00 21.97           H
ATOM   3923  CG2 VAL A 983     -12.868  -5.883  -7.453  1.00 21.97           C
ATOM   3924 1HG2 VAL A 983     -13.187  -6.024  -8.390  1.00 21.97           H
ATOM   3925 2HG2 VAL A 983     -12.367  -5.018  -7.425  1.00 21.97           H
ATOM   3926 3HG2 VAL A 983     -13.672  -5.792  -6.865  1.00 21.97           H
ATOM   3927  N   GLY A 984      -9.370  -5.657  -5.938  1.00 30.32           N
ATOM   3928  H   GLY A 984      -9.051  -6.498  -6.374  1.00 30.32           H
ATOM   3929  CA  GLY A 984      -8.494  -4.499  -5.888  1.00 30.32           C
ATOM   3930 1HA  GLY A 984      -8.715  -3.984  -5.060  1.00 30.32           H
ATOM   3931 2HA  GLY A 984      -7.552  -4.830  -5.833  1.00 30.32           H
ATOM   3932  C   GLY A 984      -8.652  -3.605  -7.104  1.00 30.32           C
ATOM   3933  O   GLY A 984      -8.291  -3.970  -8.221  1.00 30.32           O
ATOM   3934  N   THR A 985      -9.155  -2.396  -6.896  1.00 27.51           N
ATOM   3935  H   THR A 985      -9.413  -2.137  -5.965  1.00 27.51           H
ATOM   3936  CA  THR A 985      -9.348  -1.423  -7.976  1.00 27.51           C
ATOM   3937  HA  THR A 985      -9.863  -1.914  -8.679  1.00 27.51           H
ATOM   3938  C   THR A 985      -8.020  -0.933  -8.553  1.00 27.51           C
ATOM   3939  O   THR A 985      -7.943  -0.460  -9.688  1.00 27.51           O
ATOM   3940  CB  THR A 985     -10.087  -0.194  -7.411  1.00 27.51           C
ATOM   3941  HB  THR A 985     -10.070   0.557  -8.072  1.00 27.51           H
ATOM   3942  OG1 THR A 985      -9.419   0.208  -6.212  1.00 27.51           O
ATOM   3943  HG1 THR A 985     -10.058   0.298  -5.505  1.00 27.51           H
ATOM   3944  CG2 THR A 985     -11.521  -0.526  -7.025  1.00 27.51           C
ATOM   3945 1HG2 THR A 985     -11.989   0.279  -6.660  1.00 27.51           H
ATOM   3946 2HG2 THR A 985     -11.548  -1.240  -6.326  1.00 27.51           H
ATOM   3947 3HG2 THR A 985     -12.039  -0.851  -7.816  1.00 27.51           H
ATOM   3948  N   VAL A 986      -6.964  -1.078  -7.767  1.00  0.00           N
ATOM   3949  H   VAL A 986      -7.095  -1.507  -6.873  1.00  0.00           H
ATOM   3950  CA  VAL A 986      -5.618  -0.644  -8.136  1.00  0.00           C
ATOM   3951  HA  VAL A 986      -5.780   0.039  -8.848  1.00  0.00           H
ATOM   3952  C   VAL A 986      -4.774  -1.761  -8.752  1.00  0.00           C
ATOM   3953  O   VAL A 986      -3.605  -1.555  -9.071  1.00  0.00           O
ATOM   3954  CB  VAL A 986      -4.891  -0.043  -6.898  1.00  0.00           C
ATOM   3955  HB  VAL A 986      -3.958   0.192  -7.170  1.00  0.00           H
ATOM   3956  CG1 VAL A 986      -5.617   1.226  -6.422  1.00  0.00           C
ATOM   3957 1HG1 VAL A 986      -5.160   1.623  -5.626  1.00  0.00           H
ATOM   3958 2HG1 VAL A 986      -6.562   1.023  -6.165  1.00  0.00           H
ATOM   3959 3HG1 VAL A 986      -5.637   1.919  -7.143  1.00  0.00           H
ATOM   3960  CG2 VAL A 986      -4.807  -1.055  -5.737  1.00  0.00           C
ATOM   3961 1HG2 VAL A 986      -4.338  -0.657  -4.948  1.00  0.00           H
ATOM   3962 2HG2 VAL A 986      -4.305  -1.875  -6.012  1.00  0.00           H
ATOM   3963 3HG2 VAL A 986      -5.719  -1.338  -5.442  1.00  0.00           H
ATOM   3964  N   GLN A 987      -5.340  -2.943  -8.953  1.00 14.84           N
ATOM   3965  H   GLN A 987      -6.287  -3.093  -8.670  1.00 14.84           H
ATOM   3966  CA  GLN A 987      -4.590  -4.031  -9.586  1.00 14.84           C
ATOM   3967  HA  GLN A 987      -3.706  -4.025  -9.119  1.00 14.84           H
ATOM   3968  C   GLN A 987      -4.387  -3.795 -11.082  1.00 14.84           C
ATOM   3969  O   GLN A 987      -5.168  -3.107 -11.739  1.00 14.84           O
ATOM   3970  CB  GLN A 987      -5.316  -5.363  -9.395  1.00 14.84           C
ATOM   3971 1HB  GLN A 987      -6.265  -5.257  -9.692  1.00 14.84           H
ATOM   3972 2HB  GLN A 987      -4.866  -6.057  -9.957  1.00 14.84           H
ATOM   3973  CG  GLN A 987      -5.322  -5.847  -7.963  1.00 14.84           C
ATOM   3974 1HG  GLN A 987      -4.377  -5.919  -7.643  1.00 14.84           H
ATOM   3975 2HG  GLN A 987      -5.815  -5.184  -7.400  1.00 14.84           H
ATOM   3976  CD  GLN A 987      -5.987  -7.194  -7.820  1.00 14.84           C
ATOM   3977  OE1 GLN A 987      -7.171  -7.295  -7.503  1.00 14.84           O
ATOM   3978  NE2 GLN A 987      -5.237  -8.242  -8.034  1.00 14.84           N
ATOM   3979 1HE2 GLN A 987      -5.622  -9.160  -7.941  1.00 14.84           H
ATOM   3980 2HE2 GLN A 987      -4.277  -8.126  -8.291  1.00 14.84           H
ATOM   3981  N   GLU A 988      -3.357  -4.410 -11.639  1.00  6.05           N
ATOM   3982  H   GLU A 988      -2.682  -4.850 -11.046  1.00  6.05           H
ATOM   3983  CA  GLU A 988      -3.166  -4.472 -13.089  1.00  6.05           C
ATOM   3984  HA  GLU A 988      -3.251  -3.540 -13.442  1.00  6.05           H
ATOM   3985  C   GLU A 988      -4.269  -5.358 -13.683  1.00  6.05           C
ATOM   3986  O   GLU A 988      -4.828  -5.074 -14.744  1.00  6.05           O
ATOM   3987  CB  GLU A 988      -1.750  -4.985 -13.438  1.00  6.05           C
ATOM   3988 1HB  GLU A 988      -1.636  -4.884 -14.426  1.00  6.05           H
ATOM   3989 2HB  GLU A 988      -1.098  -4.393 -12.964  1.00  6.05           H
ATOM   3990  CG  GLU A 988      -1.384  -6.448 -13.082  1.00  6.05           C
ATOM   3991 1HG  GLU A 988      -2.030  -7.060 -13.539  1.00  6.05           H
ATOM   3992 2HG  GLU A 988      -0.458  -6.635 -13.410  1.00  6.05           H
ATOM   3993  CD  GLU A 988      -1.426  -6.748 -11.584  1.00  6.05           C
ATOM   3994  OE1 GLU A 988      -0.431  -6.496 -10.873  1.00  6.05           O
ATOM   3995  OE2 GLU A 988      -2.503  -7.140 -11.077  1.00  6.05           O
ATOM   3996  N   ASN A 989      -4.639  -6.389 -12.934  1.00 16.30           N
ATOM   3997  H   ASN A 989      -4.148  -6.542 -12.076  1.00 16.30           H
ATOM   3998  CA  ASN A 989      -5.716  -7.316 -13.279  1.00 16.30           C
ATOM   3999  HA  ASN A 989      -5.865  -7.246 -14.265  1.00 16.30           H
ATOM   4000  C   ASN A 989      -7.006  -6.920 -12.557  1.00 16.30           C
ATOM   4001  O   ASN A 989      -7.736  -7.757 -12.022  1.00 16.30           O
ATOM   4002  CB  ASN A 989      -5.286  -8.741 -12.912  1.00 16.30           C
ATOM   4003 1HB  ASN A 989      -4.971  -8.754 -11.963  1.00 16.30           H
ATOM   4004 2HB  ASN A 989      -6.068  -9.356 -13.012  1.00 16.30           H
ATOM   4005  CG  ASN A 989      -4.171  -9.244 -13.790  1.00 16.30           C
ATOM   4006  OD1 ASN A 989      -4.250  -9.158 -15.001  1.00 16.30           O
ATOM   4007  ND2 ASN A 989      -3.127  -9.757 -13.204  1.00 16.30           N
ATOM   4008 1HD2 ASN A 989      -2.361 -10.094 -13.752  1.00 16.30           H
ATOM   4009 2HD2 ASN A 989      -3.091  -9.814 -12.206  1.00 16.30           H
ATOM   4010  N   ASN A 990      -7.275  -5.621 -12.513  1.00 21.58           N
ATOM   4011  H   ASN A 990      -6.645  -4.972 -12.938  1.00 21.58           H
ATOM   4012  CA  ASN A 990      -8.483  -5.127 -11.850  1.00 21.58           C
ATOM   4013  HA  ASN A 990      -8.436  -5.525 -10.934  1.00 21.58           H
ATOM   4014  C   ASN A 990      -9.734  -5.612 -12.578  1.00 21.58           C
ATOM   4015  O   ASN A 990      -9.715  -5.909 -13.777  1.00 21.58           O
ATOM   4016  CB  ASN A 990      -8.505  -3.595 -11.732  1.00 21.58           C
ATOM   4017 1HB  ASN A 990      -9.317  -3.321 -11.216  1.00 21.58           H
ATOM   4018 2HB  ASN A 990      -7.684  -3.295 -11.246  1.00 21.58           H
ATOM   4019  CG  ASN A 990      -8.541  -2.897 -13.070  1.00 21.58           C
ATOM   4020  OD1 ASN A 990      -9.574  -2.794 -13.721  1.00 21.58           O
ATOM   4021  ND2 ASN A 990      -7.416  -2.393 -13.486  1.00 21.58           N
ATOM   4022 1HD2 ASN A 990      -7.379  -1.906 -14.359  1.00 21.58           H
ATOM   4023 2HD2 ASN A 990      -6.589  -2.493 -12.933  1.00 21.58           H
ATOM   4024  N   ASP A 991     -10.799  -5.711 -11.792  1.00  7.27           N
ATOM   4025  H   ASP A 991     -10.683  -5.444 -10.835  1.00  7.27           H
ATOM   4026  CA  ASP A 991     -12.131  -6.176 -12.197  1.00  7.27           C
ATOM   4027  HA  ASP A 991     -12.582  -6.225 -11.306  1.00  7.27           H
ATOM   4028  C   ASP A 991     -12.160  -7.565 -12.847  1.00  7.27           C
ATOM   4029  O   ASP A 991     -13.154  -7.913 -13.467  1.00  7.27           O
ATOM   4030  CB  ASP A 991     -12.828  -5.186 -13.150  1.00  7.27           C
ATOM   4031 1HB  ASP A 991     -12.274  -5.096 -13.978  1.00  7.27           H
ATOM   4032 2HB  ASP A 991     -13.728  -5.552 -13.388  1.00  7.27           H
ATOM   4033  CG  ASP A 991     -13.026  -3.798 -12.565  1.00  7.27           C
ATOM   4034  OD1 ASP A 991     -12.754  -3.525 -11.380  1.00  7.27           O
ATOM   4035  OD2 ASP A 991     -13.491  -2.936 -13.352  1.00  7.27           O
ATOM   4036  N   GLN A 992     -11.117  -8.381 -12.735  1.00 15.54           N
ATOM   4037  H   GLN A 992     -10.363  -8.131 -12.128  1.00 15.54           H
ATOM   4038  CA  GLN A 992     -11.049  -9.645 -13.487  1.00 15.54           C
ATOM   4039  HA  GLN A 992     -11.110  -9.328 -14.434  1.00 15.54           H
ATOM   4040  C   GLN A 992     -12.229 -10.604 -13.274  1.00 15.54           C
ATOM   4041  O   GLN A 992     -12.697 -11.258 -14.209  1.00 15.54           O
ATOM   4042  CB  GLN A 992      -9.721 -10.365 -13.211  1.00 15.54           C
ATOM   4043 1HB  GLN A 992      -9.691 -11.183 -13.785  1.00 15.54           H
ATOM   4044 2HB  GLN A 992      -8.978  -9.748 -13.470  1.00 15.54           H
ATOM   4045  CG  GLN A 992      -9.477 -10.803 -11.766  1.00 15.54           C
ATOM   4046 1HG  GLN A 992      -9.438  -9.993 -11.181  1.00 15.54           H
ATOM   4047 2HG  GLN A 992     -10.230 -11.392 -11.471  1.00 15.54           H
ATOM   4048  CD  GLN A 992      -8.185 -11.566 -11.614  1.00 15.54           C
ATOM   4049  OE1 GLN A 992      -8.049 -12.680 -12.095  1.00 15.54           O
ATOM   4050  NE2 GLN A 992      -7.234 -10.989 -10.937  1.00 15.54           N
ATOM   4051 1HE2 GLN A 992      -6.362 -11.459 -10.799  1.00 15.54           H
ATOM   4052 2HE2 GLN A 992      -7.375 -10.076 -10.555  1.00 15.54           H
ATOM   4053  N   VAL A 993     -12.769 -10.618 -12.063  1.00 13.20           N
ATOM   4054  H   VAL A 993     -12.377 -10.028 -11.357  1.00 13.20           H
ATOM   4055  CA  VAL A 993     -13.913 -11.460 -11.717  1.00 13.20           C
ATOM   4056  HA  VAL A 993     -13.656 -12.395 -11.960  1.00 13.20           H
ATOM   4057  C   VAL A 993     -15.136 -11.041 -12.537  1.00 13.20           C
ATOM   4058  O   VAL A 993     -15.922 -11.868 -13.008  1.00 13.20           O
ATOM   4059  CB  VAL A 993     -14.216 -11.329 -10.189  1.00 13.20           C
ATOM   4060  HB  VAL A 993     -14.531 -10.395 -10.022  1.00 13.20           H
ATOM   4061  CG1 VAL A 993     -15.324 -12.288  -9.742  1.00 13.20           C
ATOM   4062 1HG1 VAL A 993     -15.507 -12.193  -8.763  1.00 13.20           H
ATOM   4063 2HG1 VAL A 993     -15.067 -13.239  -9.916  1.00 13.20           H
ATOM   4064 3HG1 VAL A 993     -16.176 -12.105 -10.233  1.00 13.20           H
ATOM   4065  CG2 VAL A 993     -12.953 -11.599  -9.351  1.00 13.20           C
ATOM   4066 1HG2 VAL A 993     -13.147 -11.515  -8.374  1.00 13.20           H
ATOM   4067 2HG2 VAL A 993     -12.227 -10.949  -9.577  1.00 13.20           H
ATOM   4068 3HG2 VAL A 993     -12.603 -12.521  -9.517  1.00 13.20           H
ATOM   4069  N   TRP A 994     -15.280  -9.737 -12.726  1.00 48.08           N
ATOM   4070  H   TRP A 994     -14.566  -9.122 -12.391  1.00 48.08           H
ATOM   4071  CA  TRP A 994     -16.439  -9.161 -13.404  1.00 48.08           C
ATOM   4072  HA  TRP A 994     -17.232  -9.685 -13.093  1.00 48.08           H
ATOM   4073  C   TRP A 994     -16.227  -9.260 -14.911  1.00 48.08           C
ATOM   4074  O   TRP A 994     -17.141  -9.562 -15.680  1.00 48.08           O
ATOM   4075  CB  TRP A 994     -16.579  -7.672 -13.058  1.00 48.08           C
ATOM   4076 1HB  TRP A 994     -15.868  -7.177 -13.557  1.00 48.08           H
ATOM   4077 2HB  TRP A 994     -17.479  -7.371 -13.373  1.00 48.08           H
ATOM   4078  CG  TRP A 994     -16.460  -7.276 -11.594  1.00 48.08           C
ATOM   4079  CD1 TRP A 994     -16.442  -8.076 -10.483  1.00 48.08           C
ATOM   4080  HD1 TRP A 994     -16.500  -9.074 -10.507  1.00 48.08           H
ATOM   4081  CD2 TRP A 994     -16.340  -5.934 -11.087  1.00 48.08           C
ATOM   4082  NE1 TRP A 994     -16.335  -7.339  -9.336  1.00 48.08           N
ATOM   4083  HE1 TRP A 994     -16.288  -7.709  -8.408  1.00 48.08           H
ATOM   4084  CE2 TRP A 994     -16.303  -6.016  -9.666  1.00 48.08           C
ATOM   4085  CE3 TRP A 994     -16.262  -4.664 -11.692  1.00 48.08           C
ATOM   4086  HE3 TRP A 994     -16.253  -4.578 -12.688  1.00 48.08           H
ATOM   4087  CZ2 TRP A 994     -16.239  -4.872  -8.846  1.00 48.08           C
ATOM   4088  HZ2 TRP A 994     -16.229  -4.956  -7.850  1.00 48.08           H
ATOM   4089  CZ3 TRP A 994     -16.196  -3.510 -10.871  1.00 48.08           C
ATOM   4090  HZ3 TRP A 994     -16.153  -2.604 -11.292  1.00 48.08           H
ATOM   4091  CH2 TRP A 994     -16.191  -3.630  -9.452  1.00 48.08           C
ATOM   4092  HH2 TRP A 994     -16.152  -2.806  -8.887  1.00 48.08           H
ATOM   4093  N   LYS A 995     -14.989  -9.008 -15.322  1.00  0.00           N
ATOM   4094  H   LYS A 995     -14.293  -8.800 -14.635  1.00  0.00           H
ATOM   4095  CA  LYS A 995     -14.594  -9.019 -16.728  1.00  0.00           C
ATOM   4096  HA  LYS A 995     -15.194  -8.358 -17.179  1.00  0.00           H
ATOM   4097  C   LYS A 995     -14.803 -10.390 -17.330  1.00  0.00           C
ATOM   4098  O   LYS A 995     -15.252 -10.470 -18.467  1.00  0.00           O
ATOM   4099  CB  LYS A 995     -13.126  -8.611 -16.883  1.00  0.00           C
ATOM   4100 1HB  LYS A 995     -12.599  -9.068 -16.167  1.00  0.00           H
ATOM   4101 2HB  LYS A 995     -12.810  -8.922 -17.779  1.00  0.00           H
ATOM   4102  CG  LYS A 995     -12.861  -7.106 -16.781  1.00  0.00           C
ATOM   4103 1HG  LYS A 995     -13.335  -6.633 -17.524  1.00  0.00           H
ATOM   4104 2HG  LYS A 995     -13.196  -6.767 -15.902  1.00  0.00           H
ATOM   4105  CD  LYS A 995     -11.363  -6.840 -16.887  1.00  0.00           C
ATOM   4106 1HD  LYS A 995     -10.907  -7.301 -16.126  1.00  0.00           H
ATOM   4107 2HD  LYS A 995     -11.036  -7.221 -17.752  1.00  0.00           H
ATOM   4108  CE  LYS A 995     -10.985  -5.368 -16.845  1.00  0.00           C
ATOM   4109 1HE  LYS A 995     -11.351  -4.908 -17.654  1.00  0.00           H
ATOM   4110 2HE  LYS A 995     -11.369  -4.950 -16.022  1.00  0.00           H
ATOM   4111  NZ  LYS A 995      -9.485  -5.208 -16.824  1.00  0.00           N
ATOM   4112 1HZ  LYS A 995      -9.228  -4.242 -16.796  1.00  0.00           H
ATOM   4113 2HZ  LYS A 995      -9.070  -5.613 -17.639  1.00  0.00           H
ATOM   4114 3HZ  LYS A 995      -9.088  -5.655 -16.022  1.00  0.00           H
ATOM   4115  N   PHE A 996     -14.563 -11.456 -16.578  1.00  9.61           N
ATOM   4116  H   PHE A 996     -14.202 -11.350 -15.651  1.00  9.61           H
ATOM   4117  CA  PHE A 996     -14.831 -12.786 -17.117  1.00  9.61           C
ATOM   4118  HA  PHE A 996     -14.237 -12.837 -17.920  1.00  9.61           H
ATOM   4119  C   PHE A 996     -16.287 -12.925 -17.536  1.00  9.61           C
ATOM   4120  O   PHE A 996     -16.555 -13.345 -18.651  1.00  9.61           O
ATOM   4121  CB  PHE A 996     -14.453 -13.907 -16.141  1.00  9.61           C
ATOM   4122 1HB  PHE A 996     -13.512 -13.765 -15.833  1.00  9.61           H
ATOM   4123 2HB  PHE A 996     -15.070 -13.874 -15.355  1.00  9.61           H
ATOM   4124  CG  PHE A 996     -14.547 -15.283 -16.761  1.00  9.61           C
ATOM   4125  CD1 PHE A 996     -13.422 -15.864 -17.375  1.00  9.61           C
ATOM   4126  HD1 PHE A 996     -12.529 -15.424 -17.283  1.00  9.61           H
ATOM   4127  CD2 PHE A 996     -15.773 -15.978 -16.794  1.00  9.61           C
ATOM   4128  HD2 PHE A 996     -16.566 -15.604 -16.313  1.00  9.61           H
ATOM   4129  CE1 PHE A 996     -13.536 -17.058 -18.119  1.00  9.61           C
ATOM   4130  HE1 PHE A 996     -12.740 -17.427 -18.599  1.00  9.61           H
ATOM   4131  CE2 PHE A 996     -15.895 -17.202 -17.502  1.00  9.61           C
ATOM   4132  HE2 PHE A 996     -16.769 -17.688 -17.518  1.00  9.61           H
ATOM   4133  CZ  PHE A 996     -14.776 -17.732 -18.185  1.00  9.61           C
ATOM   4134  HZ  PHE A 996     -14.862 -18.578 -18.711  1.00  9.61           H
ATOM   4135  N   GLN A 997     -17.237 -12.526 -16.702  1.00  0.00           N
ATOM   4136  H   GLN A 997     -16.996 -12.137 -15.813  1.00  0.00           H
ATOM   4137  CA  GLN A 997     -18.640 -12.660 -17.093  1.00  0.00           C
ATOM   4138  HA  GLN A 997     -18.707 -13.602 -17.421  1.00  0.00           H
ATOM   4139  C   GLN A 997     -19.013 -11.700 -18.218  1.00  0.00           C
ATOM   4140  O   GLN A 997     -19.752 -12.081 -19.122  1.00  0.00           O
ATOM   4141  CB  GLN A 997     -19.578 -12.454 -15.906  1.00  0.00           C
ATOM   4142 1HB  GLN A 997     -19.375 -11.568 -15.489  1.00  0.00           H
ATOM   4143 2HB  GLN A 997     -20.521 -12.457 -16.240  1.00  0.00           H
ATOM   4144  CG  GLN A 997     -19.439 -13.533 -14.841  1.00  0.00           C
ATOM   4145 1HG  GLN A 997     -19.460 -14.431 -15.280  1.00  0.00           H
ATOM   4146 2HG  GLN A 997     -18.567 -13.414 -14.366  1.00  0.00           H
ATOM   4147  CD  GLN A 997     -20.555 -13.463 -13.829  1.00  0.00           C
ATOM   4148  OE1 GLN A 997     -20.929 -12.396 -13.383  1.00  0.00           O
ATOM   4149  NE2 GLN A 997     -21.102 -14.590 -13.467  1.00  0.00           N
ATOM   4150 1HE2 GLN A 997     -21.851 -14.592 -12.805  1.00  0.00           H
ATOM   4151 2HE2 GLN A 997     -20.772 -15.452 -13.852  1.00  0.00           H
ATOM   4152  N   ARG A 998     -18.469 -10.487 -18.219  1.00  0.20           N
ATOM   4153  H   ARG A 998     -17.865 -10.213 -17.471  1.00  0.20           H
ATOM   4154  CA  ARG A 998     -18.749  -9.545 -19.312  1.00  0.20           C
ATOM   4155  HA  ARG A 998     -19.738  -9.403 -19.273  1.00  0.20           H
ATOM   4156  C   ARG A 998     -18.314 -10.142 -20.641  1.00  0.20           C
ATOM   4157  O   ARG A 998     -19.076 -10.168 -21.601  1.00  0.20           O
ATOM   4158  CB  ARG A 998     -17.999  -8.216 -19.134  1.00  0.20           C
ATOM   4159 1HB  ARG A 998     -17.033  -8.426 -18.982  1.00  0.20           H
ATOM   4160 2HB  ARG A 998     -18.097  -7.692 -19.980  1.00  0.20           H
ATOM   4161  CG  ARG A 998     -18.462  -7.327 -17.986  1.00  0.20           C
ATOM   4162 1HG  ARG A 998     -19.385  -6.995 -18.181  1.00  0.20           H
ATOM   4163 2HG  ARG A 998     -18.472  -7.862 -17.141  1.00  0.20           H
ATOM   4164  CD  ARG A 998     -17.522  -6.133 -17.815  1.00  0.20           C
ATOM   4165 1HD  ARG A 998     -17.791  -5.606 -17.009  1.00  0.20           H
ATOM   4166 2HD  ARG A 998     -16.583  -6.458 -17.703  1.00  0.20           H
ATOM   4167  NE  ARG A 998     -17.554  -5.232 -18.977  1.00  0.20           N
ATOM   4168  HE  ARG A 998     -18.271  -5.395 -19.654  1.00  0.20           H
ATOM   4169  CZ  ARG A 998     -16.725  -4.224 -19.215  1.00  0.20           C
ATOM   4170  NH1 ARG A 998     -16.849  -3.559 -20.326  1.00  0.20           N
ATOM   4171 1HH1 ARG A 998     -17.560  -3.811 -20.983  1.00  0.20           H
ATOM   4172 2HH1 ARG A 998     -16.234  -2.796 -20.523  1.00  0.20           H
ATOM   4173  NH2 ARG A 998     -15.767  -3.845 -18.413  1.00  0.20           N
ATOM   4174 1HH2 ARG A 998     -15.619  -4.326 -17.549  1.00  0.20           H
ATOM   4175 2HH2 ARG A 998     -15.182  -3.074 -18.663  1.00  0.20           H
ATOM   4176  N   TYR A 999     -17.082 -10.613 -20.712  1.00  9.06           N
ATOM   4177  H   TYR A 999     -16.524 -10.669 -19.884  1.00  9.06           H
ATOM   4178  CA  TYR A 999     -16.531 -11.051 -21.987  1.00  9.06           C
ATOM   4179  HA  TYR A 999     -16.897 -10.416 -22.667  1.00  9.06           H
ATOM   4180  C   TYR A 999     -17.004 -12.447 -22.376  1.00  9.06           C
ATOM   4181  O   TYR A 999     -17.084 -12.765 -23.563  1.00  9.06           O
ATOM   4182  CB  TYR A 999     -15.007 -10.961 -21.943  1.00  9.06           C
ATOM   4183 1HB  TYR A 999     -14.674 -11.598 -21.248  1.00  9.06           H
ATOM   4184 2HB  TYR A 999     -14.650 -11.228 -22.838  1.00  9.06           H
ATOM   4185  CG  TYR A 999     -14.475  -9.572 -21.612  1.00  9.06           C
ATOM   4186  CD1 TYR A 999     -13.325  -9.436 -20.814  1.00  9.06           C
ATOM   4187  HD1 TYR A 999     -12.857 -10.256 -20.485  1.00  9.06           H
ATOM   4188  CD2 TYR A 999     -15.108  -8.389 -22.072  1.00  9.06           C
ATOM   4189  HD2 TYR A 999     -15.902  -8.455 -22.676  1.00  9.06           H
ATOM   4190  CE1 TYR A 999     -12.817  -8.161 -20.467  1.00  9.06           C
ATOM   4191  HE1 TYR A 999     -11.978  -8.087 -19.928  1.00  9.06           H
ATOM   4192  CE2 TYR A 999     -14.622  -7.106 -21.681  1.00  9.06           C
ATOM   4193  HE2 TYR A 999     -15.094  -6.277 -21.982  1.00  9.06           H
ATOM   4194  CZ  TYR A 999     -13.483  -7.012 -20.874  1.00  9.06           C
ATOM   4195  OH  TYR A 999     -12.990  -5.799 -20.462  1.00  9.06           O
ATOM   4196  HH  TYR A 999     -12.039  -5.857 -20.366  1.00  9.06           H
ATOM   4197  N   PHE A1000     -17.410 -13.251 -21.402  1.00  0.00           N
ATOM   4198  H   PHE A1000     -17.247 -12.988 -20.451  1.00  0.00           H
ATOM   4199  CA  PHE A1000     -18.090 -14.513 -21.688  1.00  0.00           C
ATOM   4200  HA  PHE A1000     -17.487 -15.014 -22.309  1.00  0.00           H
ATOM   4201  C   PHE A1000     -19.435 -14.239 -22.347  1.00  0.00           C
ATOM   4202  O   PHE A1000     -19.778 -14.874 -23.334  1.00  0.00           O
ATOM   4203  CB  PHE A1000     -18.314 -15.310 -20.399  1.00  0.00           C
ATOM   4204 1HB  PHE A1000     -17.425 -15.530 -19.997  1.00  0.00           H
ATOM   4205 2HB  PHE A1000     -18.839 -14.749 -19.760  1.00  0.00           H
ATOM   4206  CG  PHE A1000     -19.060 -16.597 -20.605  1.00  0.00           C
ATOM   4207  CD1 PHE A1000     -18.383 -17.746 -21.043  1.00  0.00           C
ATOM   4208  HD1 PHE A1000     -17.399 -17.704 -21.215  1.00  0.00           H
ATOM   4209  CD2 PHE A1000     -20.445 -16.666 -20.361  1.00  0.00           C
ATOM   4210  HD2 PHE A1000     -20.932 -15.854 -20.040  1.00  0.00           H
ATOM   4211  CE1 PHE A1000     -19.079 -18.966 -21.244  1.00  0.00           C
ATOM   4212  HE1 PHE A1000     -18.586 -19.781 -21.549  1.00  0.00           H
ATOM   4213  CE2 PHE A1000     -21.156 -17.874 -20.565  1.00  0.00           C
ATOM   4214  HE2 PHE A1000     -22.141 -17.911 -20.393  1.00  0.00           H
ATOM   4215  CZ  PHE A1000     -20.472 -19.026 -21.011  1.00  0.00           C
ATOM   4216  HZ  PHE A1000     -20.970 -19.880 -21.161  1.00  0.00           H
ATOM   4217  N   LEU A1001     -20.200 -13.283 -21.840  1.00  0.00           N
ATOM   4218  H   LEU A1001     -19.890 -12.768 -21.041  1.00  0.00           H
ATOM   4219  CA  LEU A1001     -21.495 -12.980 -22.445  1.00  0.00           C
ATOM   4220  HA  LEU A1001     -21.932 -13.870 -22.574  1.00  0.00           H
ATOM   4221  C   LEU A1001     -21.350 -12.318 -23.812  1.00  0.00           C
ATOM   4222  O   LEU A1001     -22.126 -12.612 -24.713  1.00  0.00           O
ATOM   4223  CB  LEU A1001     -22.334 -12.114 -21.506  1.00  0.00           C
ATOM   4224 1HB  LEU A1001     -21.773 -11.338 -21.218  1.00  0.00           H
ATOM   4225 2HB  LEU A1001     -23.126 -11.781 -22.018  1.00  0.00           H
ATOM   4226  CG  LEU A1001     -22.843 -12.836 -20.245  1.00  0.00           C
ATOM   4227  HG  LEU A1001     -22.065 -13.302 -19.824  1.00  0.00           H
ATOM   4228  CD1 LEU A1001     -23.422 -11.814 -19.283  1.00  0.00           C
ATOM   4229 1HD1 LEU A1001     -23.761 -12.256 -18.452  1.00  0.00           H
ATOM   4230 2HD1 LEU A1001     -24.184 -11.319 -19.701  1.00  0.00           H
ATOM   4231 3HD1 LEU A1001     -22.731 -11.143 -19.014  1.00  0.00           H
ATOM   4232  CD2 LEU A1001     -23.897 -13.906 -20.555  1.00  0.00           C
ATOM   4233 1HD2 LEU A1001     -24.208 -14.356 -19.718  1.00  0.00           H
ATOM   4234 2HD2 LEU A1001     -23.527 -14.609 -21.163  1.00  0.00           H
ATOM   4235 3HD2 LEU A1001     -24.696 -13.503 -21.002  1.00  0.00           H
ATOM   4236  N   VAL A1002     -20.327 -11.497 -24.014  1.00  0.00           N
ATOM   4237  H   VAL A1002     -19.752 -11.222 -23.243  1.00  0.00           H
ATOM   4238  CA  VAL A1002     -20.032 -10.989 -25.360  1.00  0.00           C
ATOM   4239  HA  VAL A1002     -20.868 -10.531 -25.662  1.00  0.00           H
ATOM   4240  C   VAL A1002     -19.711 -12.170 -26.279  1.00  0.00           C
ATOM   4241  O   VAL A1002     -20.204 -12.227 -27.403  1.00  0.00           O
ATOM   4242  CB  VAL A1002     -18.862  -9.955 -25.355  1.00  0.00           C
ATOM   4243  HB  VAL A1002     -18.088 -10.387 -24.892  1.00  0.00           H
ATOM   4244  CG1 VAL A1002     -18.427  -9.562 -26.779  1.00  0.00           C
ATOM   4245 1HG1 VAL A1002     -17.678  -8.900 -26.755  1.00  0.00           H
ATOM   4246 2HG1 VAL A1002     -19.185  -9.150 -27.284  1.00  0.00           H
ATOM   4247 3HG1 VAL A1002     -18.114 -10.362 -27.292  1.00  0.00           H
ATOM   4248  CG2 VAL A1002     -19.277  -8.673 -24.613  1.00  0.00           C
ATOM   4249 1HG2 VAL A1002     -18.532  -8.006 -24.606  1.00  0.00           H
ATOM   4250 2HG2 VAL A1002     -19.521  -8.871 -23.664  1.00  0.00           H
ATOM   4251 3HG2 VAL A1002     -20.068  -8.246 -25.051  1.00  0.00           H
ATOM   4252  N   GLN A1003     -18.937 -13.143 -25.817  1.00  0.00           N
ATOM   4253  H   GLN A1003     -18.550 -13.073 -24.897  1.00  0.00           H
ATOM   4254  CA  GLN A1003     -18.643 -14.316 -26.637  1.00  0.00           C
ATOM   4255  HA  GLN A1003     -18.311 -13.943 -27.503  1.00  0.00           H
ATOM   4256  C   GLN A1003     -19.893 -15.152 -26.917  1.00  0.00           C
ATOM   4257  O   GLN A1003     -20.063 -15.645 -28.026  1.00  0.00           O
ATOM   4258  CB  GLN A1003     -17.563 -15.174 -25.967  1.00  0.00           C
ATOM   4259 1HB  GLN A1003     -16.791 -14.583 -25.733  1.00  0.00           H
ATOM   4260 2HB  GLN A1003     -17.947 -15.568 -25.132  1.00  0.00           H
ATOM   4261  CG  GLN A1003     -17.041 -16.316 -26.835  1.00  0.00           C
ATOM   4262 1HG  GLN A1003     -16.324 -16.802 -26.335  1.00  0.00           H
ATOM   4263 2HG  GLN A1003     -17.794 -16.944 -27.032  1.00  0.00           H
ATOM   4264  CD  GLN A1003     -16.466 -15.828 -28.147  1.00  0.00           C
ATOM   4265  OE1 GLN A1003     -15.466 -15.119 -28.189  1.00  0.00           O
ATOM   4266  NE2 GLN A1003     -17.107 -16.176 -29.232  1.00  0.00           N
ATOM   4267 1HE2 GLN A1003     -16.785 -15.863 -30.125  1.00  0.00           H
ATOM   4268 2HE2 GLN A1003     -17.920 -16.755 -29.169  1.00  0.00           H
ATOM   4269  N   GLU A1004     -20.791 -15.276 -25.951  1.00  2.38           N
ATOM   4270  H   GLU A1004     -20.598 -14.876 -25.055  1.00  2.38           H
ATOM   4271  CA  GLU A1004     -22.057 -15.980 -26.156  1.00  2.38           C
ATOM   4272  HA  GLU A1004     -21.788 -16.879 -26.501  1.00  2.38           H
ATOM   4273  C   GLU A1004     -22.934 -15.257 -27.167  1.00  2.38           C
ATOM   4274  O   GLU A1004     -23.650 -15.883 -27.941  1.00  2.38           O
ATOM   4275  CB  GLU A1004     -22.839 -16.094 -24.846  1.00  2.38           C
ATOM   4276 1HB  GLU A1004     -22.790 -15.215 -24.372  1.00  2.38           H
ATOM   4277 2HB  GLU A1004     -23.792 -16.302 -25.065  1.00  2.38           H
ATOM   4278  CG  GLU A1004     -22.335 -17.162 -23.899  1.00  2.38           C
ATOM   4279 1HG  GLU A1004     -21.338 -17.202 -23.958  1.00  2.38           H
ATOM   4280 2HG  GLU A1004     -22.605 -16.921 -22.967  1.00  2.38           H
ATOM   4281  CD  GLU A1004     -22.905 -18.526 -24.241  1.00  2.38           C
ATOM   4282  OE1 GLU A1004     -23.761 -19.013 -23.473  1.00  2.38           O
ATOM   4283  OE2 GLU A1004     -22.536 -19.126 -25.276  1.00  2.38           O
ATOM   4284  N   TYR A1005     -22.889 -13.936 -27.205  1.00 13.40           N
ATOM   4285  H   TYR A1005     -22.390 -13.425 -26.505  1.00 13.40           H
ATOM   4286  CA  TYR A1005     -23.576 -13.236 -28.281  1.00 13.40           C
ATOM   4287  HA  TYR A1005     -24.505 -13.606 -28.296  1.00 13.40           H
ATOM   4288  C   TYR A1005     -22.858 -13.517 -29.599  1.00 13.40           C
ATOM   4289  O   TYR A1005     -23.501 -13.866 -30.575  1.00 13.40           O
ATOM   4290  CB  TYR A1005     -23.671 -11.733 -28.018  1.00 13.40           C
ATOM   4291 1HB  TYR A1005     -22.814 -11.425 -27.605  1.00 13.40           H
ATOM   4292 2HB  TYR A1005     -23.809 -11.263 -28.890  1.00 13.40           H
ATOM   4293  CG  TYR A1005     -24.808 -11.357 -27.090  1.00 13.40           C
ATOM   4294  CD1 TYR A1005     -24.563 -10.838 -25.802  1.00 13.40           C
ATOM   4295  HD1 TYR A1005     -23.621 -10.724 -25.487  1.00 13.40           H
ATOM   4296  CD2 TYR A1005     -26.148 -11.503 -27.510  1.00 13.40           C
ATOM   4297  HD2 TYR A1005     -26.342 -11.869 -28.420  1.00 13.40           H
ATOM   4298  CE1 TYR A1005     -25.641 -10.474 -24.944  1.00 13.40           C
ATOM   4299  HE1 TYR A1005     -25.456 -10.116 -24.029  1.00 13.40           H
ATOM   4300  CE2 TYR A1005     -27.223 -11.137 -26.659  1.00 13.40           C
ATOM   4301  HE2 TYR A1005     -28.167 -11.249 -26.968  1.00 13.40           H
ATOM   4302  CZ  TYR A1005     -26.959 -10.620 -25.389  1.00 13.40           C
ATOM   4303  OH  TYR A1005     -28.010 -10.259 -24.584  1.00 13.40           O
ATOM   4304  HH  TYR A1005     -28.803 -10.175 -25.113  1.00 13.40           H
ATOM   4305  N   CYS A1006     -21.537 -13.446 -29.650  1.00  0.00           N
ATOM   4306  H   CYS A1006     -21.022 -13.242 -28.818  1.00  0.00           H
ATOM   4307  CA  CYS A1006     -20.819 -13.663 -30.910  1.00  0.00           C
ATOM   4308  HA  CYS A1006     -21.267 -13.025 -31.536  1.00  0.00           H
ATOM   4309  C   CYS A1006     -20.969 -15.076 -31.486  1.00  0.00           C
ATOM   4310  O   CYS A1006     -20.931 -15.255 -32.703  1.00  0.00           O
ATOM   4311  CB  CYS A1006     -19.331 -13.350 -30.728  1.00  0.00           C
ATOM   4312 1HB  CYS A1006     -19.024 -13.990 -30.024  1.00  0.00           H
ATOM   4313 2HB  CYS A1006     -18.914 -13.593 -31.604  1.00  0.00           H
ATOM   4314  SG  CYS A1006     -18.996 -11.630 -30.272  1.00  0.00           S
ATOM   4315  HG  CYS A1006     -18.915 -10.893 -31.364  1.00  0.00           H
ATOM   4316  N   SER A1007     -21.149 -16.081 -30.640  1.00  0.00           N
ATOM   4317  H   SER A1007     -21.155 -15.895 -29.657  1.00  0.00           H
ATOM   4318  CA  SER A1007     -21.339 -17.456 -31.107  1.00  0.00           C
ATOM   4319  HA  SER A1007     -20.711 -17.547 -31.880  1.00  0.00           H
ATOM   4320  C   SER A1007     -22.760 -17.726 -31.597  1.00  0.00           C
ATOM   4321  O   SER A1007     -22.975 -18.634 -32.404  1.00  0.00           O
ATOM   4322  CB  SER A1007     -21.012 -18.430 -29.972  1.00  0.00           C
ATOM   4323 1HB  SER A1007     -21.137 -19.377 -30.269  1.00  0.00           H
ATOM   4324 2HB  SER A1007     -20.073 -18.301 -29.653  1.00  0.00           H
ATOM   4325  OG  SER A1007     -21.876 -18.207 -28.870  1.00  0.00           O
ATOM   4326  HG  SER A1007     -22.781 -18.157 -29.179  1.00  0.00           H
ATOM   4327  N   ARG A1008     -23.732 -16.965 -31.104  1.00 16.50           N
ATOM   4328  H   ARG A1008     -23.496 -16.231 -30.468  1.00 16.50           H
ATOM   4329  CA  ARG A1008     -25.144 -17.169 -31.465  1.00 16.50           C
ATOM   4330  HA  ARG A1008     -25.153 -18.080 -31.878  1.00 16.50           H
ATOM   4331  C   ARG A1008     -25.674 -16.198 -32.514  1.00 16.50           C
ATOM   4332  O   ARG A1008     -26.599 -16.533 -33.247  1.00 16.50           O
ATOM   4333  CB  ARG A1008     -26.013 -17.086 -30.206  1.00 16.50           C
ATOM   4334 1HB  ARG A1008     -25.859 -16.197 -29.774  1.00 16.50           H
ATOM   4335 2HB  ARG A1008     -26.972 -17.163 -30.478  1.00 16.50           H
ATOM   4336  CG  ARG A1008     -25.708 -18.186 -29.180  1.00 16.50           C
ATOM   4337 1HG  ARG A1008     -25.879 -19.080 -29.595  1.00 16.50           H
ATOM   4338 2HG  ARG A1008     -24.748 -18.123 -28.906  1.00 16.50           H
ATOM   4339  CD  ARG A1008     -26.581 -18.046 -27.943  1.00 16.50           C
ATOM   4340 1HD  ARG A1008     -27.542 -18.008 -28.218  1.00 16.50           H
ATOM   4341 2HD  ARG A1008     -26.436 -18.834 -27.344  1.00 16.50           H
ATOM   4342  NE  ARG A1008     -26.286 -16.833 -27.169  1.00 16.50           N
ATOM   4343  HE  ARG A1008     -25.441 -16.347 -27.392  1.00 16.50           H
ATOM   4344  CZ  ARG A1008     -27.036 -16.321 -26.201  1.00 16.50           C
ATOM   4345  NH1 ARG A1008     -26.593 -15.288 -25.542  1.00 16.50           N
ATOM   4346 1HH1 ARG A1008     -25.702 -14.895 -25.769  1.00 16.50           H
ATOM   4347 2HH1 ARG A1008     -27.144 -14.888 -24.809  1.00 16.50           H
ATOM   4348  NH2 ARG A1008     -28.229 -16.766 -25.895  1.00 16.50           N
ATOM   4349 1HH2 ARG A1008     -28.622 -17.533 -26.402  1.00 16.50           H
ATOM   4350 2HH2 ARG A1008     -28.747 -16.339 -25.154  1.00 16.50           H
ATOM   4351  N   LEU A1009     -25.056 -15.030 -32.625  1.00 11.69           N
ATOM   4352  H   LEU A1009     -24.311 -14.832 -31.987  1.00 11.69           H
ATOM   4353  CA  LEU A1009     -25.395 -14.007 -33.625  1.00 11.69           C
ATOM   4354  HA  LEU A1009     -26.361 -14.141 -33.845  1.00 11.69           H
ATOM   4355  C   LEU A1009     -24.522 -14.198 -34.864  1.00 11.69           C
ATOM   4356  O   LEU A1009     -24.226 -13.271 -35.614  1.00 11.69           O
ATOM   4357  CB  LEU A1009     -25.184 -12.596 -33.062  1.00 11.69           C
ATOM   4358 1HB  LEU A1009     -24.217 -12.520 -32.817  1.00 11.69           H
ATOM   4359 2HB  LEU A1009     -25.394 -11.952 -33.798  1.00 11.69           H
ATOM   4360  CG  LEU A1009     -25.999 -12.161 -31.833  1.00 11.69           C
ATOM   4361  HG  LEU A1009     -25.903 -12.868 -31.132  1.00 11.69           H
ATOM   4362  CD1 LEU A1009     -25.453 -10.823 -31.372  1.00 11.69           C
ATOM   4363 1HD1 LEU A1009     -25.949 -10.490 -30.570  1.00 11.69           H
ATOM   4364 2HD1 LEU A1009     -25.536 -10.135 -32.092  1.00 11.69           H
ATOM   4365 3HD1 LEU A1009     -24.486 -10.896 -31.127  1.00 11.69           H
ATOM   4366  CD2 LEU A1009     -27.500 -12.038 -32.082  1.00 11.69           C
ATOM   4367 1HD2 LEU A1009     -27.979 -11.753 -31.252  1.00 11.69           H
ATOM   4368 2HD2 LEU A1009     -27.887 -12.912 -32.376  1.00 11.69           H
ATOM   4369 3HD2 LEU A1009     -27.691 -11.362 -32.794  1.00 11.69           H
ATOM   4370  N   ASN A1010     -24.155 -15.447 -35.096  1.00 14.43           N
ATOM   4371  H   ASN A1010     -24.421 -16.138 -34.424  1.00 14.43           H
ATOM   4372  CA  ASN A1010     -23.390 -15.897 -36.260  1.00 14.43           C
ATOM   4373  HA  ASN A1010     -22.739 -15.177 -36.500  1.00 14.43           H
ATOM   4374  C   ASN A1010     -24.353 -16.125 -37.437  1.00 14.43           C
ATOM   4375  O   ASN A1010     -24.227 -17.065 -38.226  1.00 14.43           O
ATOM   4376  CB  ASN A1010     -22.622 -17.180 -35.893  1.00 14.43           C
ATOM   4377 1HB  ASN A1010     -21.995 -17.403 -36.639  1.00 14.43           H
ATOM   4378 2HB  ASN A1010     -22.100 -17.013 -35.057  1.00 14.43           H
ATOM   4379  CG  ASN A1010     -23.524 -18.381 -35.657  1.00 14.43           C
ATOM   4380  OD1 ASN A1010     -24.604 -18.290 -35.082  1.00 14.43           O
ATOM   4381  ND2 ASN A1010     -23.074 -19.529 -36.084  1.00 14.43           N
ATOM   4382 1HD2 ASN A1010     -23.613 -20.360 -35.945  1.00 14.43           H
ATOM   4383 2HD2 ASN A1010     -22.191 -19.578 -36.550  1.00 14.43           H
ATOM   4384  N   ILE A1011     -25.376 -15.285 -37.483  1.00 42.64           N
ATOM   4385  H   ILE A1011     -25.359 -14.510 -36.851  1.00 42.64           H
ATOM   4386  CA  ILE A1011     -26.524 -15.392 -38.375  1.00 42.64           C
ATOM   4387  HA  ILE A1011     -26.328 -16.037 -39.114  1.00 42.64           H
ATOM   4388  C   ILE A1011     -26.725 -13.967 -38.878  1.00 42.64           C
ATOM   4389  O   ILE A1011     -26.370 -13.053 -38.153  1.00 42.64           O
ATOM   4390  CB  ILE A1011     -27.784 -15.894 -37.583  1.00 42.64           C
ATOM   4391  HB  ILE A1011     -28.533 -16.002 -38.237  1.00 42.64           H
ATOM   4392  CG1 ILE A1011     -28.262 -14.882 -36.513  1.00 42.64           C
ATOM   4393 1HG1 ILE A1011     -27.547 -14.810 -35.817  1.00 42.64           H
ATOM   4394 2HG1 ILE A1011     -28.383 -13.996 -36.961  1.00 42.64           H
ATOM   4395  CG2 ILE A1011     -27.467 -17.249 -36.901  1.00 42.64           C
ATOM   4396 1HG2 ILE A1011     -28.258 -17.587 -36.390  1.00 42.64           H
ATOM   4397 2HG2 ILE A1011     -26.704 -17.158 -36.261  1.00 42.64           H
ATOM   4398 3HG2 ILE A1011     -27.220 -17.942 -37.578  1.00 42.64           H
ATOM   4399  CD1 ILE A1011     -29.571 -15.210 -35.790  1.00 42.64           C
ATOM   4400 1HD1 ILE A1011     -29.798 -14.503 -35.121  1.00 42.64           H
ATOM   4401 2HD1 ILE A1011     -29.504 -16.082 -35.305  1.00 42.64           H
ATOM   4402 3HD1 ILE A1011     -30.331 -15.276 -36.437  1.00 42.64           H
ATOM   4403  N   PRO A1012     -27.261 -13.741 -40.092  1.00 25.48           N
ATOM   4404  CA  PRO A1012     -27.478 -12.321 -40.405  1.00 25.48           C
ATOM   4405  HA  PRO A1012     -26.744 -11.780 -39.995  1.00 25.48           H
ATOM   4406  C   PRO A1012     -28.767 -11.721 -39.818  1.00 25.48           C
ATOM   4407  O   PRO A1012     -28.884 -10.509 -39.640  1.00 25.48           O
ATOM   4408  CB  PRO A1012     -27.535 -12.333 -41.935  1.00 25.48           C
ATOM   4409 1HB  PRO A1012     -28.095 -11.581 -42.283  1.00 25.48           H
ATOM   4410 2HB  PRO A1012     -26.619 -12.278 -42.333  1.00 25.48           H
ATOM   4411  CG  PRO A1012     -28.166 -13.646 -42.262  1.00 25.48           C
ATOM   4412 1HG  PRO A1012     -29.162 -13.576 -42.205  1.00 25.48           H
ATOM   4413 2HG  PRO A1012     -27.904 -13.937 -43.182  1.00 25.48           H
ATOM   4414  CD  PRO A1012     -27.637 -14.610 -41.225  1.00 25.48           C
ATOM   4415 1HD  PRO A1012     -28.340 -15.263 -40.945  1.00 25.48           H
ATOM   4416 2HD  PRO A1012     -26.838 -15.105 -41.565  1.00 25.48           H
ATOM   4417  N   PHE A1013     -29.777 -12.559 -39.604  1.00 24.70           N
ATOM   4418  H   PHE A1013     -29.595 -13.542 -39.625  1.00 24.70           H
ATOM   4419  CA  PHE A1013     -31.142 -12.107 -39.340  1.00 24.70           C
ATOM   4420  HA  PHE A1013     -31.145 -11.349 -38.688  1.00 24.70           H
ATOM   4421  C   PHE A1013     -31.895 -13.313 -38.778  1.00 24.70           C
ATOM   4422  O   PHE A1013     -31.492 -14.431 -39.105  1.00 24.70           O
ATOM   4423  CB  PHE A1013     -31.749 -11.665 -40.684  1.00 24.70           C
ATOM   4424 1HB  PHE A1013     -31.040 -11.219 -41.231  1.00 24.70           H
ATOM   4425 2HB  PHE A1013     -32.087 -12.471 -41.169  1.00 24.70           H
ATOM   4426  CG  PHE A1013     -32.889 -10.705 -40.546  1.00 24.70           C
ATOM   4427  CD1 PHE A1013     -32.691  -9.480 -39.885  1.00 24.70           C
ATOM   4428  HD1 PHE A1013     -31.775  -9.227 -39.574  1.00 24.70           H
ATOM   4429  CD2 PHE A1013     -34.168 -11.022 -41.037  1.00 24.70           C
ATOM   4430  HD2 PHE A1013     -34.313 -11.881 -41.527  1.00 24.70           H
ATOM   4431  CE1 PHE A1013     -33.770  -8.606 -39.657  1.00 24.70           C
ATOM   4432  HE1 PHE A1013     -33.626  -7.758 -39.146  1.00 24.70           H
ATOM   4433  CE2 PHE A1013     -35.254 -10.130 -40.841  1.00 24.70           C
ATOM   4434  HE2 PHE A1013     -36.161 -10.358 -41.195  1.00 24.70           H
ATOM   4435  CZ  PHE A1013     -35.050  -8.922 -40.146  1.00 24.70           C
ATOM   4436  HZ  PHE A1013     -35.813  -8.291 -40.001  1.00 24.70           H
ATOM   4437  N   PRO A1014     -32.991 -13.149 -38.003  1.00  8.80           N
ATOM   4438  CA  PRO A1014     -33.645 -14.377 -37.515  1.00  8.80           C
ATOM   4439  HA  PRO A1014     -32.937 -14.983 -37.152  1.00  8.80           H
ATOM   4440  C   PRO A1014     -34.328 -15.250 -38.576  1.00  8.80           C
ATOM   4441  O   PRO A1014     -34.592 -16.429 -38.345  1.00  8.80           O
ATOM   4442  CB  PRO A1014     -34.657 -13.841 -36.499  1.00  8.80           C
ATOM   4443 1HB  PRO A1014     -35.474 -14.416 -36.457  1.00  8.80           H
ATOM   4444 2HB  PRO A1014     -34.255 -13.766 -35.586  1.00  8.80           H
ATOM   4445  CG  PRO A1014     -35.004 -12.506 -37.010  1.00  8.80           C
ATOM   4446 1HG  PRO A1014     -35.651 -12.577 -37.770  1.00  8.80           H
ATOM   4447 2HG  PRO A1014     -35.401 -11.944 -36.285  1.00  8.80           H
ATOM   4448  CD  PRO A1014     -33.680 -11.958 -37.466  1.00  8.80           C
ATOM   4449 1HD  PRO A1014     -33.798 -11.267 -38.179  1.00  8.80           H
ATOM   4450 2HD  PRO A1014     -33.166 -11.566 -36.703  1.00  8.80           H
ATOM   4451  N   PHE A1015     -34.513 -14.750 -39.793  1.00 11.32           N
ATOM   4452  H   PHE A1015     -34.357 -13.776 -39.957  1.00 11.32           H
ATOM   4453  CA  PHE A1015     -34.945 -15.614 -40.902  1.00 11.32           C
ATOM   4454  HA  PHE A1015     -35.687 -16.141 -40.488  1.00 11.32           H
ATOM   4455  C   PHE A1015     -33.860 -16.590 -41.378  1.00 11.32           C
ATOM   4456  O   PHE A1015     -34.089 -17.377 -42.301  1.00 11.32           O
ATOM   4457  CB  PHE A1015     -35.474 -14.800 -42.086  1.00 11.32           C
ATOM   4458 1HB  PHE A1015     -34.784 -14.122 -42.340  1.00 11.32           H
ATOM   4459 2HB  PHE A1015     -35.630 -15.420 -42.855  1.00 11.32           H
ATOM   4460  CG  PHE A1015     -36.766 -14.069 -41.807  1.00 11.32           C
ATOM   4461  CD1 PHE A1015     -36.977 -12.796 -42.361  1.00 11.32           C
ATOM   4462  HD1 PHE A1015     -36.255 -12.370 -42.907  1.00 11.32           H
ATOM   4463  CD2 PHE A1015     -37.802 -14.659 -41.047  1.00 11.32           C
ATOM   4464  HD2 PHE A1015     -37.673 -15.573 -40.663  1.00 11.32           H
ATOM   4465  CE1 PHE A1015     -38.195 -12.108 -42.158  1.00 11.32           C
ATOM   4466  HE1 PHE A1015     -38.332 -11.204 -42.563  1.00 11.32           H
ATOM   4467  CE2 PHE A1015     -39.019 -13.973 -40.823  1.00 11.32           C
ATOM   4468  HE2 PHE A1015     -39.737 -14.393 -40.267  1.00 11.32           H
ATOM   4469  CZ  PHE A1015     -39.217 -12.696 -41.385  1.00 11.32           C
ATOM   4470  HZ  PHE A1015     -40.078 -12.209 -41.236  1.00 11.32           H
ATOM   4471  N   ILE A1016     -32.733 -16.636 -40.677  1.00 30.15           N
ATOM   4472  H   ILE A1016     -32.521 -15.879 -40.059  1.00 30.15           H
ATOM   4473  CA  ILE A1016     -31.792 -17.748 -40.773  1.00 30.15           C
ATOM   4474  HA  ILE A1016     -31.488 -17.734 -41.726  1.00 30.15           H
ATOM   4475  C   ILE A1016     -32.487 -19.082 -40.474  1.00 30.15           C
ATOM   4476  O   ILE A1016     -32.044 -20.094 -40.954  1.00 30.15           O
ATOM   4477  CB  ILE A1016     -30.595 -17.546 -39.791  1.00 30.15           C
ATOM   4478  HB  ILE A1016     -30.246 -16.620 -39.933  1.00 30.15           H
ATOM   4479  CG1 ILE A1016     -29.424 -18.513 -40.078  1.00 30.15           C
ATOM   4480 1HG1 ILE A1016     -28.804 -18.482 -39.294  1.00 30.15           H
ATOM   4481 2HG1 ILE A1016     -29.803 -19.434 -40.167  1.00 30.15           H
ATOM   4482  CG2 ILE A1016     -31.068 -17.701 -38.319  1.00 30.15           C
ATOM   4483 1HG2 ILE A1016     -30.307 -17.573 -37.683  1.00 30.15           H
ATOM   4484 2HG2 ILE A1016     -31.452 -18.610 -38.160  1.00 30.15           H
ATOM   4485 3HG2 ILE A1016     -31.772 -17.027 -38.096  1.00 30.15           H
ATOM   4486  CD1 ILE A1016     -28.587 -18.246 -41.328  1.00 30.15           C
ATOM   4487 1HD1 ILE A1016     -27.858 -18.924 -41.423  1.00 30.15           H
ATOM   4488 2HD1 ILE A1016     -28.162 -17.342 -41.288  1.00 30.15           H
ATOM   4489 3HD1 ILE A1016     -29.152 -18.284 -42.152  1.00 30.15           H
ATOM   4490  N   VAL A1017     -33.600 -19.136 -39.756  1.00 20.91           N
ATOM   4491  H   VAL A1017     -33.985 -18.298 -39.370  1.00 20.91           H
ATOM   4492  CA  VAL A1017     -34.270 -20.421 -39.526  1.00 20.91           C
ATOM   4493  HA  VAL A1017     -33.571 -21.034 -39.157  1.00 20.91           H
ATOM   4494  C   VAL A1017     -34.753 -21.050 -40.839  1.00 20.91           C
ATOM   4495  O   VAL A1017     -34.675 -22.268 -41.018  1.00 20.91           O
ATOM   4496  CB  VAL A1017     -35.395 -20.254 -38.478  1.00 20.91           C
ATOM   4497  HB  VAL A1017     -36.047 -19.580 -38.825  1.00 20.91           H
ATOM   4498  CG1 VAL A1017     -36.170 -21.557 -38.243  1.00 20.91           C
ATOM   4499 1HG1 VAL A1017     -36.892 -21.427 -37.563  1.00 20.91           H
ATOM   4500 2HG1 VAL A1017     -35.563 -22.280 -37.913  1.00 20.91           H
ATOM   4501 3HG1 VAL A1017     -36.598 -21.877 -39.088  1.00 20.91           H
ATOM   4502  CG2 VAL A1017     -34.772 -19.789 -37.147  1.00 20.91           C
ATOM   4503 1HG2 VAL A1017     -35.474 -19.671 -36.445  1.00 20.91           H
ATOM   4504 2HG2 VAL A1017     -34.299 -18.915 -37.259  1.00 20.91           H
ATOM   4505 3HG2 VAL A1017     -34.109 -20.457 -36.809  1.00 20.91           H
ATOM   4506  N   PHE A1018     -35.142 -20.240 -41.815  1.00  0.00           N
ATOM   4507  H   PHE A1018     -35.196 -19.255 -41.651  1.00  0.00           H
ATOM   4508  CA  PHE A1018     -35.492 -20.778 -43.130  1.00  0.00           C
ATOM   4509  HA  PHE A1018     -36.091 -21.562 -42.965  1.00  0.00           H
ATOM   4510  C   PHE A1018     -34.233 -21.245 -43.867  1.00  0.00           C
ATOM   4511  O   PHE A1018     -34.224 -22.284 -44.524  1.00  0.00           O
ATOM   4512  CB  PHE A1018     -36.238 -19.720 -43.946  1.00  0.00           C
ATOM   4513 1HB  PHE A1018     -37.023 -19.401 -43.415  1.00  0.00           H
ATOM   4514 2HB  PHE A1018     -35.619 -18.954 -44.119  1.00  0.00           H
ATOM   4515  CG  PHE A1018     -36.746 -20.219 -45.275  1.00  0.00           C
ATOM   4516  CD1 PHE A1018     -37.467 -21.427 -45.367  1.00  0.00           C
ATOM   4517  HD1 PHE A1018     -37.626 -21.970 -44.542  1.00  0.00           H
ATOM   4518  CD2 PHE A1018     -36.528 -19.466 -46.443  1.00  0.00           C
ATOM   4519  HD2 PHE A1018     -36.001 -18.618 -46.394  1.00  0.00           H
ATOM   4520  CE1 PHE A1018     -37.969 -21.882 -46.608  1.00  0.00           C
ATOM   4521  HE1 PHE A1018     -38.462 -22.750 -46.661  1.00  0.00           H
ATOM   4522  CE2 PHE A1018     -37.049 -19.898 -47.691  1.00  0.00           C
ATOM   4523  HE2 PHE A1018     -36.904 -19.347 -48.513  1.00  0.00           H
ATOM   4524  CZ  PHE A1018     -37.773 -21.109 -47.769  1.00  0.00           C
ATOM   4525  HZ  PHE A1018     -38.145 -21.416 -48.645  1.00  0.00           H
ATOM   4526  N   ALA A1019     -33.129 -20.533 -43.690  1.00  0.00           N
ATOM   4527  H   ALA A1019     -33.170 -19.680 -43.169  1.00  0.00           H
ATOM   4528  CA  ALA A1019     -31.853 -20.977 -44.245  1.00  0.00           C
ATOM   4529  HA  ALA A1019     -32.014 -21.134 -45.219  1.00  0.00           H
ATOM   4530  C   ALA A1019     -31.396 -22.282 -43.577  1.00  0.00           C
ATOM   4531  O   ALA A1019     -30.849 -23.158 -44.237  1.00  0.00           O
ATOM   4532  CB  ALA A1019     -30.801 -19.890 -44.061  1.00  0.00           C
ATOM   4533 1HB  ALA A1019     -31.089 -19.035 -44.493  1.00  0.00           H
ATOM   4534 2HB  ALA A1019     -29.930 -20.162 -44.469  1.00  0.00           H
ATOM   4535 3HB  ALA A1019     -30.642 -19.706 -43.091  1.00  0.00           H
ATOM   4536  N   TYR A1020     -31.644 -22.417 -42.283  1.00 12.32           N
ATOM   4537  H   TYR A1020     -32.081 -21.656 -41.804  1.00 12.32           H
ATOM   4538  CA  TYR A1020     -31.315 -23.613 -41.518  1.00 12.32           C
ATOM   4539  HA  TYR A1020     -30.355 -23.771 -41.748  1.00 12.32           H
ATOM   4540  C   TYR A1020     -32.187 -24.777 -41.936  1.00 12.32           C
ATOM   4541  O   TYR A1020     -31.740 -25.906 -41.880  1.00 12.32           O
ATOM   4542  CB  TYR A1020     -31.490 -23.418 -40.005  1.00 12.32           C
ATOM   4543 1HB  TYR A1020     -32.374 -22.978 -39.849  1.00 12.32           H
ATOM   4544 2HB  TYR A1020     -31.486 -24.320 -39.573  1.00 12.32           H
ATOM   4545  CG  TYR A1020     -30.434 -22.577 -39.314  1.00 12.32           C
ATOM   4546  CD1 TYR A1020     -30.777 -21.690 -38.271  1.00 12.32           C
ATOM   4547  HD1 TYR A1020     -31.738 -21.565 -38.023  1.00 12.32           H
ATOM   4548  CD2 TYR A1020     -29.072 -22.720 -39.641  1.00 12.32           C
ATOM   4549  HD2 TYR A1020     -28.807 -23.351 -40.370  1.00 12.32           H
ATOM   4550  CE1 TYR A1020     -29.770 -20.972 -37.569  1.00 12.32           C
ATOM   4551  HE1 TYR A1020     -30.021 -20.352 -36.825  1.00 12.32           H
ATOM   4552  CE2 TYR A1020     -28.072 -21.989 -38.960  1.00 12.32           C
ATOM   4553  HE2 TYR A1020     -27.112 -22.086 -39.224  1.00 12.32           H
ATOM   4554  CZ  TYR A1020     -28.428 -21.136 -37.923  1.00 12.32           C
ATOM   4555  OH  TYR A1020     -27.437 -20.473 -37.252  1.00 12.32           O
ATOM   4556  HH  TYR A1020     -27.712 -20.318 -36.348  1.00 12.32           H
ATOM   4557  N   PHE A1021     -33.388 -24.527 -42.429  1.00  6.10           N
ATOM   4558  H   PHE A1021     -33.745 -23.593 -42.420  1.00  6.10           H
ATOM   4559  CA  PHE A1021     -34.195 -25.606 -42.986  1.00  6.10           C
ATOM   4560  HA  PHE A1021     -34.281 -26.319 -42.290  1.00  6.10           H
ATOM   4561  C   PHE A1021     -33.470 -26.194 -44.203  1.00  6.10           C
ATOM   4562  O   PHE A1021     -33.369 -27.414 -44.335  1.00  6.10           O
ATOM   4563  CB  PHE A1021     -35.607 -25.098 -43.301  1.00  6.10           C
ATOM   4564 1HB  PHE A1021     -36.206 -25.310 -42.529  1.00  6.10           H
ATOM   4565 2HB  PHE A1021     -35.572 -24.107 -43.433  1.00  6.10           H
ATOM   4566  CG  PHE A1021     -36.212 -25.704 -44.532  1.00  6.10           C
ATOM   4567  CD1 PHE A1021     -36.821 -26.968 -44.477  1.00  6.10           C
ATOM   4568  HD1 PHE A1021     -36.873 -27.454 -43.605  1.00  6.10           H
ATOM   4569  CD2 PHE A1021     -36.168 -25.015 -45.758  1.00  6.10           C
ATOM   4570  HD2 PHE A1021     -35.748 -24.108 -45.802  1.00  6.10           H
ATOM   4571  CE1 PHE A1021     -37.362 -27.561 -45.641  1.00  6.10           C
ATOM   4572  HE1 PHE A1021     -37.787 -28.465 -45.593  1.00  6.10           H
ATOM   4573  CE2 PHE A1021     -36.710 -25.591 -46.926  1.00  6.10           C
ATOM   4574  HE2 PHE A1021     -36.676 -25.092 -47.792  1.00  6.10           H
ATOM   4575  CZ  PHE A1021     -37.300 -26.871 -46.871  1.00  6.10           C
ATOM   4576  HZ  PHE A1021     -37.673 -27.288 -47.700  1.00  6.10           H
ATOM   4577  N   TYR A1022     -32.846 -25.365 -45.030  1.00  0.00           N
ATOM   4578  H   TYR A1022     -32.953 -24.377 -44.921  1.00  0.00           H
ATOM   4579  CA  TYR A1022     -32.000 -25.895 -46.102  1.00  0.00           C
ATOM   4580  HA  TYR A1022     -32.568 -26.608 -46.513  1.00  0.00           H
ATOM   4581  C   TYR A1022     -30.702 -26.508 -45.570  1.00  0.00           C
ATOM   4582  O   TYR A1022     -30.197 -27.469 -46.133  1.00  0.00           O
ATOM   4583  CB  TYR A1022     -31.662 -24.820 -47.134  1.00  0.00           C
ATOM   4584 1HB  TYR A1022     -31.230 -24.049 -46.666  1.00  0.00           H
ATOM   4585 2HB  TYR A1022     -31.025 -25.204 -47.802  1.00  0.00           H
ATOM   4586  CG  TYR A1022     -32.874 -24.305 -47.876  1.00  0.00           C
ATOM   4587  CD1 TYR A1022     -33.440 -23.060 -47.548  1.00  0.00           C
ATOM   4588  HD1 TYR A1022     -33.042 -22.516 -46.809  1.00  0.00           H
ATOM   4589  CD2 TYR A1022     -33.457 -25.056 -48.919  1.00  0.00           C
ATOM   4590  HD2 TYR A1022     -33.074 -25.948 -49.159  1.00  0.00           H
ATOM   4591  CE1 TYR A1022     -34.566 -22.567 -48.250  1.00  0.00           C
ATOM   4592  HE1 TYR A1022     -34.965 -21.685 -48.000  1.00  0.00           H
ATOM   4593  CE2 TYR A1022     -34.582 -24.559 -49.632  1.00  0.00           C
ATOM   4594  HE2 TYR A1022     -34.986 -25.096 -50.372  1.00  0.00           H
ATOM   4595  CZ  TYR A1022     -35.119 -23.314 -49.291  1.00  0.00           C
ATOM   4596  OH  TYR A1022     -36.200 -22.824 -49.975  1.00  0.00           O
ATOM   4597  HH  TYR A1022     -35.970 -22.710 -50.897  1.00  0.00           H
ATOM   4598  N   MET A1023     -30.163 -26.015 -44.464  1.00  6.87           N
ATOM   4599  H   MET A1023     -30.564 -25.208 -44.030  1.00  6.87           H
ATOM   4600  CA  MET A1023     -28.980 -26.650 -43.875  1.00  6.87           C
ATOM   4601  HA  MET A1023     -28.376 -26.758 -44.664  1.00  6.87           H
ATOM   4602  C   MET A1023     -29.308 -28.010 -43.265  1.00  6.87           C
ATOM   4603  O   MET A1023     -28.457 -28.880 -43.261  1.00  6.87           O
ATOM   4604  CB  MET A1023     -28.289 -25.778 -42.825  1.00  6.87           C
ATOM   4605 1HB  MET A1023     -28.934 -25.599 -42.082  1.00  6.87           H
ATOM   4606 2HB  MET A1023     -27.498 -26.274 -42.467  1.00  6.87           H
ATOM   4607  CG  MET A1023     -27.810 -24.446 -43.373  1.00  6.87           C
ATOM   4608 1HG  MET A1023     -27.290 -24.681 -44.194  1.00  6.87           H
ATOM   4609 2HG  MET A1023     -28.646 -23.963 -43.634  1.00  6.87           H
ATOM   4610  SD  MET A1023     -26.828 -23.510 -42.195  1.00  6.87           S
ATOM   4611  CE  MET A1023     -27.029 -21.836 -42.837  1.00  6.87           C
ATOM   4612 1HE  MET A1023     -26.529 -21.175 -42.277  1.00  6.87           H
ATOM   4613 2HE  MET A1023     -27.992 -21.568 -42.843  1.00  6.87           H
ATOM   4614 3HE  MET A1023     -26.685 -21.768 -43.774  1.00  6.87           H
ATOM   4615  N   VAL A1024     -30.533 -28.247 -42.819  1.00  0.00           N
ATOM   4616  H   VAL A1024     -31.186 -27.493 -42.752  1.00  0.00           H
ATOM   4617  CA  VAL A1024     -30.946 -29.595 -42.422  1.00  0.00           C
ATOM   4618  HA  VAL A1024     -30.264 -29.899 -41.757  1.00  0.00           H
ATOM   4619  C   VAL A1024     -30.920 -30.492 -43.655  1.00  0.00           C
ATOM   4620  O   VAL A1024     -30.423 -31.607 -43.567  1.00  0.00           O
ATOM   4621  CB  VAL A1024     -32.340 -29.620 -41.723  1.00  0.00           C
ATOM   4622  HB  VAL A1024     -32.985 -29.132 -42.311  1.00  0.00           H
ATOM   4623  CG1 VAL A1024     -32.856 -31.053 -41.517  1.00  0.00           C
ATOM   4624 1HG1 VAL A1024     -33.750 -31.051 -41.068  1.00  0.00           H
ATOM   4625 2HG1 VAL A1024     -32.227 -31.582 -40.947  1.00  0.00           H
ATOM   4626 3HG1 VAL A1024     -32.952 -31.528 -42.391  1.00  0.00           H
ATOM   4627  CG2 VAL A1024     -32.260 -28.936 -40.357  1.00  0.00           C
ATOM   4628 1HG2 VAL A1024     -33.149 -28.946 -39.899  1.00  0.00           H
ATOM   4629 2HG2 VAL A1024     -31.973 -27.983 -40.450  1.00  0.00           H
ATOM   4630 3HG2 VAL A1024     -31.602 -29.399 -39.762  1.00  0.00           H
ATOM   4631  N   VAL A1025     -31.324 -30.001 -44.823  1.00  0.00           N
ATOM   4632  H   VAL A1025     -31.711 -29.080 -44.869  1.00  0.00           H
ATOM   4633  CA  VAL A1025     -31.205 -30.805 -46.046  1.00  0.00           C
ATOM   4634  HA  VAL A1025     -31.718 -31.640 -45.849  1.00  0.00           H
ATOM   4635  C   VAL A1025     -29.727 -31.119 -46.288  1.00  0.00           C
ATOM   4636  O   VAL A1025     -29.383 -32.246 -46.619  1.00  0.00           O
ATOM   4637  CB  VAL A1025     -31.843 -30.122 -47.303  1.00  0.00           C
ATOM   4638  HB  VAL A1025     -31.350 -29.269 -47.476  1.00  0.00           H
ATOM   4639  CG1 VAL A1025     -31.725 -31.011 -48.554  1.00  0.00           C
ATOM   4640 1HG1 VAL A1025     -32.135 -30.566 -49.350  1.00  0.00           H
ATOM   4641 2HG1 VAL A1025     -32.190 -31.886 -48.417  1.00  0.00           H
ATOM   4642 3HG1 VAL A1025     -30.767 -31.203 -48.768  1.00  0.00           H
ATOM   4643  CG2 VAL A1025     -33.321 -29.798 -47.056  1.00  0.00           C
ATOM   4644 1HG2 VAL A1025     -33.731 -29.362 -47.857  1.00  0.00           H
ATOM   4645 2HG2 VAL A1025     -33.427 -29.177 -46.280  1.00  0.00           H
ATOM   4646 3HG2 VAL A1025     -33.842 -30.628 -46.858  1.00  0.00           H
ATOM   4647  N   LYS A1026     -28.823 -30.176 -46.055  1.00  0.00           N
ATOM   4648  H   LYS A1026     -29.122 -29.257 -45.799  1.00  0.00           H
ATOM   4649  CA  LYS A1026     -27.384 -30.468 -46.169  1.00  0.00           C
ATOM   4650  HA  LYS A1026     -27.321 -30.851 -47.091  1.00  0.00           H
ATOM   4651  C   LYS A1026     -26.883 -31.492 -45.147  1.00  0.00           C
ATOM   4652  O   LYS A1026     -25.950 -32.238 -45.443  1.00  0.00           O
ATOM   4653  CB  LYS A1026     -26.534 -29.201 -46.016  1.00  0.00           C
ATOM   4654 1HB  LYS A1026     -26.705 -28.818 -45.108  1.00  0.00           H
ATOM   4655 2HB  LYS A1026     -25.571 -29.460 -46.093  1.00  0.00           H
ATOM   4656  CG  LYS A1026     -26.800 -28.110 -47.034  1.00  0.00           C
ATOM   4657 1HG  LYS A1026     -26.699 -28.486 -47.955  1.00  0.00           H
ATOM   4658 2HG  LYS A1026     -27.732 -27.767 -46.914  1.00  0.00           H
ATOM   4659  CD  LYS A1026     -25.812 -26.969 -46.843  1.00  0.00           C
ATOM   4660 1HD  LYS A1026     -25.885 -26.624 -45.907  1.00  0.00           H
ATOM   4661 2HD  LYS A1026     -24.885 -27.307 -47.002  1.00  0.00           H
ATOM   4662  CE  LYS A1026     -26.098 -25.838 -47.810  1.00  0.00           C
ATOM   4663 1HE  LYS A1026     -26.078 -26.196 -48.744  1.00  0.00           H
ATOM   4664 2HE  LYS A1026     -27.005 -25.465 -47.615  1.00  0.00           H
ATOM   4665  NZ  LYS A1026     -25.094 -24.729 -47.704  1.00  0.00           N
ATOM   4666 1HZ  LYS A1026     -25.302 -23.995 -48.350  1.00  0.00           H
ATOM   4667 2HZ  LYS A1026     -24.172 -25.061 -47.902  1.00  0.00           H
ATOM   4668 3HZ  LYS A1026     -25.089 -24.337 -46.784  1.00  0.00           H
ATOM   4669  N   LYS A1027     -27.467 -31.520 -43.956  1.00  0.00           N
ATOM   4670  H   LYS A1027     -28.206 -30.871 -43.775  1.00  0.00           H
ATOM   4671  CA  LYS A1027     -27.085 -32.457 -42.886  1.00  0.00           C
ATOM   4672  HA  LYS A1027     -26.089 -32.494 -42.962  1.00  0.00           H
ATOM   4673  C   LYS A1027     -27.651 -33.860 -43.073  1.00  0.00           C
ATOM   4674  O   LYS A1027     -27.144 -34.806 -42.460  1.00  0.00           O
ATOM   4675  CB  LYS A1027     -27.557 -31.938 -41.520  1.00  0.00           C
ATOM   4676 1HB  LYS A1027     -28.524 -31.694 -41.594  1.00  0.00           H
ATOM   4677 2HB  LYS A1027     -27.448 -32.673 -40.850  1.00  0.00           H
ATOM   4678  CG  LYS A1027     -26.798 -30.715 -41.009  1.00  0.00           C
ATOM   4679 1HG  LYS A1027     -25.840 -30.962 -40.866  1.00  0.00           H
ATOM   4680 2HG  LYS A1027     -26.857 -29.986 -41.691  1.00  0.00           H
ATOM   4681  CD  LYS A1027     -27.384 -30.213 -39.692  1.00  0.00           C
ATOM   4682 1HD  LYS A1027     -28.356 -30.015 -39.819  1.00  0.00           H
ATOM   4683 2HD  LYS A1027     -27.276 -30.920 -38.993  1.00  0.00           H
ATOM   4684  CE  LYS A1027     -26.670 -28.944 -39.236  1.00  0.00           C
ATOM   4685 1HE  LYS A1027     -25.697 -29.144 -39.123  1.00  0.00           H
ATOM   4686 2HE  LYS A1027     -26.787 -28.239 -39.935  1.00  0.00           H
ATOM   4687  NZ  LYS A1027     -27.192 -28.404 -37.933  1.00  0.00           N
ATOM   4688 1HZ  LYS A1027     -26.701 -27.574 -37.667  1.00  0.00           H
ATOM   4689 2HZ  LYS A1027     -27.084 -29.074 -37.198  1.00  0.00           H
ATOM   4690 3HZ  LYS A1027     -28.164 -28.178 -38.002  1.00  0.00           H
ATOM   4691  N   CYS A1028     -28.665 -34.011 -43.912  1.00  0.00           N
ATOM   4692  H   CYS A1028     -29.064 -33.198 -44.336  1.00  0.00           H
ATOM   4693  CA  CYS A1028     -29.221 -35.322 -44.240  1.00  0.00           C
ATOM   4694  HA  CYS A1028     -29.546 -35.705 -43.375  1.00  0.00           H
ATOM   4695  C   CYS A1028     -28.157 -36.246 -44.835  1.00  0.00           C
ATOM   4696  O   CYS A1028     -27.119 -35.791 -45.297  1.00  0.00           O
ATOM   4697  CB  CYS A1028     -30.365 -35.149 -45.239  1.00  0.00           C
ATOM   4698 1HB  CYS A1028     -29.966 -34.625 -45.991  1.00  0.00           H
ATOM   4699 2HB  CYS A1028     -30.570 -36.077 -45.551  1.00  0.00           H
ATOM   4700  SG  CYS A1028     -31.818 -34.332 -44.540  1.00  0.00           S
ATOM   4701  HG  CYS A1028     -31.562 -33.048 -44.370  1.00  0.00           H
ATOM   4702  N   PHE A1029     -28.396 -37.551 -44.800  1.00  0.00           N
ATOM   4703  H   PHE A1029     -29.271 -37.884 -44.450  1.00  0.00           H
ATOM   4704  CA  PHE A1029     -27.394 -38.507 -45.268  1.00  0.00           C
ATOM   4705  HA  PHE A1029     -26.558 -38.276 -44.770  1.00  0.00           H
ATOM   4706  C   PHE A1029     -27.158 -38.369 -46.769  1.00  0.00           C
ATOM   4707  O   PHE A1029     -28.099 -38.136 -47.539  1.00  0.00           O
ATOM   4708  CB  PHE A1029     -27.838 -39.935 -44.955  1.00  0.00           C
ATOM   4709 1HB  PHE A1029     -28.750 -40.080 -45.340  1.00  0.00           H
ATOM   4710 2HB  PHE A1029     -27.193 -40.572 -45.377  1.00  0.00           H
ATOM   4711  CG  PHE A1029     -27.900 -40.242 -43.485  1.00  0.00           C
ATOM   4712  CD1 PHE A1029     -29.136 -40.384 -42.828  1.00  0.00           C
ATOM   4713  HD1 PHE A1029     -29.985 -40.239 -43.336  1.00  0.00           H
ATOM   4714  CD2 PHE A1029     -26.711 -40.427 -42.753  1.00  0.00           C
ATOM   4715  HD2 PHE A1029     -25.827 -40.323 -43.210  1.00  0.00           H
ATOM   4716  CE1 PHE A1029     -29.193 -40.730 -41.456  1.00  0.00           C
ATOM   4717  HE1 PHE A1029     -30.078 -40.834 -41.002  1.00  0.00           H
ATOM   4718  CE2 PHE A1029     -26.754 -40.759 -41.376  1.00  0.00           C
ATOM   4719  HE2 PHE A1029     -25.904 -40.873 -40.861  1.00  0.00           H
ATOM   4720  CZ  PHE A1029     -27.999 -40.928 -40.732  1.00  0.00           C
ATOM   4721  HZ  PHE A1029     -28.034 -41.187 -39.767  1.00  0.00           H
ATOM   4722  N   LYS A1030     -25.902 -38.498 -47.181  1.00  0.95           N
ATOM   4723  H   LYS A1030     -25.199 -38.742 -46.513  1.00  0.95           H
ATOM   4724  CA  LYS A1030     -25.508 -38.296 -48.577  1.00  0.95           C
ATOM   4725  HA  LYS A1030     -26.356 -38.123 -49.078  1.00  0.95           H
ATOM   4726  C   LYS A1030     -24.838 -39.539 -49.123  1.00  0.95           C
ATOM   4727  O   LYS A1030     -24.113 -40.224 -48.400  1.00  0.95           O
ATOM   4728  OXT LYS A1030     -25.012 -39.876 -50.295  1.00  0.95           O
ATOM   4729  CB  LYS A1030     -24.541 -37.105 -48.693  1.00  0.95           C
ATOM   4730 1HB  LYS A1030     -23.691 -37.354 -48.229  1.00  0.95           H
ATOM   4731 2HB  LYS A1030     -24.359 -36.951 -49.664  1.00  0.95           H
ATOM   4732  CG  LYS A1030     -25.030 -35.780 -48.094  1.00  0.95           C
ATOM   4733 1HG  LYS A1030     -25.173 -35.902 -47.112  1.00  0.95           H
ATOM   4734 2HG  LYS A1030     -24.333 -35.080 -48.245  1.00  0.95           H
ATOM   4735  CD  LYS A1030     -26.334 -35.305 -48.716  1.00  0.95           C
ATOM   4736 1HD  LYS A1030     -26.191 -35.140 -49.692  1.00  0.95           H
ATOM   4737 2HD  LYS A1030     -27.031 -36.012 -48.596  1.00  0.95           H
ATOM   4738  CE  LYS A1030     -26.829 -34.039 -48.088  1.00  0.95           C
ATOM   4739 1HE  LYS A1030     -26.888 -34.150 -47.096  1.00  0.95           H
ATOM   4740 2HE  LYS A1030     -26.208 -33.285 -48.303  1.00  0.95           H
ATOM   4741  NZ  LYS A1030     -28.177 -33.749 -48.639  1.00  0.95           N
ATOM   4742 1HZ  LYS A1030     -28.551 -32.908 -48.247  1.00  0.95           H
ATOM   4743 2HZ  LYS A1030     -28.814 -34.492 -48.437  1.00  0.95           H
ATOM   4744 3HZ  LYS A1030     -28.142 -33.636 -49.632  1.00  0.95           H
TER    4745      LYS A1030 
ATOM   4746  N   HIS B 720     -14.736 -54.302  -0.011  1.00  3.28           N
ATOM   4747 1H   HIS B 720     -14.041 -53.855  -0.574  1.00  3.28           H
ATOM   4748 2H   HIS B 720     -14.477 -55.262   0.091  1.00  3.28           H
ATOM   4749 3H   HIS B 720     -14.716 -53.880   0.895  1.00  3.28           H
ATOM   4750  CA  HIS B 720     -16.062 -54.178  -0.618  1.00  3.28           C
ATOM   4751  HA  HIS B 720     -16.221 -53.191  -0.615  1.00  3.28           H
ATOM   4752  C   HIS B 720     -17.185 -54.837   0.182  1.00  3.28           C
ATOM   4753  O   HIS B 720     -18.315 -54.384   0.135  1.00  3.28           O
ATOM   4754  CB  HIS B 720     -16.042 -54.783  -2.029  1.00  3.28           C
ATOM   4755 1HB  HIS B 720     -16.915 -54.590  -2.477  1.00  3.28           H
ATOM   4756 2HB  HIS B 720     -15.299 -54.364  -2.551  1.00  3.28           H
ATOM   4757  CG  HIS B 720     -15.835 -56.268  -2.046  1.00  3.28           C
ATOM   4758  ND1 HIS B 720     -16.848 -57.193  -2.137  1.00  3.28           N
ATOM   4759  HD1 HIS B 720     -17.823 -56.988  -2.225  1.00  3.28           H
ATOM   4760  CD2 HIS B 720     -14.696 -57.007  -1.955  1.00  3.28           C
ATOM   4761  HD2 HIS B 720     -13.772 -56.629  -1.904  1.00  3.28           H
ATOM   4762  CE1 HIS B 720     -16.307 -58.410  -2.088  1.00  3.28           C
ATOM   4763  HE1 HIS B 720     -16.828 -59.261  -2.153  1.00  3.28           H
ATOM   4764  NE2 HIS B 720     -14.998 -58.351  -1.943  1.00  3.28           N
ATOM   4765  N   LYS B 721     -16.892 -55.874   0.959  1.00  0.00           N
ATOM   4766  H   LYS B 721     -15.948 -56.200   1.015  1.00  0.00           H
ATOM   4767  CA  LYS B 721     -17.938 -56.545   1.735  1.00  0.00           C
ATOM   4768  HA  LYS B 721     -18.643 -56.691   1.041  1.00  0.00           H
ATOM   4769  C   LYS B 721     -18.502 -55.717   2.877  1.00  0.00           C
ATOM   4770  O   LYS B 721     -19.601 -56.010   3.359  1.00  0.00           O
ATOM   4771  CB  LYS B 721     -17.414 -57.835   2.359  1.00  0.00           C
ATOM   4772 1HB  LYS B 721     -16.612 -57.613   2.913  1.00  0.00           H
ATOM   4773 2HB  LYS B 721     -18.130 -58.214   2.946  1.00  0.00           H
ATOM   4774  CG  LYS B 721     -17.012 -58.904   1.377  1.00  0.00           C
ATOM   4775 1HG  LYS B 721     -17.759 -59.066   0.733  1.00  0.00           H
ATOM   4776 2HG  LYS B 721     -16.197 -58.611   0.876  1.00  0.00           H
ATOM   4777  CD  LYS B 721     -16.713 -60.173   2.147  1.00  0.00           C
ATOM   4778 1HD  LYS B 721     -15.961 -59.999   2.783  1.00  0.00           H
ATOM   4779 2HD  LYS B 721     -17.528 -60.442   2.660  1.00  0.00           H
ATOM   4780  CE  LYS B 721     -16.321 -61.302   1.221  1.00  0.00           C
ATOM   4781 1HE  LYS B 721     -17.025 -61.421   0.521  1.00  0.00           H
ATOM   4782 2HE  LYS B 721     -15.448 -61.088   0.783  1.00  0.00           H
ATOM   4783  NZ  LYS B 721     -16.182 -62.573   1.998  1.00  0.00           N
ATOM   4784 1HZ  LYS B 721     -15.923 -63.332   1.400  1.00  0.00           H
ATOM   4785 2HZ  LYS B 721     -17.043 -62.815   2.446  1.00  0.00           H
ATOM   4786 3HZ  LYS B 721     -15.481 -62.486   2.706  1.00  0.00           H
ATOM   4787  N   LYS B 722     -17.770 -54.701   3.321  1.00  0.00           N
ATOM   4788  H   LYS B 722     -16.941 -54.458   2.818  1.00  0.00           H
ATOM   4789  CA  LYS B 722     -18.118 -53.916   4.516  1.00  0.00           C
ATOM   4790  HA  LYS B 722     -18.503 -54.582   5.155  1.00  0.00           H
ATOM   4791  C   LYS B 722     -19.200 -52.870   4.256  1.00  0.00           C
ATOM   4792  O   LYS B 722     -19.129 -51.744   4.747  1.00  0.00           O
ATOM   4793  CB  LYS B 722     -16.855 -53.262   5.094  1.00  0.00           C
ATOM   4794 1HB  LYS B 722     -16.442 -52.685   4.390  1.00  0.00           H
ATOM   4795 2HB  LYS B 722     -17.116 -52.698   5.877  1.00  0.00           H
ATOM   4796  CG  LYS B 722     -15.814 -54.274   5.557  1.00  0.00           C
ATOM   4797 1HG  LYS B 722     -16.243 -54.910   6.198  1.00  0.00           H
ATOM   4798 2HG  LYS B 722     -15.476 -54.778   4.762  1.00  0.00           H
ATOM   4799  CD  LYS B 722     -14.638 -53.595   6.248  1.00  0.00           C
ATOM   4800 1HD  LYS B 722     -14.190 -52.977   5.602  1.00  0.00           H
ATOM   4801 2HD  LYS B 722     -14.975 -53.072   7.031  1.00  0.00           H
ATOM   4802  CE  LYS B 722     -13.629 -54.628   6.733  1.00  0.00           C
ATOM   4803 1HE  LYS B 722     -14.095 -55.295   7.314  1.00  0.00           H
ATOM   4804 2HE  LYS B 722     -13.230 -55.094   5.943  1.00  0.00           H
ATOM   4805  NZ  LYS B 722     -12.521 -54.002   7.524  1.00  0.00           N
ATOM   4806 1HZ  LYS B 722     -11.868 -54.693   7.835  1.00  0.00           H
ATOM   4807 2HZ  LYS B 722     -12.878 -53.532   8.331  1.00  0.00           H
ATOM   4808 3HZ  LYS B 722     -12.022 -53.332   6.974  1.00  0.00           H
ATOM   4809  N   LEU B 723     -20.199 -53.246   3.473  1.00  6.50           N
ATOM   4810  H   LEU B 723     -20.217 -54.196   3.160  1.00  6.50           H
ATOM   4811  CA  LEU B 723     -21.276 -52.362   3.038  1.00  6.50           C
ATOM   4812  HA  LEU B 723     -20.808 -51.608   2.577  1.00  6.50           H
ATOM   4813  C   LEU B 723     -22.069 -51.795   4.201  1.00  6.50           C
ATOM   4814  O   LEU B 723     -22.426 -50.628   4.172  1.00  6.50           O
ATOM   4815  CB  LEU B 723     -22.222 -53.110   2.092  1.00  6.50           C
ATOM   4816 1HB  LEU B 723     -22.625 -53.868   2.605  1.00  6.50           H
ATOM   4817 2HB  LEU B 723     -22.942 -52.472   1.818  1.00  6.50           H
ATOM   4818  CG  LEU B 723     -21.600 -53.690   0.812  1.00  6.50           C
ATOM   4819  HG  LEU B 723     -20.838 -54.280   1.078  1.00  6.50           H
ATOM   4820  CD1 LEU B 723     -22.624 -54.523   0.059  1.00  6.50           C
ATOM   4821 1HD1 LEU B 723     -22.230 -54.906  -0.777  1.00  6.50           H
ATOM   4822 2HD1 LEU B 723     -23.416 -53.970  -0.200  1.00  6.50           H
ATOM   4823 3HD1 LEU B 723     -22.951 -55.283   0.621  1.00  6.50           H
ATOM   4824  CD2 LEU B 723     -21.045 -52.593  -0.096  1.00  6.50           C
ATOM   4825 1HD2 LEU B 723     -20.643 -52.983  -0.925  1.00  6.50           H
ATOM   4826 2HD2 LEU B 723     -20.335 -52.066   0.371  1.00  6.50           H
ATOM   4827 3HD2 LEU B 723     -21.766 -51.958  -0.373  1.00  6.50           H
ATOM   4828  N   LEU B 724     -22.301 -52.564   5.256  1.00  0.00           N
ATOM   4829  H   LEU B 724     -21.972 -53.508   5.269  1.00  0.00           H
ATOM   4830  CA  LEU B 724     -23.038 -52.031   6.400  1.00  0.00           C
ATOM   4831  HA  LEU B 724     -23.888 -51.679   6.009  1.00  0.00           H
ATOM   4832  C   LEU B 724     -22.238 -50.933   7.067  1.00  0.00           C
ATOM   4833  O   LEU B 724     -22.797 -49.941   7.509  1.00  0.00           O
ATOM   4834  CB  LEU B 724     -23.340 -53.108   7.445  1.00  0.00           C
ATOM   4835 1HB  LEU B 724     -22.472 -53.532   7.701  1.00  0.00           H
ATOM   4836 2HB  LEU B 724     -23.737 -52.653   8.242  1.00  0.00           H
ATOM   4837  CG  LEU B 724     -24.299 -54.228   7.023  1.00  0.00           C
ATOM   4838  HG  LEU B 724     -23.930 -54.687   6.215  1.00  0.00           H
ATOM   4839  CD1 LEU B 724     -24.424 -55.223   8.169  1.00  0.00           C
ATOM   4840 1HD1 LEU B 724     -25.044 -55.970   7.929  1.00  0.00           H
ATOM   4841 2HD1 LEU B 724     -24.781 -54.780   8.991  1.00  0.00           H
ATOM   4842 3HD1 LEU B 724     -23.535 -55.622   8.396  1.00  0.00           H
ATOM   4843  CD2 LEU B 724     -25.675 -53.679   6.642  1.00  0.00           C
ATOM   4844 1HD2 LEU B 724     -26.292 -54.417   6.369  1.00  0.00           H
ATOM   4845 2HD2 LEU B 724     -25.606 -53.037   5.878  1.00  0.00           H
ATOM   4846 3HD2 LEU B 724     -26.094 -53.197   7.411  1.00  0.00           H
ATOM   4847  N   TRP B 725     -20.926 -51.082   7.106  1.00 11.18           N
ATOM   4848  H   TRP B 725     -20.512 -51.901   6.709  1.00 11.18           H
ATOM   4849  CA  TRP B 725     -20.072 -50.072   7.718  1.00 11.18           C
ATOM   4850  HA  TRP B 725     -20.519 -49.794   8.568  1.00 11.18           H
ATOM   4851  C   TRP B 725     -19.951 -48.851   6.821  1.00 11.18           C
ATOM   4852  O   TRP B 725     -19.811 -47.738   7.318  1.00 11.18           O
ATOM   4853  CB  TRP B 725     -18.707 -50.676   8.026  1.00 11.18           C
ATOM   4854 1HB  TRP B 725     -18.241 -50.915   7.174  1.00 11.18           H
ATOM   4855 2HB  TRP B 725     -18.152 -50.019   8.537  1.00 11.18           H
ATOM   4856  CG  TRP B 725     -18.872 -51.907   8.846  1.00 11.18           C
ATOM   4857  CD1 TRP B 725     -18.871 -53.193   8.404  1.00 11.18           C
ATOM   4858  HD1 TRP B 725     -18.672 -53.465   7.463  1.00 11.18           H
ATOM   4859  CD2 TRP B 725     -19.187 -51.982  10.248  1.00 11.18           C
ATOM   4860  NE1 TRP B 725     -19.176 -54.064   9.407  1.00 11.18           N
ATOM   4861  HE1 TRP B 725     -19.249 -55.057   9.312  1.00 11.18           H
ATOM   4862  CE2 TRP B 725     -19.366 -53.360  10.564  1.00 11.18           C
ATOM   4863  CE3 TRP B 725     -19.353 -51.023  11.270  1.00 11.18           C
ATOM   4864  HE3 TRP B 725     -19.260 -50.048  11.070  1.00 11.18           H
ATOM   4865  CZ2 TRP B 725     -19.682 -53.799  11.864  1.00 11.18           C
ATOM   4866  HZ2 TRP B 725     -19.812 -54.771  12.059  1.00 11.18           H
ATOM   4867  CZ3 TRP B 725     -19.654 -51.462  12.586  1.00 11.18           C
ATOM   4868  HZ3 TRP B 725     -19.759 -50.792  13.321  1.00 11.18           H
ATOM   4869  CH2 TRP B 725     -19.808 -52.852  12.866  1.00 11.18           C
ATOM   4870  HH2 TRP B 725     -20.010 -53.147  13.800  1.00 11.18           H
ATOM   4871  N   TYR B 726     -20.078 -49.031   5.513  1.00 15.47           N
ATOM   4872  H   TYR B 726     -20.109 -49.960   5.144  1.00 15.47           H
ATOM   4873  CA  TYR B 726     -20.173 -47.892   4.603  1.00 15.47           C
ATOM   4874  HA  TYR B 726     -19.423 -47.287   4.872  1.00 15.47           H
ATOM   4875  C   TYR B 726     -21.516 -47.186   4.776  1.00 15.47           C
ATOM   4876  O   TYR B 726     -21.569 -45.967   4.735  1.00 15.47           O
ATOM   4877  CB  TYR B 726     -19.980 -48.310   3.141  1.00 15.47           C
ATOM   4878 1HB  TYR B 726     -20.570 -49.095   2.954  1.00 15.47           H
ATOM   4879 2HB  TYR B 726     -20.246 -47.546   2.554  1.00 15.47           H
ATOM   4880  CG  TYR B 726     -18.552 -48.698   2.797  1.00 15.47           C
ATOM   4881  CD1 TYR B 726     -18.244 -49.991   2.328  1.00 15.47           C
ATOM   4882  HD1 TYR B 726     -18.976 -50.665   2.229  1.00 15.47           H
ATOM   4883  CD2 TYR B 726     -17.499 -47.764   2.916  1.00 15.47           C
ATOM   4884  HD2 TYR B 726     -17.692 -46.842   3.253  1.00 15.47           H
ATOM   4885  CE1 TYR B 726     -16.915 -50.352   1.994  1.00 15.47           C
ATOM   4886  HE1 TYR B 726     -16.711 -51.279   1.680  1.00 15.47           H
ATOM   4887  CE2 TYR B 726     -16.165 -48.119   2.562  1.00 15.47           C
ATOM   4888  HE2 TYR B 726     -15.428 -47.447   2.641  1.00 15.47           H
ATOM   4889  CZ  TYR B 726     -15.892 -49.411   2.104  1.00 15.47           C
ATOM   4890  OH  TYR B 726     -14.617 -49.765   1.743  1.00 15.47           O
ATOM   4891  HH  TYR B 726     -14.074 -49.847   2.527  1.00 15.47           H
ATOM   4892  N   TYR B 727     -22.600 -47.902   5.043  1.00 17.32           N
ATOM   4893  H   TYR B 727     -22.554 -48.901   5.026  1.00 17.32           H
ATOM   4894  CA  TYR B 727     -23.863 -47.235   5.363  1.00 17.32           C
ATOM   4895  HA  TYR B 727     -23.943 -46.529   4.659  1.00 17.32           H
ATOM   4896  C   TYR B 727     -23.834 -46.547   6.725  1.00 17.32           C
ATOM   4897  O   TYR B 727     -24.353 -45.443   6.848  1.00 17.32           O
ATOM   4898  CB  TYR B 727     -25.048 -48.200   5.262  1.00 17.32           C
ATOM   4899 1HB  TYR B 727     -24.839 -49.030   5.780  1.00 17.32           H
ATOM   4900 2HB  TYR B 727     -25.860 -47.762   5.647  1.00 17.32           H
ATOM   4901  CG  TYR B 727     -25.341 -48.586   3.827  1.00 17.32           C
ATOM   4902  CD1 TYR B 727     -25.303 -49.932   3.401  1.00 17.32           C
ATOM   4903  HD1 TYR B 727     -25.145 -50.658   4.070  1.00 17.32           H
ATOM   4904  CD2 TYR B 727     -25.631 -47.591   2.871  1.00 17.32           C
ATOM   4905  HD2 TYR B 727     -25.716 -46.638   3.161  1.00 17.32           H
ATOM   4906  CE1 TYR B 727     -25.488 -50.267   2.027  1.00 17.32           C
ATOM   4907  HE1 TYR B 727     -25.456 -51.222   1.732  1.00 17.32           H
ATOM   4908  CE2 TYR B 727     -25.802 -47.923   1.512  1.00 17.32           C
ATOM   4909  HE2 TYR B 727     -25.987 -47.203   0.843  1.00 17.32           H
ATOM   4910  CZ  TYR B 727     -25.715 -49.249   1.097  1.00 17.32           C
ATOM   4911  OH  TYR B 727     -25.870 -49.512  -0.240  1.00 17.32           O
ATOM   4912  HH  TYR B 727     -25.906 -50.459  -0.377  1.00 17.32           H
ATOM   4913  N   VAL B 728     -23.185 -47.124   7.729  1.00  0.00           N
ATOM   4914  H   VAL B 728     -22.833 -48.054   7.620  1.00  0.00           H
ATOM   4915  CA  VAL B 728     -22.977 -46.415   8.999  1.00  0.00           C
ATOM   4916  HA  VAL B 728     -23.892 -46.208   9.345  1.00  0.00           H
ATOM   4917  C   VAL B 728     -22.199 -45.134   8.704  1.00  0.00           C
ATOM   4918  O   VAL B 728     -22.592 -44.070   9.153  1.00  0.00           O
ATOM   4919  CB  VAL B 728     -22.228 -47.285  10.065  1.00  0.00           C
ATOM   4920  HB  VAL B 728     -21.397 -47.636   9.633  1.00  0.00           H
ATOM   4921  CG1 VAL B 728     -21.823 -46.467  11.304  1.00  0.00           C
ATOM   4922 1HG1 VAL B 728     -21.347 -47.040  11.971  1.00  0.00           H
ATOM   4923 2HG1 VAL B 728     -22.626 -46.075  11.753  1.00  0.00           H
ATOM   4924 3HG1 VAL B 728     -21.213 -45.715  11.053  1.00  0.00           H
ATOM   4925  CG2 VAL B 728     -23.112 -48.455  10.530  1.00  0.00           C
ATOM   4926 1HG2 VAL B 728     -22.638 -49.014  11.211  1.00  0.00           H
ATOM   4927 2HG2 VAL B 728     -23.356 -49.047   9.762  1.00  0.00           H
ATOM   4928 3HG2 VAL B 728     -23.960 -48.122  10.942  1.00  0.00           H
ATOM   4929  N   ALA B 729     -21.146 -45.222   7.901  1.00  0.44           N
ATOM   4930  H   ALA B 729     -20.910 -46.115   7.518  1.00  0.44           H
ATOM   4931  CA  ALA B 729     -20.316 -44.068   7.552  1.00  0.44           C
ATOM   4932  HA  ALA B 729     -20.049 -43.666   8.428  1.00  0.44           H
ATOM   4933  C   ALA B 729     -21.074 -42.991   6.764  1.00  0.44           C
ATOM   4934  O   ALA B 729     -20.850 -41.796   6.940  1.00  0.44           O
ATOM   4935  CB  ALA B 729     -19.108 -44.564   6.743  1.00  0.44           C
ATOM   4936 1HB  ALA B 729     -18.604 -45.267   7.245  1.00  0.44           H
ATOM   4937 2HB  ALA B 729     -18.476 -43.814   6.547  1.00  0.44           H
ATOM   4938 3HB  ALA B 729     -19.398 -44.958   5.871  1.00  0.44           H
ATOM   4939  N   PHE B 730     -21.984 -43.412   5.898  1.00  0.00           N
ATOM   4940  H   PHE B 730     -22.106 -44.395   5.758  1.00  0.00           H
ATOM   4941  CA  PHE B 730     -22.812 -42.480   5.144  1.00  0.00           C
ATOM   4942  HA  PHE B 730     -22.205 -41.850   4.660  1.00  0.00           H
ATOM   4943  C   PHE B 730     -23.688 -41.713   6.128  1.00  0.00           C
ATOM   4944  O   PHE B 730     -23.787 -40.492   6.069  1.00  0.00           O
ATOM   4945  CB  PHE B 730     -23.661 -43.247   4.122  1.00  0.00           C
ATOM   4946 1HB  PHE B 730     -23.060 -43.831   3.577  1.00  0.00           H
ATOM   4947 2HB  PHE B 730     -24.322 -43.815   4.613  1.00  0.00           H
ATOM   4948  CG  PHE B 730     -24.425 -42.359   3.178  1.00  0.00           C
ATOM   4949  CD1 PHE B 730     -23.790 -41.830   2.042  1.00  0.00           C
ATOM   4950  HD1 PHE B 730     -22.828 -42.044   1.871  1.00  0.00           H
ATOM   4951  CD2 PHE B 730     -25.782 -42.064   3.403  1.00  0.00           C
ATOM   4952  HD2 PHE B 730     -26.247 -42.449   4.201  1.00  0.00           H
ATOM   4953  CE1 PHE B 730     -24.491 -40.997   1.134  1.00  0.00           C
ATOM   4954  HE1 PHE B 730     -24.029 -40.635   0.324  1.00  0.00           H
ATOM   4955  CE2 PHE B 730     -26.498 -41.226   2.509  1.00  0.00           C
ATOM   4956  HE2 PHE B 730     -27.462 -41.022   2.678  1.00  0.00           H
ATOM   4957  CZ  PHE B 730     -25.846 -40.680   1.378  1.00  0.00           C
ATOM   4958  HZ  PHE B 730     -26.341 -40.074   0.756  1.00  0.00           H
ATOM   4959  N   PHE B 731     -24.240 -42.428   7.098  1.00 19.87           N
ATOM   4960  H   PHE B 731     -24.079 -43.415   7.121  1.00 19.87           H
ATOM   4961  CA  PHE B 731     -25.076 -41.827   8.136  1.00 19.87           C
ATOM   4962  HA  PHE B 731     -25.469 -41.013   7.709  1.00 19.87           H
ATOM   4963  C   PHE B 731     -24.281 -41.341   9.355  1.00 19.87           C
ATOM   4964  O   PHE B 731     -24.832 -41.212  10.445  1.00 19.87           O
ATOM   4965  CB  PHE B 731     -26.171 -42.821   8.537  1.00 19.87           C
ATOM   4966 1HB  PHE B 731     -25.761 -43.727   8.639  1.00 19.87           H
ATOM   4967 2HB  PHE B 731     -26.563 -42.532   9.410  1.00 19.87           H
ATOM   4968  CG  PHE B 731     -27.292 -42.926   7.533  1.00 19.87           C
ATOM   4969  CD1 PHE B 731     -27.309 -43.927   6.540  1.00 19.87           C
ATOM   4970  HD1 PHE B 731     -26.541 -44.564   6.470  1.00 19.87           H
[truncated: 1,106,642 more chars]
