# Supplementary material for: TRPM8 contributes to sex dimorphism by promoting recovery of normal sensitivity in a mouse model of chronic migraine
Source: Nat Commun. 2022 Oct 22;13:6304. doi: 10.1038/s41467-022-33835-3 (PMC9588003; doi:10.1038/s41467-022-33835-3)
Supplement: Supplementary file 4 — Computational files [file 41467_2022_33835_MOESM4_ESM.zip › computational files/computational files/global docking/ws12.sdf]

11266244
  -OEChem-06042116523D

 48 49  0     1  0  0  0  0  0999 V2000
   -0.4019   -0.6122    1.5120 O   0  0  0  0  0  0  0  0  0  0  0  0
    5.9914   -0.1570    0.4219 O   0  0  0  0  0  0  0  0  0  0  0  0
    0.5330    0.3270   -0.4323 N   0  0  0  0  0  0  0  0  0  0  0  0
   -2.8908   -0.7877    0.2864 C   0  0  1  0  0  0  0  0  0  0  0  0
   -1.8360    0.2320   -0.1830 C   0  0  1  0  0  0  0  0  0  0  0  0
   -4.2945   -0.3779   -0.1855 C   0  0  0  0  0  0  0  0  0  0  0  0
   -3.6078    2.0523   -0.2674 C   0  0  1  0  0  0  0  0  0  0  0  0
   -2.2077    1.6639    0.2203 C   0  0  0  0  0  0  0  0  0  0  0  0
   -4.6490    1.0461    0.2331 C   0  0  0  0  0  0  0  0  0  0  0  0
   -2.5742   -2.2002   -0.2159 C   0  0  0  0  0  0  0  0  0  0  0  0
   -0.4933   -0.0756    0.4127 C   0  0  0  0  0  0  0  0  0  0  0  0
   -3.9641    3.4673    0.1847 C   0  0  0  0  0  0  0  0  0  0  0  0
   -3.5707   -3.1898    0.3620 C   0  0  0  0  0  0  0  0  0  0  0  0
   -2.5837   -2.2234   -1.7345 C   0  0  0  0  0  0  0  0  0  0  0  0
    1.9259    0.2041   -0.2145 C   0  0  0  0  0  0  0  0  0  0  0  0
    2.8062    0.6677   -1.1778 C   0  0  0  0  0  0  0  0  0  0  0  0
    2.3791   -0.3786    0.9575 C   0  0  0  0  0  0  0  0  0  0  0  0
    4.1790    0.5449   -0.9634 C   0  0  0  0  0  0  0  0  0  0  0  0
    3.7519   -0.5012    1.1722 C   0  0  0  0  0  0  0  0  0  0  0  0
    4.6520   -0.0393    0.2117 C   0  0  0  0  0  0  0  0  0  0  0  0
    6.8552    0.3378   -0.6002 C   0  0  0  0  0  0  0  0  0  0  0  0
   -2.9042   -0.8022    1.3859 H   0  0  0  0  0  0  0  0  0  0  0  0
   -1.7689    0.2319   -1.2755 H   0  0  0  0  0  0  0  0  0  0  0  0
   -5.0621   -1.0383    0.2303 H   0  0  0  0  0  0  0  0  0  0  0  0
   -4.3900   -0.4147   -1.2745 H   0  0  0  0  0  0  0  0  0  0  0  0
   -3.6096    2.0393   -1.3654 H   0  0  0  0  0  0  0  0  0  0  0  0
   -2.1553    1.7670    1.3132 H   0  0  0  0  0  0  0  0  0  0  0  0
   -1.4709    2.3695   -0.1855 H   0  0  0  0  0  0  0  0  0  0  0  0
   -5.6387    1.3044   -0.1627 H   0  0  0  0  0  0  0  0  0  0  0  0
   -4.7229    1.0946    1.3271 H   0  0  0  0  0  0  0  0  0  0  0  0
   -1.5783   -2.5032    0.1277 H   0  0  0  0  0  0  0  0  0  0  0  0
   -3.9790    3.5454    1.2771 H   0  0  0  0  0  0  0  0  0  0  0  0
   -3.2364    4.1914   -0.1967 H   0  0  0  0  0  0  0  0  0  0  0  0
   -4.9519    3.7568   -0.1889 H   0  0  0  0  0  0  0  0  0  0  0  0
   -3.2275   -4.2141    0.1744 H   0  0  0  0  0  0  0  0  0  0  0  0
   -4.5639   -3.1106   -0.0907 H   0  0  0  0  0  0  0  0  0  0  0  0
   -3.6695   -3.0762    1.4467 H   0  0  0  0  0  0  0  0  0  0  0  0
   -3.5624   -2.0277   -2.1791 H   0  0  0  0  0  0  0  0  0  0  0  0
   -1.8435   -1.5635   -2.1909 H   0  0  0  0  0  0  0  0  0  0  0  0
   -2.3127   -3.2331   -2.0701 H   0  0  0  0  0  0  0  0  0  0  0  0
    0.2766    0.7681   -1.3129 H   0  0  0  0  0  0  0  0  0  0  0  0
    2.4473    1.1242   -2.0962 H   0  0  0  0  0  0  0  0  0  0  0  0
    1.7468   -0.7598    1.7457 H   0  0  0  0  0  0  0  0  0  0  0  0
    4.8218    0.9246   -1.7503 H   0  0  0  0  0  0  0  0  0  0  0  0
    4.1158   -0.9570    2.0892 H   0  0  0  0  0  0  0  0  0  0  0  0
    6.7419    1.4190   -0.7342 H   0  0  0  0  0  0  0  0  0  0  0  0
    6.7253   -0.2126   -1.5382 H   0  0  0  0  0  0  0  0  0  0  0  0
    7.8834    0.1631   -0.2669 H   0  0  0  0  0  0  0  0  0  0  0  0
  1 11  2  0  0  0  0
  2 20  1  0  0  0  0
  2 21  1  0  0  0  0
  3 11  1  0  0  0  0
  3 15  1  0  0  0  0
  3 41  1  0  0  0  0
  4  5  1  0  0  0  0
  4  6  1  0  0  0  0
  4 10  1  0  0  0  0
  4 22  1  0  0  0  0
  5  8  1  0  0  0  0
  5 11  1  0  0  0  0
  5 23  1  0  0  0  0
  6  9  1  0  0  0  0
  6 24  1  0  0  0  0
  6 25  1  0  0  0  0
  7  8  1  0  0  0  0
  7  9  1  0  0  0  0
  7 12  1  0  0  0  0
  7 26  1  0  0  0  0
  8 27  1  0  0  0  0
  8 28  1  0  0  0  0
  9 29  1  0  0  0  0
  9 30  1  0  0  0  0
 10 13  1  0  0  0  0
 10 14  1  0  0  0  0
 10 31  1  0  0  0  0
 12 32  1  0  0  0  0
 12 33  1  0  0  0  0
 12 34  1  0  0  0  0
 13 35  1  0  0  0  0
 13 36  1  0  0  0  0
 13 37  1  0  0  0  0
 14 38  1  0  0  0  0
 14 39  1  0  0  0  0
 14 40  1  0  0  0  0
 15 16  2  0  0  0  0
 15 17  1  0  0  0  0
 16 18  1  0  0  0  0
 16 42  1  0  0  0  0
 17 19  2  0  0  0  0
 17 43  1  0  0  0  0
 18 20  2  0  0  0  0
 18 44  1  0  0  0  0
 19 20  1  0  0  0  0
 19 45  1  0  0  0  0
 21 46  1  0  0  0  0
 21 47  1  0  0  0  0
 21 48  1  0  0  0  0
M  END
> <PUBCHEM_COMPOUND_CID>
11266244

> <PUBCHEM_CONFORMER_RMSD>
0.8

> <PUBCHEM_CONFORMER_DIVERSEORDER>
1
6
17
9
10
15
3
7
11
2
4
8
16
5
12
14
13

> <PUBCHEM_MMFF94_PARTIAL_CHARGES>
17
1 -0.57
11 0.57
15 0.12
16 -0.15
17 -0.15
18 -0.15
19 -0.15
2 -0.36
20 0.08
21 0.28
3 -0.55
41 0.37
42 0.15
43 0.15
44 0.15
45 0.15
5 0.06

> <PUBCHEM_EFFECTIVE_ROTOR_COUNT>
6.2

> <PUBCHEM_PHARMACOPHORE_FEATURES>
6
1 1 acceptor
1 2 acceptor
1 3 donor
3 10 13 14 hydrophobe
6 15 16 17 18 19 20 rings
6 4 5 6 7 8 9 rings

> <PUBCHEM_HEAVY_ATOM_COUNT>
21

> <PUBCHEM_ATOM_DEF_STEREO_COUNT>
3

> <PUBCHEM_ATOM_UDEF_STEREO_COUNT>
0

> <PUBCHEM_BOND_DEF_STEREO_COUNT>
0

> <PUBCHEM_BOND_UDEF_STEREO_COUNT>
0

> <PUBCHEM_ISOTOPIC_ATOM_COUNT>
0

> <PUBCHEM_COMPONENT_COUNT>
1

> <PUBCHEM_CACTVS_TAUTO_COUNT>
2

> <PUBCHEM_CONFORMER_ID>
00ABE8C400000001

> <PUBCHEM_MMFF94_ENERGY>
66.6216

> <PUBCHEM_FEATURE_SELFOVERLAP>
30.446

> <PUBCHEM_SHAPE_FINGERPRINT>
10366900 7 16415476022001356586
10411042 1 18050568740729644843
105312 117 18270963432238815349
10595046 47 18261675973730670564
10616163 171 18410012156327587991
10680689 15 18272650177153471778
10912923 1 17894907443426099232
11056379 131 18411422851162676495
11315181 36 18187083983747259348
11545043 162 18131631210122519506
11796584 16 18200877271651380326
12107183 9 17829600661413810642
12236239 1 18113336401666805808
12390115 104 18128827339655767153
12500047 106 18272645714724525759
12616971 3 17530685403362795436
12714826 92 18059297672862416107
12788726 201 18190756412608390051
13167823 11 18334293188880019106
13583140 156 17775559849650333158
14386348 63 17060341842217939750
14508225 48 18197201750297563885
15042514 8 18337958995555473403
15250474 111 18261377954356274858
15788980 27 18335423486907017978
167882 2 17983576299943706455
17349148 13 17385714838058210632
17834072 33 18261394481653348428
17844677 252 18341336681953268960
18927931 339 18341617056996352455
19489759 90 18201717340634977645
200 152 18041558139279939642
20511986 3 18041265609052335648
20645477 56 18343022160095277033
20645477 70 15068887639127127552
21033648 29 17274526673028088040
21033650 10 18192739798604312340
21065201 7 18343016696881019922
21424621 283 17773324426711089209
21426921 1 18410856585805219259
21709351 56 18261109699435775772
23081809 10 17967252014615545074
23402539 116 18261391174233073006
23402655 69 18260266326661776584
23557571 272 18202002118515547944
23559900 14 17988925540187319666
23598288 3 18339928229043142999
268830 7 17385724716467608900
26918003 58 16630529552870516746
34797466 226 17988935504612186708
3545911 37 18341896264330297384
4015057 19 15912748575095877651
4214541 1 18409729560327061092
5104073 3 18340770458897015744
5364581 5 17984965236611851280
542803 24 18259987067925211328
559249 180 18338513028481561338
573450 72 18334569144607262402
6327066 14 18045776794025117765
633830 44 17603873273615717426
67856867 119 18189338038503678044
7495541 125 17632015372992667096

> <PUBCHEM_SHAPE_MULTIPOLES>
415.45
13.23
2.71
1.13
19.76
0.05
-0.11
2.18
-0.81
-6.48
-0.18
0.45
-0.37
-0.82

> <PUBCHEM_SHAPE_SELFOVERLAP>
857.68

> <PUBCHEM_SHAPE_VOLUME>
238

> <PUBCHEM_COORDINATE_TYPE>
2
5
10

$$$$
