# Supplementary material for: TRPM8 contributes to sex dimorphism by promoting recovery of normal sensitivity in a mouse model of chronic migraine
Source: Nat Commun. 2022 Oct 22;13:6304. doi: 10.1038/s41467-022-33835-3 (PMC9588003; doi:10.1038/s41467-022-33835-3)
Supplement: Supplementary file 4 — Computational files [file 41467_2022_33835_MOESM4_ESM.zip › computational files/computational files/macros/dock_play.mcr]

# YASARA MACRO
# TOPIC:       5. Structure prediction
# TITLE:       Showing the docking results interactively
# REQUIRES:    Structure
# AUTHOR:      Elmar Krieger
# LICENSE:     GPL
# DESCRIPTION: This macro provides an interactive player to cycle through the docking poses and clusters

# You can either set the target structure by clicking on Options > Macro > Set target,
# by providing it as command line argument (see docs at Essentials > The command line),
# or by uncommenting the line below and specifying it directly.
#MacroTarget='/home/myname/projects/docking/1sdf'
MacroTarget='C:\Users\gregorio\Desktop\TRPM8h\M8_testosterone\hTRPM8testosterone'
# Set playback waittime (1 is maximum playback speed)
waittime=80

# Flags of interactions to show by default (combined with |):
# 1=H-Bonds, 2=Hydrophobic, 4=Pi-Pi, 8=Cation-Pi
intflags=1|2

# Normally no change required below this point
# ============================================

# Sanity checks
if MacroTarget==''
  RaiseError "This macro requires a target. Either edit the macro file or click Options > Macro > Set target to choose a target structure"

Console off

# PART 1 - DOCKING POSE ANALYSIS
DockingPoses:

# Load the result scene
Clear
scefilename='(MacroTarget).sce'
scene = FileSize (scefilename)
if not scene
  # No scene present, presumable dock_runensemble was used with scesaved=0, proceed to cluster playback.
  receptors=999
  Go DockingClusters 
LoadSce (scefilename)

# Determine if this was a single receptor&ligand, a receptor ensemble, or a virtual screening 
receptors = CountObj Receptor???
ligandlist() = ListObj Ligand????
ligands = count ligandlist
if !ligands
  RaiseError "No object named 'Ligand' or 'Ligand1' found. This macro must be applied to a docking scene created with one of the 'dock_run*' macros"
receptorruns = CountMol Obj (ligandlist1)
# Collect all ligand energies
for i=1 to ligands
  for j=001 to receptorruns
    if j<1000
      seg='C(j)'
    else
      seg=j
    bindnrg = BFactorAtom Obj Ligand(i) Segment (seg)
    # Create a list of info strings for each run: -binding energy, ligand number, and segment ID
    runinfolist((i-1)*receptorruns+j)='(-bindnrg) (i) (seg)'
# Sort the info strings using the reversed binding energy (best binders first)
runinfolist()=sort runinfolist
if receptors>1
  # If there is more than one receptor (dock_runensemble), then there is just one ligand
  ligands=1
runs=receptors*receptorruns*ligands
if runs!=count runinfolist
  RaiseError 'Number of runs differ [(runs) and (count runinfolist)], please contact support'

# Create the user interface
ShowPlayer 'Pose'
run=0
step=1
delay=waittime
mainloop='PoseMainLoop'

# Loop through the docking poses
PoseMainLoop:
while 1
  if run<0 or run>=runs
    Go RewindToStart
  # Determine docking cycle (receptor ensemble member or virtual screening ligand)
  # and segment names for current run
  _,cycle,seg=split runinfolist(run+1)
  if receptors>1
    # Receptor ensemble
    recobj='Receptor(cycle)'
    flxobj='RecFlex(cycle)'
    ligobj='Ligand(cycle)'
  elif ligands>1
    # Virtual screening
    recobj='Receptor'
    flxobj='RecFlex(cycle)'
    ligobj='Ligand(cycle)'
  else
    # Simple docking
    recobj='Receptor'
    flxobj='RecFlex'
    ligobj='Ligand'
  flexobjects = CountObj (flxobj)
  if !flexobjects
    # Backwards compatibility: Replace RecFlex... with RecepFlex..., the old name
    _,_,_,chrlist() = crack flxobj
    flxobj='Recep'+fuse chrlist
  # Show the corresponding receptor and ligand
  SwitchObj !SimCell,off
  SwitchObj (recobj) (flxobj) (ligobj),On
  HideObj (flxobj) (ligobj)
  ShowAtom Segment (seg) Obj (flxobj) (ligobj)
  # Always hide the flexible side-chains in the receptor
  fixedatoms = CountAtom fixed Obj (recobj)
  if fixedatoms
    # Get a list of partly free residues in recobj
    reslist() = ListRes !fixed Obj (recobj)
    # Show their sidechains
    ShowAtom SCwithBB Res (join reslist) Obj (recobj)
    # And hide whatever is not fixed (to show RecepFlex atoms instead)
    HideAtom !fixed Obj (recobj)
  # Change the marked atoms in ligand and flexible sidechains to the currently visible ones
  atomlist() = MarkAtom
  for i=1 to 4
    atom = ListAtom (atomlist(i)),Format='ATOMNAME Res RESNAME RESNUM Mol MOLNAME Obj OBJNUM visible'
    atomlist(i) = ListAtom (atom)
  MarkAtom (atomlist),Zoom=1
  # Update the player
  UpdatePlayer run,runs,'Segment (seg) Obj (ligobj)'
  # Proceed to next pose
  run=run+step  
  if step
    # Wait a bit
    Wait (delay)
  else
    # Pause mode, wait until next click
    Wait forever
      
# PART 2 - DOCKING CLUSTER ANALYSIS
DockingClusters:
Clear
# Count the clusters
for runs=000 to 9999 
  exists = FileSize (MacroTarget)_(runs+1).yob
  if !exists
    break
if runs<1
  RaiseError "No docking clusters have been found. This macro must be applied to a docking project created with one of the 'dock_run*' macros"        
# Create the user interface
ShowPlayer 'Cluster'
run=0
step=1
delay=waittime
posorilist=0,0,50,0,0,0
mainloop='ClusterMainLoop'

# Loop through the docking clusters
ClusterMainLoop:
while 1
  DelObj Hydrophobic PiPi CationPi
  if run<0 or run>=runs
    Go RewindToStart
  obj = LoadYOb (MacroTarget)_(001+run)
  # Remove line below to display ligand names for screening runs made with YASARA versions < 15.10
  UnlabelAll
  CenterAtom CA Obj (obj)
  if Objects==1
    Pos 0,0,50
    Style Ribbon
    HideAtom Element H
    BallRes Segment C???
  else
    TransferObj 2,1,Local=Keep
    CopyStyleObj 1,2
    SwapObj 1,2
    DelObj 2
  FreeAll
  # Show the various interactions
  if intflags&1
    ShowHBoAtom Segment C???,Extend=Yes
  else
    HideHBoAll
  intnamelist='Hydrophobic','PiPi','CationPi'
  for i=1 to 3
    if intflags&(1<<i)
      ShowIntAtom Segment C???,Segment !C???,Type=(intnamelist(i)),Occluded=No
  ColorAll Element
  # Update the player
  # The ligand is selected via the last atom in the soup */
  UpdatePlayer run,runs,'Atom (atoms)'
  # Proceed to next pose
  run=run+step  
  if step
    # Wait a bit
    Wait (delay)
  else
    # Pause mode, wait until next click
    Wait forever


# CREATE PLAYER USER INTERFACE
# ============================
# 'type' is 'Pose' or 'Cluster' 
def ShowPlayer type 
  global gpos,intflags

  PrintHUD
  FillRect
  Font Arial,Height=20,Color=White
  PosText X=160,Y=8,Justify=Center
  Print 'Docking (type) Player'
  FillRect X=15,Y=30,Width=290,Height=1,Color=White
  Font Height=14,Spacing=1.3
  PosText X=25,Y=46,Justify=Left
  if type=='Pose'
    Print 'Docking run:\n'
  else
    Print 'Cluster:\n'
  Print 'Binding energy:\nDiss.constant:\nLigand:'
  # Create the clickable color gradient on the right.
  # Its position 'gpos' is made global, so that it can be used by function UpdatePlayer
  Font MonoSpaced,Spacing=1
  gpos=240,135
  FillRect (gpos1),(gpos2+5),Width=32,Height=241,Color=White
  for i=0 to 10
    PosText (gpos1/8+6),(gpos2/12+i*2+1),Justify=Left
    Print '(i*10)%'
    FillRect (gpos1+32),(gpos2+i*24+5),Width=8,Height=1,Color=White
    # Top and bottom button have half the height
    if !i
      y=gpos2+6
      h=12
    else
      y=gpos2+i*24-7
      h=24-12*(i==10)
    ShowButton X=(gpos1+16),Y=(y),Width=30,Height=(h),Border=0,
               Color=(i*320/11),Action='Go ClickGradient,GoPar=(i)'
  PosText (gpos1/8+3),(gpos2/12+22),Justify=Center
  Print 'Click'
  PosText (gpos1/8+3),(gpos2/12+23),Justify=Center
  Print 'above'
  # Create the buttons
  Font Arial,Height=14,Spacing=1.3
  ShowButton 'Play',X=70,Y=(gpos2)
  ShowButton 'Pause',X=160,Y=(gpos2)
  ShowButton 'Step backward',X=120,Y=(gpos2+50)
  ShowButton 'Step forward',X=120,Y=(gpos2+100)
  ShowButton 'Fast backward',X=120,Y=(gpos2+150)
  ShowButton 'Fast forward',X=120,Y=(gpos2+200)
  ShowButton 'Rewind to start',X=120,Y=(gpos2+250)
  if type=='Pose'
    ShowButton 'Proceed to cluster analysis',X=174,Y=(gpos2+300),Color=404040,Action='Go DockingClusters'
  else
    # Show the interaction buttons to toggle
    intnamelist='H-Bonds','Hydrophobic','Pi/Pi','Cation/Pi'
    intposlist=40,136,214,280
    for i=1 to count intnamelist
      if intflags&(1<<(i-1))
        col='808080'
        Font Height=11,Color=White,Spacing=1.3
      else
        col='303030'
        Font Height=11,Color=Black,Spacing=1.3
      ShowButton (intnamelist(i)),X=(intposlist(i)),Y=(gpos2+294),Color=(col)
    Font Height=11,Color=White
    ShowButton 'Return to docking poses',X=174,Y=(gpos2+330),Color=404040,Action='Go DockingPoses'
    Font Arial,Height=14,Color=White,Spacing=1.3
  
# UPDATE PLAYER USER INTERFACE
# ============================
def UpdatePlayer run,runs,ligandsel
  global gpos
  
  # The atomic B-factor contains the free binding energy in kcal/mol (positive is better).
  bindnrg = BFactorAtom (ligandsel)
  # The atomic property contains the picomolar [pM] dissociation constant.
  dissconst = PropAtom (ligandsel)
  if bindnrg<=0 
    dissconst='None'
  elif dissconst>=100000000
    dissconst='Gigantic'
  elif dissconst>=100000
    dissconst=0+dissconst
  else
    dissconst=0.000+dissconst
  # Display run, binding energy and dissociation constant
  FillRect X=170,Y=44,Width=150,Height=70
  PosText X=170,Y=46,Justify=Left
  Print '(1+run)/(0+runs)\n(0.00+bindnrg) kcal/mol\n(dissconst) pM'
  # Display first 20 characters of ligand name (compound)
  FillRect X=100,Y=115,Width=220,Height=18
  compound = CompoundMol (ligandsel)
  if compound==''
    compound='unnamed'
  compound()=crack compound
  PosText X=100,Y=115,Justify=Left
  len=count compound
  if len>16
    len=16
  for i=1 to len
    Print '(compound(i))'  
  if runs>1
    # Show the '>' at the color gradient
    FillRect X=(gpos1-20),Y=(gpos2),Width=15,Height=260
    PosText X=(gpos1-20),Y=(gpos2+240*run/(runs-1))
    Print '>'
  
# HANDLE THE PLAYER BUTTONS
# =========================  
  
# Press the Play button
Play:
step=1
delay=waittime
Go (mainloop)
  
# Press the Pause button
Pause:
step=0
delay=waittime
Go (mainloop)
  
# Press the step forward button
StepForward:
run=run+1
Go (mainloop)

# Press the step backward button
StepBackward:
run=run-1
Go (mainloop)

# Press the fast forward button
FastForward:
step=1
delay=1
Go (mainloop)

# Press the fast backward button
FastBackward:
step=-1
delay=1
Go (mainloop)

# Press the rewind to start button
RewindToStart:
run=0
if step<0
  Go Play
Go (mainloop)

# Click the color gradient on the right
ClickGradient:
run=(runs-1)*GoPar/10
Go (mainloop)

# Toggle the interactions during cluster visualization
# Hydrogen bonds
HBonds:
intflags=intflags^1
ShowPlayer 'Cluster'
Go (mainloop)
# Hydrophobic interactions
Hydrophobic:
intflags=intflags^2
ShowPlayer 'Cluster'
Go (mainloop)
# Pi/Pi interactions
PiPi:
intflags=intflags^4
ShowPlayer 'Cluster'
Go (mainloop)
# Cation/Pi interactions
CationPi:
intflags=intflags^8
ShowPlayer 'Cluster'
Go (mainloop)
