# Supplementary material for: TRPM8 contributes to sex dimorphism by promoting recovery of normal sensitivity in a mouse model of chronic migraine
Source: Nat Commun. 2022 Oct 22;13:6304. doi: 10.1038/s41467-022-33835-3 (PMC9588003; doi:10.1038/s41467-022-33835-3)
Supplement: Supplementary file 4 — Computational files [file 41467_2022_33835_MOESM4_ESM.zip › computational files/computational files/readme_.txt]

GUIDE FOR COMPUTATIONAL STUDIES

Docking experiments were performed with Yasara software (version 20.12.24) licensed to Gregorio Fern�ndez-Ballester (Serial Number: 418325967). The human TRPM8 model as well as testosterone and WS12 are available in the zip file as pdb and sdf files in the global docking folder. Yasara scenes of TRPM8-ligand interactions focused on the menthol binding site can be found in the local docking folder. Finally, Yasara's macros employed to run docking experiments are also described in the macros folder (dock_run.mcr, dock_runlocal.mcr, dock_play.mcr). For further information about Yasara visit http://www.yasara.org


GLOBAL DOCKING EXPERIMENTS

1. Create a working directory in your computer where the following items must be located: the TRPM8 receptor in PDB format (named as yourcomplex_receptor.pdb), the ligand in SDF format (named as yourcomplex_ligand.sdf) and Yasara's macro needed for a global docking (dock_run.mcr). For instance, to assess the interaction of testosterone with human TRPM8 the pdb file would be named hTRPM8testosterone_receptor.pdb, and the sdf file would be named hTRPM8testosterone_ligand.sdf.

2. Open Yasara software. In the top menu system click "Options" > "Macro and Movie" > "Set target" and choose the TRPM8 receptor located in your working directory. It is important to select the option "Remove...from underscore" to get rid of the "_receptor.pdb" tail.

3. Adapt the dock_run macro to your convenience: indicate your target directory in the line "MacroTarget" and specify docking parameters such as the docking method (AutoDockLGA), the number of docking runs (800), the ligand RMSD value to consider different groups of clusters (5.0 A) and the flexibility of ligand (0). Finally, run the macro by clicking "Options" > "Macro and Movie" > "Play macro" in the top menu system of Yasara and select the dock_run.mcr.

4. At the end of the docking a summary log file is saved with docking solutions. To check docking results interactively, copy the macro dock_play in your target directory (specify its location in the line "MacroTarget") and select it in the top menu system of Yasara ("Options" > "Macro and Movie" > "Play macro").


LOCAL DOCKING EXPERIMENTS

1. Create a working directory in your computer. Place there a yasara scene from the local docking folder (named as yourcomplex_complex.sce). The scene contains the TRPM8 receptor and ligand (testosterone, WS12, estradiol or progesterone) in different objects and a simulation cell around the ligand. Most of the receptor atoms are fixed except for important residues which are flexible in the menthol binding pocket. For instance, to assess the local interaction of testosterone with human TRPM8, the scene file would be named hTRPM8testosterone_complex.sce. Include in the directory the macro needed for a local docking (dock_runlocal.mcr).

2. Open Yasara software and define your scene as the target by clicking "Options" > "Macro and Movie" > "Set target" in the top menu system. Select the option "Remove...from underscore" to get rid of the "_complex.pdb" tail.

3. Adapt the dock_runlocal macro to your convenience: indicate your target directory in the line "MacroTarget" and specify docking parameters such as the docking method (AutoDockLGA), the number of docking runs (50), the ligand RMSD value to consider different solution clusters (5.0 A) and the flexibility of ligand (0). Finally, run the macro by clicking "Options" > "Macro and Movie" > "Play macro" in the top menu system of Yasara and select the dock_runlocal.mcr.

4. At the end of the docking a summary log file is saved with docking solutions. To check docking results interactively, copy the macro dock_play in your target directory (specify its location in the line "MacroTarget") and select it in the top menu system of Yasara ("Options" > "Macro and Movie" > "Play macro").
