# Supplementary material for: TRPM8 contributes to sex dimorphism by promoting recovery of normal sensitivity in a mouse model of chronic migraine
Source: Nat Commun. 2022 Oct 22;13:6304. doi: 10.1038/s41467-022-33835-3 (PMC9588003; doi:10.1038/s41467-022-33835-3)
Supplement: Supplementary file 5 — Source Data [file 41467_2022_33835_MOESM5_ESM.xlsx]

## Sheet: Fig.1B
	Fig.1B
	Males																									Females
		Left Paw	0	2	4	6	8			Left Paw	-2	-1	0	2	4	6	8	10	12	14	16	18	20				Left Paw	0	2	4	6	8			Left Paw	-2	-1	0	2	4	6	8	10	12	14	16	18	20
	VEHICLE	1	1.513	1.241	1.241	1.218	1.513		VEHICLE	1	1.513	1.513	1.513	1.241	1.086	0.891	1.502	1.241	1.513	1.513	1.137	1.513	1.513			VEHICLE	1	1.241	1.513	1.392	1.392	1.086		VEHICLE	1	0.933	1.513	1.502	0.997	1.137	0.933	1.513	1.502	1.513	0.997	0.966	1.502	1.513
	VEHICLE	2	1.218	1.502	1.241	1.392	1.502		VEHICLE	2	1.392	1.392	1.502	1.392	1.392	0.933	1.241	1.137	1.218	1.137	1.513	0.891	1.137			VEHICLE	2	1.513	1.241	1.513	1.513	1.513		VEHICLE	2	1.241	1.392	1.392	0.997	1.128	1.502	1.513	1.513	0.966	1.513	1.392	1.392	1.513
	VEHICLE	8	1.392	1.392	1.137	0.864	1.513		VEHICLE	8	1.513	1.392	1.137	1.086	1.502	1.502	1.137	1.502	1.392	1.502	1.241	1.137	1.502			VEHICLE	8	0.891	1.137	0.891	1.513	1.392		VEHICLE	8	1.513	1.241	1.513	0.966	1.513	1.392	0.966	1.241	1.241	0.966	0.891	1.392	1.241
	VEHICLE	10	0.933	1.137	1.513	1.513	1.502		VEHICLE	10	1.513	1.502	1.086	1.241	1.007	1.502	1.513	1.218	1.392	0.966	1.392	1.137	1.218			VEHICLE	10	1.502	1.086	1.513	0.966	1.513		VEHICLE	10	1.513	1.513	1.513	1.502	1.513	1.513	1.241	1.513	1.241	1.502	1.513	1.513	1.502
	VEHICLE	12	1.502	1.513	0.891	1.007	1.218		VEHICLE	12	1.241	1.513	1.392	1.513	1.513	0.891	1.502	1.241	1.502	1.513	1.513	1.392	1.513			VEHICLE	12	0.966	0.997	1.513	1.218	1.392		VEHICLE	12	1.513	1.241	1.513	1.513	1.513	1.241	1.513	1.241	1.392	1.502	1.392	1.241	1.513
	VEHICLE	13	1.502	1.392	1.392	1.241	1.137		VEHICLE	13	1.218	1.502	1.513	1.392	1.241	1.513	1.513	1.137	0.997	1.137	1.392	1.241	1.241			VEHICLE	13	1.086	0.997	0.933	1.218	0.933		VEHICLE	13	1.502	1.513	0.997	1.502	1.137	1.086	1.513	1.392	1.502	1.086	1.513	1.241	1.513
	NTG	7	0.579	0.966	1.137	1.137	1.137		NTG	7	1.513	1.513	1.513	0.825	0.997	0.966	1.241	1.086	1.392	1.392	1.241	1.513	1.513			NTG	7	0.223	0.864	0.674	0.864	0.997		NTG	7	1.241	1.392	1.137	1.218	0.966	0.82	0.731	0.933	0.997	0.864	0.864	0.966	1.137
	NTG	3	0.479	0.512	0.966	0.891	0.587		NTG	3	1.513	1.392	1.392	0.966	0.891	1.218	0.864	0.512	0.891	1.392	1.392	1.392	1.392			NTG	3	0.42	0.587	1.241	0.669	1.086		NTG	3	1.513	1.241	1.513	0.864	0.701	0.966	1.218	1.392	1.137	1.241	1.392	1.137	1.392
	NTG	9	0.701	0.891	0.997	0.891	0.272		NTG	9	1.241	1.241	1.513	1.086	0.486	0.891	1.086	1.086	0.579	0.933	1.086	1.513	1.513			NTG	9	0.674	0.512	0.709	0.587	0.966		NTG	9	1.137	1.392	1.086	0.825	0.625	1.137	0.966	0.669	0.701	0.997	0.997	1.086	0.997
	NTG	4	0.864	0.176	1.007	0.397	0.997		NTG	4	1.513	1.392	1.502	0.966	0.486	0.864	0.891	0.891	1.137	1.392	0.997	1.502	1.513			NTG	4	0.825	0.966	0.864	0.997	0.433		NTG	4	1.513	1.513	1.513	1.007	0.933	0.701	0.891	0.549	0.891	1.241	0.272	0.966	0.674
	NTG	5	0.579	0.891	0.782	1.086	0.625		NTG	5	1.392	1.241	1.513	1.086	0.891	0.579	0.731	0.701	0.549	0.731	1.392	1.392	1.218			NTG	5	0.709	0.579	0.579	0.731	0.997		NTG	5	1.137	1.502	1.513	0.891	1.086	0.82	0.82	0.825	0.997	1.502	1.513	1.513	1.086
	NTG	11	0.709	0.864	0.933	0.549	0.82		NTG	11	1.137	1.502	1.218	0.568	0.933	0.223	0.891	0.891	0.997	1.392	1.513	1.137	1.513			NTG	11	0.272	0.479	0.272	0.223	1.086		NTG	11	1.513	1.513	1.502	0.731	1.086	0.709	0.701	1.137	1.392	0.825	1.086	0.997	1.513
	NTG	6	0.272	0.183	0.512	0.418	0.966		NTG	6	1.502	1.218	1.513	1.241	0.966	1.086	0.701	0.42	0.82	1.137	0.512	1.241	0.997			NTG	6	0.731	0.891	0.782	0.782	1.086		NTG	6	1.218	1.392	1.241	0.223	0.82	1.086	0.82	0.864	0.82	1.392	0.997	0.996	0.625
		Right Paw	0	2	4	6	8			Right Paw	-2	-1	0	2	4	6	8	10	12	14	16	18	20				Right Paw	0	2	4	6	8			Right Paw	-2	-1	0	2	4	6	8	10	12	14	16	18	20
	VEHICLE	1	1.513	1.513	1.241	1.218	1.513		VEHICLE	1	1.241	1.392	1.392	1.218	1.137	1.513	1.502	1.392	1.513	0.966	1.392	1.513	1.392			VEHICLE	1	1.513	1.513	1.241	1.513	1.502		VEHICLE	1	1.513	1.392	1.392	1.392	0.993	1.241	1.513	1.513	1.513	1.241	1.241	1.137	1.241
	VEHICLE	2	1.241	1.502	1.513	1.513	1.513		VEHICLE	2	1.513	1.513	1.218	1.513	1.513	1.513	1.513	1.218	0.891	1.086	1.513	1.502	1.502			VEHICLE	2	1.137	1.513	1.502	0.933	1.241		VEHICLE	2	1.513	1.513	1.241	1.241	1.513	0.933	1.086	1.513	1.513	1.513	1.241	1.137	1.513
	VEHICLE	8	1.513	0.933	1.086	1.513	1.392		VEHICLE	8	1.241	0.933	1.513	1.086	0.997	0.966	1.137	1.502	1.137	1.513	1.502	1.241	1.086			VEHICLE	8	1.392	0.997	1.502	1.137	0.864		VEHICLE	8	1.392	1.392	1.392	1.392	1.392	0.891	1.241	1.513	1.502	1.392	1.513	1.218	1.513
	VEHICLE	10	1.513	1.392	1.513	1.392	1.513		VEHICLE	10	1.513	1.513	1.513	1.502	1.513	1.392	1.513	1.513	1.218	1.086	1.137	1.513	1.392			VEHICLE	10	1.502	1.218	1.513	1.513	1.502		VEHICLE	10	1.513	1.241	1.137	1.513	0.966	1.513	1.241	1.513	1.241	1.086	0.933	1.513	1.392
	VEHICLE	12	1.513	1.392	1.218	1.513	0.864		VEHICLE	12	1.513	1.513	1.241	1.241	1.513	1.241	1.502	1.513	1.137	1.513	1.218	1.513	1.513			VEHICLE	12	1.513	1.513	1.502	1.137	1.513		VEHICLE	12	1.513	1.241	1.241	1.513	1.513	1.513	1.392	1.513	1.086	1.513	1.241	1.392	1.218
	VEHICLE	13	0.997	0.933	1.392	1.502	1.513		VEHICLE	13	1.392	1.502	1.513	1.502	1.513	1.241	1.392	1.218	1.513	1.502	1.513	1.241	1.241			VEHICLE	13	1.392	1.241	1.241	1.513	1.241		VEHICLE	13	1.513	1.513	1.502	1.392	1.513	1.392	1.241	1.392	1.086	1.513	1.513	1.392	1.513
	NTG	7	0.864	0.183	0.864	0.731	0.966		NTG	7	1.392	1.513	1.513	1.218	1.086	0.674	0.674	1.137	0.997	1.086	1.241	1.513	1.513			NTG	7	0.512	0.731	0.701	0.891	0.891		NTG	7	1.513	1.513	1.513	0.512	0.891	0.549	0.512	0.549	0.82	1.241	0.825	1.137	1.241
	NTG	3	0.223	0.161	0.549	0.223	0.782		NTG	3	1.137	1.241	1.392	0.625	0.891	0.864	0.701	0.731	0.997	0.891	0.864	0.933	1.392			NTG	3	0.966	0.42	0.549	0.272	0.479		NTG	3	1.513	1.137	1.241	0.549	0.966	1.086	0.549	0.625	0.891	0.669	0.891	0.864	0.997
	NTG	9	0.42	0.549	0.272	0.549	0.782		NTG	9	1.502	1.513	1.513	0.966	0.669	0.782	0.864	0.891	0.82	0.825	0.933	1.513	1.513			NTG	9	0.731	0.864	1.086	1.392	0.864		NTG	9	1.241	1.241	1.392	1.137	0.864	0.82	1.086	0.731	1.392	0.966	1.392	1.137	1.137
	NTG	4	0.669	0.587	0.891	0.731	0.625		NTG	4	1.513	1.513	1.513	0.674	1.007	0.864	1.007	0.996	1.086	0.997	1.513	1.241	1.241			NTG	4	0.42	0.433	0.966	0.825	1.007		NTG	4	1.513	1.392	1.513	1.241	1.086	0.418	0.997	0.891	1.007	1.137	1.392	1.086	0.997
	NTG	5	0.198	0.579	0.891	0.709	1.086		NTG	5	1.513	1.241	1.392	0.864	0.996	0.433	0.966	1.086	1.137	1.241	1.218	1.392	1.241			NTG	5	0.512	0.966	0.782	0.579	0.272		NTG	5	1.392	1.513	1.513	1.502	0.512	1.502	1.502	1.137	0.997	0.997	1.392	1.086	1.241
	NTG	11	0.731	0.82	0.864	0.864	0.82		NTG	11	1.137	1.513	1.513	0.966	0.997	0.782	0.933	1.086	0.966	0.891	1.241	1.392	1.513			NTG	11	0.549	0.579	0.864	0.512	0.625		NTG	11	1.513	1.241	1.392	1.137	0.933	1.086	0.272	0.674	0.891	0.966	0.731	0.891	0.512
	NTG	6	0.42	0.512	0.486	0.42	0.512		NTG	6	1.513	1.513	1.241	0.669	0.701	0.579	1.086	0.625	1.241	1.218	1.513	1.513	1.502			NTG	6	0.82	0.731	0.709	0.933	0.669		NTG	6	1.513	1.392	1.392	0.669	1.502	0.579	0.825	0.701	0.864	0.825	1.502	0.997	0.997
		Average	0	2	4	6	8			Average	-2	-1	0	2	4	6	8	10	12	14	16	18	20				Average	0	2	4	6	8			Average	-2	-1	0	2	4	6	8	10	12	14	16	18	20
	VEHICLE	1	1.513	1.377	1.241	1.218	1.513		VEHICLE	1	1.377	1.4525	1.4525	1.2295	1.1115	1.202	1.502	1.3165	1.513	1.2395	1.2645	1.513	1.4525			VEHICLE	1	1.377	1.513	1.3165	1.4525	1.294		VEHICLE	1	1.223	1.4525	1.447	1.1945	1.065	1.087	1.513	1.5075	1.513	1.119	1.1035	1.3195	1.377
	VEHICLE	2	1.2295	1.502	1.377	1.4525	1.5075		VEHICLE	2	1.4525	1.4525	1.36	1.4525	1.4525	1.223	1.377	1.1775	1.0545	1.1115	1.513	1.1965	1.3195			VEHICLE	2	1.325	1.377	1.5075	1.223	1.377		VEHICLE	2	1.377	1.4525	1.3165	1.119	1.3205	1.2175	1.2995	1.513	1.2395	1.513	1.3165	1.2645	1.513
	VEHICLE	8	1.4525	1.1625	1.1115	1.1885	1.4525		VEHICLE	8	1.377	1.1625	1.325	1.086	1.2495	1.234	1.137	1.502	1.2645	1.5075	1.3715	1.189	1.294			VEHICLE	8	1.1415	1.067	1.1965	1.325	1.128		VEHICLE	8	1.4525	1.3165	1.4525	1.179	1.4525	1.1415	1.1035	1.377	1.3715	1.179	1.202	1.305	1.377
	VEHICLE	10	1.223	1.2645	1.513	1.4525	1.5075		VEHICLE	10	1.513	1.5075	1.2995	1.3715	1.26	1.447	1.513	1.3655	1.305	1.026	1.2645	1.325	1.305			VEHICLE	10	1.502	1.152	1.513	1.2395	1.5075		VEHICLE	10	1.513	1.377	1.325	1.5075	1.2395	1.513	1.241	1.513	1.241	1.294	1.223	1.513	1.447
	VEHICLE	12	1.5075	1.4525	1.0545	1.26	1.041		VEHICLE	12	1.377	1.513	1.3165	1.377	1.513	1.066	1.502	1.377	1.3195	1.513	1.3655	1.4525	1.513			VEHICLE	12	1.2395	1.255	1.5075	1.1775	1.4525		VEHICLE	12	1.513	1.241	1.377	1.513	1.513	1.377	1.4525	1.377	1.239	1.5075	1.3165	1.3165	1.3655
	VEHICLE	13	1.2495	1.1625	1.392	1.3715	1.325		VEHICLE	13	1.305	1.502	1.513	1.447	1.377	1.377	1.4525	1.1775	1.255	1.3195	1.4525	1.241	1.241			VEHICLE	13	1.239	1.119	1.087	1.3655	1.087		VEHICLE	13	1.5075	1.513	1.2495	1.447	1.325	1.239	1.377	1.392	1.294	1.2995	1.513	1.3165	1.513
		Average	1.3625	1.32017	1.2815	1.32383	1.39108			Average	1.40025	1.43167	1.37775	1.32725	1.32725	1.25817	1.41392	1.31933	1.28525	1.28617	1.37192	1.3195	1.35417				Average	1.304	1.24717	1.35467	1.29717	1.30767			Average	1.431	1.39208	1.36125	1.32667	1.31925	1.2625	1.33108	1.44658	1.31633	1.31867	1.27908	1.33917	1.43208
		SD	0.142614	0.146029	0.177196	0.11745	0.185831			SD	0.0723006	0.134634	0.0858515	0.142981	0.148176	0.135413	0.144823	0.12575	0.146986	0.200961	0.099515	0.136736	0.104827				SD	0.126306	0.170604	0.184339	0.102683	0.171393			SD	0.114841	0.100685	0.0796648	0.181273	0.158954	0.157403	0.148896	0.0709876	0.109342	0.163568	0.139595	0.0876069	0.0690206
		N	6	6	6	6	6			N	6	6	6	6	6	6	6	6	6	6	6	6	6				N	6	6	6	6	6			N	6	6	6	6	6	6	6	6	6	6	6	6	6
		SEM	0.0582218	0.0596159	0.0723399	0.0479489	0.0758654			SEM	0.0295166	0.054964	0.0350487	0.0583716	0.0604928	0.055282	0.0591239	0.0513372	0.0600068	0.0820418	0.0406268	0.055822	0.0427954				SEM	0.051564	0.0696488	0.0752561	0.0419201	0.0699709			SEM	0.0468837	0.0411046	0.032523	0.0740045	0.0648928	0.0642596	0.0607867	0.0289806	0.0446389	0.0667765	0.0569894	0.0357654	0.0281775
		Average	0	2	4	6	8			Average	-2	-1	0	2	4	6	8	10	12	14	16	18	20				Average	0	2	4	6	8			Average	-2	-1	0	2	4	6	8	10	12	14	16	18	20
	NTG	7	0.7215	0.5745	1.0005	0.934	1.0515		NTG	7	1.4525	1.513	1.513	1.0215	1.0415	0.82	0.9575	1.1115	1.1945	1.239	1.241	1.513	1.513			NTG	7	0.3675	0.7975	0.6875	0.8775	0.944		NTG	7	1.377	1.4525	1.325	0.865	0.9285	0.6845	0.6215	0.741	0.9085	1.0525	0.8445	1.0515	1.189
	NTG	3	0.351	0.3365	0.7575	0.557	0.6845		NTG	3	1.325	1.3165	1.392	0.7955	0.891	1.041	0.7825	0.6215	0.944	1.1415	1.128	1.1625	1.392			NTG	3	0.693	0.5035	0.895	0.4705	0.7825		NTG	3	1.513	1.189	1.377	0.7065	0.8335	1.026	0.8835	1.0085	1.014	0.955	1.1415	1.0005	1.1945
	NTG	9	0.5605	0.72	0.6345	0.72	0.527		NTG	9	1.3715	1.377	1.513	1.026	0.5775	0.8365	0.975	0.9885	0.6995	0.879	1.0095	1.513	1.513			NTG	9	0.7025	0.688	0.8975	0.9895	0.915		NTG	9	1.189	1.3165	1.239	0.981	0.7445	0.9785	1.026	0.7	1.0465	0.9815	1.1945	1.1115	1.067
	NTG	4	0.7665	0.3815	0.949	0.564	0.811		NTG	4	1.513	1.4525	1.5075	0.82	0.7465	0.864	0.949	0.9435	1.1115	1.1945	1.255	1.3715	1.377			NTG	4	0.6225	0.6995	0.915	0.911	0.72		NTG	4	1.513	1.4525	1.513	1.124	1.0095	0.5595	0.944	0.72	0.949	1.189	0.832	1.026	0.8355
	NTG	5	0.3885	0.735	0.8365	0.8975	0.8555		NTG	5	1.4525	1.241	1.4525	0.975	0.9435	0.506	0.8485	0.8935	0.843	0.986	1.305	1.392	1.2295			NTG	5	0.6105	0.7725	0.6805	0.655	0.6345		NTG	5	1.2645	1.5075	1.513	1.1965	0.799	1.161	1.161	0.981	0.997	1.2495	1.4525	1.2995	1.1635
	NTG	11	0.72	0.842	0.8985	0.7065	0.82		NTG	11	1.137	1.5075	1.3655	0.767	0.965	0.5025	0.912	0.9885	0.9815	1.1415	1.377	1.2645	1.513			NTG	11	0.4105	0.529	0.568	0.3675	0.8555		NTG	11	1.513	1.377	1.447	0.934	1.0095	0.8975	0.4865	0.9055	1.1415	0.8955	0.9085	0.944	1.0125
	NTG	6	0.346	0.3475	0.499	0.419	0.739		NTG	6	1.5075	1.3655	1.377	0.955	0.8335	0.8325	0.8935	0.5225	1.0305	1.1775	1.0125	1.377	1.2495			NTG	6	0.7755	0.811	0.7455	0.8575	0.8775		NTG	6	1.3655	1.392	1.3165	0.446	1.161	0.8325	0.8225	0.7825	0.842	1.1085	1.2495	0.9965	0.811
		Average	0.550571	0.562429	0.7965	0.685429	0.784071			Average	1.39414	1.39614	1.44579	0.908571	0.856929	0.771786	0.902571	0.867071	0.972071	1.10843	1.18971	1.3705	1.39814				Average	0.597429	0.685857	0.769857	0.732643	0.818429			Average	1.39071	1.38386	1.39007	0.893286	0.9265	0.877071	0.849286	0.834071	0.9855	1.06164	1.089	1.06136	1.039
		SD	0.188234	0.20932	0.179419	0.187361	0.16159			SD	0.132416	0.100788	0.0670316	0.110893	0.155577	0.197626	0.0682284	0.214013	0.165409	0.128479	0.143149	0.126239	0.12288				SD	0.153021	0.124954	0.134862	0.238899	0.111629			SD	0.130578	0.105933	0.104964	0.25504	0.145374	0.205517	0.231931	0.128728	0.0973439	0.128574	0.234588	0.117087	0.161794
		N	7	7	7	7	7			N	7	7	7	7	7	7	7	7	7	7	7	7	7				N	7	7	7	7	7			N	7	7	7	7	7	7	7	7	7	7	7	7	7
		SEM	0.0711457	0.0791155	0.0678141	0.0708157	0.0610752			SEM	0.0500485	0.0380944	0.0253356	0.0419135	0.0588026	0.0746955	0.0257879	0.0808894	0.0625186	0.0485606	0.0541053	0.0477139	0.0464441				SEM	0.0578364	0.0472281	0.0509731	0.0902953	0.0421919			SEM	0.0493539	0.0400389	0.0396725	0.0963961	0.0549462	0.0776779	0.0876617	0.0486544	0.0367925	0.0485966	0.0886658	0.0442548	0.0611522

## Sheet: Fig.2A
		Fig.2A
		Male														Female
		Acute Effect						Chronic Effect								Acute Effect						Chronic Effect
		Left Paw						Left Paw								Left Paw						Left Paw
		Treatment	Genotype	Mouse	0	8		Treatment	Genotype	Mouse	0	8	14	20		Treatment	Genotype	Mouse	0	8		Treatment	Genotype	Mouse	0	8	14	20
		NTG	WT	8	0.997	0.731		NTG	WT	8	1.392	0.701	0.731	0.825		NTG	WT	13	0.82	0.891		NTG	WT	13	1.513	0.891	0.433	0.966
		NTG	WT	9	1.137	0.512		NTG	WT	9	0.997	1.086	0.549	1.218		NTG	WT	14	0.891	0.223		NTG	WT	14	1.513	0.82	0.239	0.42
		NTG	WT	10	0.82	1.137		NTG	WT	10	1.392	0.966	0.674	1.392		NTG	WT	15	0.669	1.137		NTG	WT	15	1.513	0.731	0.891	1.086
		NTG	WT	18	1.086	0.966		NTG	WT	18	1.241	1.007	1.218	1.241		NTG	WT	16	0.782	1.137		NTG	WT	16	1.502	0.891	0.891	0.82
		NTG	WT	19	0.997	0.731		NTG	WT	19	1.392	1.086	0.997	1.241		NTG	WT	17	0.933	0.282		NTG	WT	17	1.241	1.137	0.82	0.933
		NTG	WT	20	0.625	0.334		NTG	WT	20	0.891	0.343	0.334	1.392		NTG	TRPA1KO	5	1.513	1.502		NTG	TRPA1KO	5	1.241	1.137	1.137	1.392
		NTG	TRPA1KO	12	1.392	0.933		NTG	TRPA1KO	12	1.513	1.502	1.513	1.241		NTG	TRPA1KO	6	1.241	1.392		NTG	TRPA1KO	6	1.086	1.513	1.241	1.086
		NTG	TRPA1KO	13	1.513	0.966		NTG	TRPA1KO	13	1.392	1.241	1.513	1.513		NTG	TRPA1KO	7	0.825	1.513		NTG	TRPA1KO	7	1.513	1.241	1.513	1.513
		NTG	TRPA1KO	14	1.241	0.997		NTG	TRPA1KO	14	0.933	1.086	1.137	1.502		NTG	TRPA1KO	10	0.966	1.513		NTG	TRPA1KO	10	1.137	1.513	0.891	0.966
		NTG	TRPA1KO	15	0.997	0.864		NTG	TRPA1KO	15	1.241	0.997	1.086	1.007		NTG	TRPA1KO	11	1.513	0.891		NTG	TRPA1KO	11	1.513	0.966	0.701	1.502
		NTG	TRPA1KO	16	0.966	1.241		NTG	TRPA1KO	16	1.513	0.966	1.241	1.513		NTG	TRPA1KO	12	0.966	1.513		NTG	TRPA1KO	12	1.513	0.891	1.502	1.392
		NTG	TRPA1KO	17	0.731	1.086		NTG	TRPA1KO	17	1.513	1.086	0.731	1.007
		Right Paw						Right Paw								Right Paw						Right Paw
		Treatment	Genotype	Mouse	0	8		Treatment	Genotype	Mouse	0	8	14	20		Treatment	Genotype	Mouse	0	8		Treatment	Genotype	Mouse	0	8	14	20
		NTG	WT	8	0.701	0.161		NTG	WT	8	1.392	0.731	1.086	0.933		NTG	WT	13	0.731	0.966		NTG	WT	13	1.218	0.579	1.241	1.086
		NTG	WT	9	0.864	0.512		NTG	WT	9	1.218	0.512	0.625	1.502		NTG	WT	14	0.731	0.731		NTG	WT	14	1.513	0.625	0.731	0.966
		NTG	WT	10	0.486	0.486		NTG	WT	10	1.502	1.007	0.966	1.137		NTG	WT	15	0.864	0.825		NTG	WT	15	1.218	0.891	0.997	0.731
		NTG	WT	18	0.731	1.218		NTG	WT	18	1.513	1.086	0.864	1.241		NTG	WT	16	0.864	0.933		NTG	WT	16	1.241	0.966	0.966	0.731
		NTG	WT	19	0.549	0.334		NTG	WT	19	1.513	0.625	1.218	1.502		NTG	WT	17	1.392	1.086		NTG	WT	17	1.241	0.891	1.137	0.864
		NTG	WT	20	0.933	1.086		NTG	WT	20	1.513	1.137	1.137	1.513		NTG	TRPA1KO	5	1.513	0.891		NTG	TRPA1KO	5	1.502	0.966	1.218	0.891
		NTG	TRPA1KO	12	1.241	1.241		NTG	TRPA1KO	12	1.392	0.864	1.086	1.513		NTG	TRPA1KO	6	1.513	1.218		NTG	TRPA1KO	6	1.392	1.218	1.241	1.392
		NTG	TRPA1KO	13	1.218	1.086		NTG	TRPA1KO	13	1.086	1.392	1.007	1.218		NTG	TRPA1KO	7	0.891	1.392		NTG	TRPA1KO	7	1.218	1.513	0.966	1.392
		NTG	TRPA1KO	14	1.502	1.502		NTG	TRPA1KO	14	1.007	1.137	1.513	1.502		NTG	TRPA1KO	10	1.513	1.241		NTG	TRPA1KO	10	1.086	1.007	1.218	0.891
		NTG	TRPA1KO	15	1.513	0.966		NTG	TRPA1KO	15	1.241	1.086	1.513	1.218		NTG	TRPA1KO	11	0.966	0.864		NTG	TRPA1KO	11	0.966	1.502	1.086	1.086
		NTG	TRPA1KO	16	0.966	1.086		NTG	TRPA1KO	16	1.086	0.966	1.086	1.086		NTG	TRPA1KO	12	0.966	1.007		NTG	TRPA1KO	12	1.513	1.086	0.731	1.392
		NTG	TRPA1KO	17	0.701	1.392		NTG	TRPA1KO	17	1.086	1.218	0.731	1.502
		Average						Average								Average						Average
		Treatment	Genotype	Mouse	0	8		Treatment	Genotype	Mouse	0	8	14	20		Treatment	Genotype	Mouse	0	8		Treatment	Genotype	Mouse	0	8	14	20
		NTG	WT	8	0.849	0.446		NTG	WT	8	1.392	0.716	0.9085	0.879		NTG	WT	13	0.7755	0.9285		NTG	WT	13	1.3655	0.735	0.837	1.026
		NTG	WT	9	1.0005	0.512		NTG	WT	9	1.1075	0.799	0.587	1.36		NTG	WT	14	0.811	0.477		NTG	WT	14	1.513	0.7225	0.485	0.693
		NTG	WT	10	0.653	0.8115		NTG	WT	10	1.447	0.9865	0.82	1.2645		NTG	WT	15	0.7665	0.981		NTG	WT	15	1.3655	0.811	0.944	0.9085
		NTG	WT	18	0.9085	1.092		NTG	WT	18	1.377	1.0465	1.041	1.241		NTG	WT	16	0.823	1.035		NTG	WT	16	1.3715	0.9285	0.9285	0.7755
		NTG	WT	19	0.773	0.5325		NTG	WT	19	1.4525	0.8555	1.1075	1.3715		NTG	WT	17	1.1625	0.684		NTG	WT	17	1.241	1.014	0.9785	0.8985
		NTG	WT	20	0.779	0.71		NTG	WT	20	1.202	0.74	0.7355	1.4525
				Avg	0.827167	0.684				Avg	1.32967	0.85725	0.866583	1.26142				Avg	0.8677	0.8211				Avg	1.3713	0.8422	0.8346	0.8603
				SD	0.120602	0.241899				SD	0.141872	0.133878	0.193772	0.202494				SD	0.16648	0.234551				SD	0.0963383	0.12625	0.202311	0.12886
				N	6	6				N	6	6	6	6				N	5	5				N	5	5	5	5
				SEM	0.0492356	0.098755				SEM	0.0579189	0.0546554	0.0791072	0.0826678				SEM	0.0744521	0.104895				SEM	0.0430838	0.0564607	0.0904762	0.0576278
		Average						Average								Average						Average
		Treatment	Genotype	Mouse	0	8		Treatment	Genotype	Mouse	0	8	14	20		Treatment	Genotype	Mouse	0	8		Treatment	Genotype	Mouse	0	8	14	20
		NTG	TRPA1KO	12	1.3165	1.087		NTG	TRPA1KO	12	1.4525	1.183	1.2995	1.377		NTG	TRPA1KO	5	1.513	1.1965		NTG	TRPA1KO	5	1.3715	1.0515	1.1775	1.1415
		NTG	TRPA1KO	13	1.3655	1.026		NTG	TRPA1KO	13	1.239	1.3165	1.26	1.3655		NTG	TRPA1KO	6	1.377	1.305		NTG	TRPA1KO	6	1.239	1.3655	1.241	1.239
		NTG	TRPA1KO	14	1.3715	1.2495		NTG	TRPA1KO	14	0.97	1.1115	1.325	1.502		NTG	TRPA1KO	7	0.858	1.4525		NTG	TRPA1KO	7	1.3655	1.377	1.2395	1.4525
		NTG	TRPA1KO	15	1.255	0.915		NTG	TRPA1KO	15	1.241	1.0415	1.2995	1.1125		NTG	TRPA1KO	10	1.2395	1.377		NTG	TRPA1KO	10	1.1115	1.26	1.0545	0.9285
		NTG	TRPA1KO	16	0.966	1.1635		NTG	TRPA1KO	16	1.2995	0.966	1.1635	1.2995		NTG	TRPA1KO	11	1.2395	0.8775		NTG	TRPA1KO	11	1.2395	1.234	0.8935	1.294
		NTG	TRPA1KO	17	0.716	1.239		NTG	TRPA1KO	17	1.2995	1.152	0.731	1.2545		NTG	TRPA1KO	12	0.966	1.26		NTG	TRPA1KO	12	1.513	0.9885	1.1165	1.392
				Avg	1.16508	1.11333				Avg	1.25025	1.12842	1.17975	1.3185				Avg	1.19883	1.24475				Avg	1.30667	1.21275	1.12042	1.24125
				SD	0.266495	0.130005				SD	0.157803	0.120939	0.227094	0.131299				SD	0.246629	0.200855				SD	0.139584	0.160801	0.132538	0.188628
				N	6	6				N	6	6	6	6				N	6	6				N	6	6	6	6
				SEM	0.108796	0.0530744				SEM	0.0644227	0.049373	0.0927107	0.0536024				SEM	0.100686	0.0819987				SEM	0.0569849	0.0656466	0.0541083	0.077007

## Sheet: Fig.2B
	Figure 2B					Relative expression to Vehicle					Relative expression normalized to Vehicle
	TG mRNA
	Animal	Treatment	TRPA1-GAPDH	2-ΔCt			Average	SD	SEM			Veh						NTG
	Male 1	Vehicle	10.3325	0.000775572		0.544926					Male	0.544926	0.914408	0.949814	1.06223	1.07289	1.45573	1.96446	2.29586	2.41374	3.43763	2.29197	2.43507
	Male 2	Vehicle	9.58567	0.00130144		0.914408					Female	0.991404	1.68777	1.02692	0.631691	1.11509	0.547121	2.44367	3.11237	1.83178	3.15057	3.77906	1.61475
	Male 3	Vehicle	9.53087	0.00135183		0.949814
	Male 4	Vehicle	9.36948	0.00151184		1.06223
	Male 5	Vehicle	9.35508	0.001527		1.07289					Table Analyzed	Normalized to Vehicle
	Male 6	Vehicle	8.91484	0.00207189	0.00142326	1.45573	1	0.294555	0.120252		Two-way ANOVA	Ordinary
	Male 6	NTG	8.48245	0.00279594		1.96446					Alpha	0.05
	Male 7	NTG	8.25755	0.00326761		2.29586
	Male 8	NTG	8.18531	0.00343538		2.41374					Source of Variation	% of total variation	P value	P value summary	Significant?
	Male 9	NTG	7.67517	0.00489265		3.43763					Interaction	0.2393	0.689	ns	No
	Male 10	NTG	8.25999	0.00326208		2.29197					Row Factor	0.2393	0.689	ns	No
	Male 11	NTG	8.17262	0.00346574		2.43507	2.47312	0.501642	0.204795		Column Factor	70.5	< 0,0001	****	Yes
	Female 1	Vehicle	9.58071	0.00130593		0.991404
	Female 2	Vehicle	8.81313	0.00222322		1.68777					ANOVA table	SS	DF	MS	F (DFn, DFd)	P value
	Female 3	Vehicle	9.52993	0.00135272		1.02692					Interaction	0.04982	1	0.04982	F (1, 20) = 0,1649	P = 0,6890
	Female 4	Vehicle	10.231	0.000832094		0.631691					Row Factor	0.04982	1	0.04982	F (1, 20) = 0,1649	P = 0,6890
	Female 5	Vehicle	9.4111	0.00146884		1.11509					Column Factor	14.68	1	14.68	F (1, 20) = 48,59	P < 0,0001
	Female 6	Vehicle	10.4383	0.000720695	0.00131725	0.547121	1	0.406897	0.166115		Residual	6.043	20	0.3021
	Female 7	NTG	8.2792	0.00321893		2.44367
	Female 8	NTG	7.93024	0.00409977		3.11237					Compare cell means
	Female 9	NTG	8.69501	0.00241291		1.83178					Number of families	1
	Female 10	NTG	7.91264	0.00415008		3.15057					Number of comparisons per family	6
	Female 11	NTG	7.65023	0.00497796		3.77906					Alpha	0.05
	Female 12	NTG	8.87694	0.00212703		1.61475	2.65537	0.839376	0.342674
											Bonferroni multiple comparisons test	Mean Diff,	95% CI of diff,	Significant?	Summary
											Male:Vehicle vs. Male:NTG	-1.473	-2,399 to -0,5472	Yes	***
											Male:Vehicle vs. Female:Vehicle	2.98e-08	-0,9259 to 0,9259	No	ns
											Male:Vehicle vs. Female:NTG	-1.655	-2,581 to -0,7295	Yes	***
											Male:NTG vs. Female:Vehicle	1.473	0,5472 to 2,399	Yes	***
											Male:NTG vs. Female:NTG	-0.1822	-1,108 to 0,7437	No	ns
											Female:Vehicle vs. Female:NTG	-1.655	-2,581 to -0,7295	Yes	***
											Test details	Mean 1	Mean 2	Mean Diff,	SE of diff,	N1	N2	t	DF
											Male:Vehicle vs. Male:NTG	1	2.473	-1.473	0.3173	6	6	4.642	20
											Male:Vehicle vs. Female:Vehicle	1	1	2.98e-08	0.3173	6	6	9.391e-08	20
											Male:Vehicle vs. Female:NTG	1	2.655	-1.655	0.3173	6	6	5.216	20
											Male:NTG vs. Female:Vehicle	2.473	1	1.473	0.3173	6	6	4.642	20
											Male:NTG vs. Female:NTG	2.473	2.655	-0.1822	0.3173	6	6	0.5743	20
											Female:Vehicle vs. Female:NTG	1	2.655	-1.655	0.3173	6	6	5.216	20

## Sheet: Fig.2C
	Representative calcium traces of trigeminal culture in response to AITC 70uM and 40mM KCl																						Representative calcium traces of trigeminal culture in response to AITC 70uM and 40mM KCl
		FEMALE																						MALE
		VEHICLE										NTG												VEHICLE										NTG
	Time (Sec)	Cell 1	Cell 2	Cell 3	Cell 4	Cell 5	Cell 6	Cell 7	Cell 8	Cell 9	Cell 10	Cell 1	Cell 2	Cell 3	Cell 4	Cell 5	Cell 6	Cell 7	Cell 8	Cell 9	Cell 10		Time (Sec)	Cell 1	Cell 2	Cell 3	Cell 4	Cell 5	Cell 6	Cell 7	Cell 8	Cell 9	Cell 10	Cell 1	Cell 2	Cell 3	Cell 4	Cell 5	Cell 6	Cell 7	Cell 8	Cell 9	Cell 10
	0	0.0015183	0.0112135	0.0197998	0.00029216	0.00097554	0.0405711	0	0	0.0130891	0.144192	0.00049326	0.00508741	0.00255433	0.0319218	0.082543	0.0223992	0	0.0604159	0.00302834	0.0241751		0	0.267735	0.0278097	0.0713046	0.00921439	0.137306	0.00611804	0.105608	0.011782	0.0463872	0.00185845	0.0374897	0.177908	0.183347	0.0814851	0.42871	0,5377824*	0.0628824	0.0236048	0.111889	0.0553226
	3	0	0.0103395	0.0196934	0.00508171	0	0.0097773	0.0006555	0.00170076	0.0131976	0.170946	0	0.00689772	0.00381305	0.031401	0.0730224	0.0263928	0.0021507	0.058086	0.00303213	0.0101493		3	0.259302	0.0265623	0.064657	0.0149435	0.134624	0.00617082	0.0671702	0.00980451	0.0388986	0.00063545	0.0328085	0.178654	0.188722	0.0804496	0.417346	0,4949516*	0.0608737	0.0196427	0.0903627	0.0345582
	6	0.00683482	0.00938213	0.0168004	0	0.00418399	0.011467	0.00225297	0.00354264	0.0136131	0.15606	0.00151931	0.0088189	0	0.0146504	0.0853983	0.0105426	0.00048584	0.0617096	0.00363931	0.0115086		6	0.252648	0.0251262	0.0609512	0.0177365	0.133206	0.00517842	0.0597263	0.0105209	0.045563	0.00163458	0.0281591	0.182818	0.197849	0.0798476	0.410939	0,4485127*	0.0586379	0.0183061	0.0700099	0.0286417
	9	0.00775315	0.00926524	0.0139073	0.00095107	0.00304284	0.0168967	0.0021071	0.00482849	0.00877019	0.151082	0.00673492	0.00176487	0.00256016	0.0246282	0.0908771	0.0130102	0.00224973	0.0781011	0.00486691	0.0153045		9	0.247542	0.0238002	0.0522951	0.0186973	0.137601	0.00561832	0.0560546	0.00916363	0.0327254	0.00174407	0.0237517	0.185063	0.202924	0.0772715	0.405995	0,4085244*	0.0567927	0.0150475	0.0577678	0.0276216
	12	0.011304	0.00638742	0.0212004	0.00659224	0.00496683	0.0265981	0.0042845	0.00699894	0.00847644	0.145397	0.00430339	0.00508923	0.00354499	0.0188411	0.0781489	0.0138458	0.00373201	0.0928545	0	0.00827653		12	0.249658	0.0192862	0.0453363	0.0243608	0.134449	0.00494704	0.065276	0.00941462	0.0118029	0.00235508	0.0215565	0.188563	0.21062	0.0776756	0.394084	0,369414*	0.0558191	0.0141509	0.0460345	0.0271909
	15	0.00875964	0.00984971	0.0193512	0.00770804	0.00665837	0.0323505	0.00091384	0.00655874	0.00688595	0.142827	0.00694045	0.00333344	0.00608573	0.00787032	0.0959109	0.00715756	0.00066378	0.110795	0.00236252	0.0193924		15	0.250158	0.016456	0.0478822	0.0271419	0.12313	0.0048837	0.109923	0.0111204	0	0.0017949	0.0190642	0.189516	0.209803	0.0759329	0.381692	0,3363889*	0.0544029	0.0078579	0.0360818	0.0255701
	18	0.017867	0.0083941	0.0105973	0.00311119	0.00687997	0.00994816	0.00248318	0.00445463	0.0190329	0.109264	0.00663058	0.00575991	0.00577299	0.00172787	0.0950487	0.00195592	0.00418846	0.0836856	0.00213365	0.00921293		18	0.251472	0.0117022	0.0553408	0.0201654	0.105649	0.0051362	0.112143	0.010789	0.00708523	0.00237463	0.0163868	0.18736	0.198217	0.0728727	0.371822	0,3078782*	0.0521373	0.00540672	0.0226347	0.0201863
	21	0.0291809	0.00897579	0.00759785	0.00285322	0.00832401	0.0334327	0.00973942	0.0115473	0.0179268	0.100079	0.00741316	0.00157221	0.0050232	4.8681e-06	0.0940846	0.00214969	0.00361287	0.0530196	0.000401	0.0154052		21	0.250297	0.0120141	0.0514653	0.0177783	0.0997601	0.00657377	0.123947	0.0104271	0.016503	0.00171083	0.0137465	0.176158	0.181617	0.0706754	0.361981	0,286935*	0.0489279	0.00314441	0.0115561	0.0150633
	24	0.021964	0.0078319	0.0165272	0.00991167	0.0129849	0.0496079	0.0241429	0.0167359	0.017416	0.129755	0.00600452	0	0.00512033	0	0.0886151	0	0.00688225	0.0185463	0.00812224	0.0101795		24	0.242214	0.0155021	0.0420926	0.0181901	0.0998255	0.00657201	0.0783742	0.00986665	0.00908453	0.00145763	0.0133922	0.16886	0.174527	0.0647696	0.348949	0,2771214*	0.0470339	0.00615598	0.00407359	0.00693657
	27	0.0224073	0.0102449	0.0150893	0.0132591	0.0118944	0.0216999	0.0197793	0.0137346	0.0150289	0.143903	0.00744794	0.00273001	0.00964043	0.00728625	0.10278	0.00982197	0.00492186	0	0.00339341	0.00972643		27	0.235722	0.0194094	0.0410553	0.0173128	0.107001	0.00666614	0.0736529	0.0132185	0.0305858	0.00098348	0.0142233	0.159605	0.175082	0.0602404	0.334019	0,2608635*	0.0452258	0.00314648	0.00067474	0
	30	0.0176393	0.00674367	0.0166882	0.00792871	0.00898883	0.0255349	0.00915245	0.0165085	0.0130071	0.147597	0.010319	0.00664144	0.00660048	0.0110973	0.0954566	0.0134764	0.00343339	0.0384572	0.0101859	0.00960561		30	0.226355	0.0223235	0.0439973	0.00577093	0.108201	0.00590073	0.0411506	0.0141067	0.0607857	0.00227296	0.0141525	0.158782	0.17643	0.0619451	0.324019	0,2647532*	0.0460614	0.00286006	0	0.0044657
	33	0.0209085	0.00514612	0.0267305	0.011475	0.0105364	0.0260475	0.0103897	0.0177806	0.01089	0.14143	0.0087965	0.00974405	0.0103417	0.0163661	0.0819405	0.0147178	0.00566146	0.082072	0.00709514	0.0140459		33	0.217657	0.0212137	0.0416211	0	0.102039	0.00616467	0.0345151	0.0102383	0.0979832	0.00070877	0.0156773	0.153832	0.159025	0.0700103	0.313383	0,2644194*	0.0448086	0.00523652	0.00837963	0.00975881
	36	0.0292886	0.00409685	0.0152676	0.00829236	0.0143128	0.00163271	0.0153437	0.0220341	0.0130283	0.118482	0.0072266	0.0109836	0.00722401	0.0193302	0.0782879	0.00984619	0.00524215	0.0935752	0.00604912	0.0157979		36	0.217736	0.0188997	0.0379248	0.0064453	0.10398	0.00550219	0.0310967	0.00828881	0.101473	0	0.0183663	0.151421	0.137147	0.0793678	0.304229	0,265166*	0.0440187	0.00732449	0.021162	0.0146325
	39	0.037534	0.00787921	0.0125298	0.0245787	0.0126862	0.0258007	0.0123948	0.0234716	0.0158229	0.117005	0.00724083	0.00620522	0.0106699	0.0208756	0.0755903	0.013207	0.00787096	0.100262	0.00566325	0.0192616		39	0.214607	0.0134541	0.027826	0.0193359	0.0997165	0.00527344	0.0319372	0.00432778	0.101982	0.00070975	0.0261108	0.146332	0.118246	0.0894113	0.294322	0,2658257*	0.0429284	0.00391857	0.0406919	0.0198803
	42	0.0273981	0.00191205	0.00877117	0.0122614	0.0134848	0.00873312	0.0103264	0.0216613	0.0135125	0.100496	0.0078416	0.00549273	0.0122336	0.0251952	0.0782416	0.0110543	0.00789107	0.103309	0.00325343	0.0156267		42	0.217513	0.00493588	0.0268076	0.0246413	0.101723	0.00490481	0.0902017	0.00202255	0.0860049	0.00353115	0.0594671	0.141172	0.110844	0.0949466	0.287378	0,2937305*	0.0440325	0	0.0560275	0.0192343
	45	0.0191404	0.00397718	0	0.0134362	0.0155201	0	0.00761474	0.0157271	0.0111043	0.136307	0.0091791	0.0108655	0.00977058	0.028376	0.0772033	0.00610694	0.00627572	0.107657	0.0017875	0.0116496		45	0.212751	0	0.0215272	0.0233105	0.101385	0.00425817	0.0902258	0	0.0711855	0.00382835	0.0871123	0.135301	0.11048	0.104102	0.287575	0,3146215*	0.0457206	0.00338101	0.0744114	0.0174094
	48	0.0155651	0.00296688	0.00477094	0.0250915	0.0153094	0.0252881	0.00568689	0.0168297	0.014677	0.166691	0.0110842	0.0071231	0.0150541	0.0235233	0.0671821	0.00761778	0.00523441	0.109064	0.00874833	0.00949485		48	0.205741	0.00077832	0.0263173	0.0139887	0.0951908	0.00424233	0.0970142	0.00240026	0.0408804	0.00188876	0.104374	0.131395	0.108815	0.120965	0.357178	0,3045627*	0.0461336	0.00738884	0.0861886	0.0105862
	51	0.018396	0	0.0105398	0.0132093	0.0109971	0.036812	0.00533014	0.0182092	0.0131791	0.122272	0.0106605	0.00549818	0.00570112	0.0100338	0.0797527	0.016598	0.00465728	0.0865075	0.00434674	0.014197		51	0.201889	0.00244632	0.0269396	0.0115419	0.0952563	0.00303702	0.0398115	0.004541	0.0446335	0.00095024	0.0893847	0.132284	0.107716	0.134111	0.390514	0,2647595*	0.0457185	0.0121438	0.0968626	0.0119803
	54	0.0231174	0.00511272	0.0123055	0.0113383	0.0136588	0.0463615	0.00360264	0.0135882	0.0145129	0.134573	0.0117877	0.00926784	0.011276	0.0138497	0.0725774	0.0126923	0.00934551	0.0801474	0.00950873	0.00873969		54	0.206561	0.00593564	0.022555	0.0111122	0.0870011	0.00341445	0.0379455	0.0045081	0.0340933	0.00133445	0.0763139	0.134432	0.103668	0.147265	0.398336	0,2363137*	0.043903	0.013551	0.0955056	0.0178628
	57	0.0257671	0.00278319	0.00366088	0.0125846	0.019403	0.0412356	0.00306136	0.0153385	0.00964086	0.121822	0.0139425	0.00913516	0.00990849	0.00879022	0.0653095	0.0162287	0.00598019	0.0294952	0.00838327	0.00818591		57	0.210183	0.00386144	0.0195187	0.0240147	0.1006	0.00469102	0.0320056	0.00205058	0.0393371	0.00289472	0.0685366	0.134087	0.101443	0.134325	0.327187	0,2185072*	0.0427341	0.0134265	0.102024	0.0310786
	60	0.0306428	0.00371277	0.00649929	0.00765831	0.0260897	0.0272436	0.00322656	0.0140579	0.0062217	0.105202	0.0121418	0.0118652	0.0169402	0.0155338	0.0682204	0.0102731	0.00991181	0.0218371	0.0101916	0.0092532		60	0.210756	0.00757743	0.011202	0.0322742	0.0975027	0.00789521	0.0465677	0.00616026	0.0420379	0.00524785	0.0648039	0.128605	0.103609	0.124686	0.284944	0,2273559*	0.043437	0.0106557	0.119906	0.0416761
	63	0.0299229	0.00686335	0.0106606	0.00726358	0.0222929	0.0496839	0.00656382	0.0176869	0.00459151	0.0878579	0.0217494	0.0151241	0.0239408	0.0152831	0.0599327	0.00888034	0.0137243	0.00761331	0.00929877	0.0175599		63	0.20163	0.014581	0.012013	0.0422227	0.116194	0.00868789	0.0956066	0.00931349	0.0608558	0.0071366	0.0637306	0.130569	0.105598	0.108572	0.26178	0,2194816*	0.045572	0.00846395	0.151071	0.0480233
	66	0.0364467	0.00458948	0.0116585	0.0113507	0.0201112	0.0226112	0.0101998	0.0169855	0.0004393	0.0857863	0.0241192	0.0218691	0.0238942	0.0167019	0.0739031	0.010806	0.0104982	0.0663737	0.00925337	0.013915		66	0.202606	0.0370813	0.0103628	0.0512401	0.112246	0.0166676	0.142904	0.0147415	0.0698001	0.00918862	0.0619637	0.1306	0.107207	0.104056	0.242178	0,2065013*	0.0463098	0.00641542	0.199862	0.0394206
	69	0.0318183	0.00103256	0.0104334	0.0131503	0.025284	0.0500636	0.0128728	0.0127468	0.00117765	0.106004	0.0197605	0.0197662	0.0187506	0.027843	0.0722344	0.0104245	0.00671205	0.105417	0.00478558	0.0112368		69	0.219628	0.0703641	0.032899	0.0790564	0.139935	0.0271018	0.221449	0.0209212	0.0770958	0.0161678	0.0604823	0.136161	0.105475	0.109385	0.233037	0,2270744*	0.0461506	0.00548974	0.305534	0.0380491
	72	0.0250177	9.1845e-05	0.00029046	0.00707399	0.0248058	0.0302432	0.00968318	0.00729275	0	0.0437603	0.020815	0.0177523	0.0178337	0.0277773	0.0857506	0.0283123	0.0115364	0.124164	0.0162142	0.0068367		72	0.254588	0.135782	0.0702674	0.128005	0.177688	0.0597296	0.228652	0.0615477	0.12913	0.0390841	0.0609158	0.140731	0.102747	0.133989	0.228028	0,652540*	0.0442619	0.0157656	0.521104	0.0416534
	75	0.0281891	0.00518508	0.015236	0.0135606	0.0277186	0.0245667	0.00921044	0.0130406	0.0069971	0.0595622	0.0234331	0.0140026	0.0124609	0.0409115	0.114971	0.0494823	0.0135556	0.144404	0.0145005	0		75	0.287162	0.243453	0.0992249	0.211215	0.217786	0.293702	0.247754	0.168332	0.236513	0.119946	0.160467	0.153165	0.096729	0.162465	0.283972	1,145344*	0.049377	0.276662	0.810536	0.0522396
	78	0.0353275	0.00840245	0.0329135	0.0220674	0.0391065	0.0157196	0.0174174	0.0287887	0.018464	0.127941	0.0354121	0.021233	0.0202968	0.0460586	0.346868	0.0670885	0.0218552	0.143549	0.0215862	0.0187279		78	0.354424	0.393449	0.202203	0.552792	0.400153	0.567144	0.224627	0.433404	0.458541	0.319361	0.41796	0.178509	0.0948405	0.19667	0.487126	1,568292*	0.054715	0.661214	1.02951	0.0713152
	81	0.0386262	0.0169385	0.0324735	0.0258344	0.0474275	0.00510698	0.0167268	0.0328695	0.022513	0.0853688	0.0326486	0.0344286	0.0246693	0.0491785	0.703145	0.0734014	0.0208634	0.151173	0.0242759	0.0168451		81	0.442084	0.536088	0.225257	0.772958	0.451647	0.78219	0.237576	0.679458	0.632603	0.530554	0.746229	0.22202	0.092475	0.213634	0.782126	1,595312*	0.0636606	1.03191	1.12507	0.143696
	84	0.0390988	0.0219454	0.16147	0.0305524	0.0982532	0.040685	0.0204876	0.0424802	0.0309868	0.102969	0.0426023	0.0474934	0.0413589	0.0687545	0.95794	0.0709186	0.0407798	0.158031	0.0568103	0.0111159		84	0.505886	0.61978	0.224569	0.789985	0.465649	0.727334	0.272801	0.847004	0.67657	0.665161	0.977994	0.302759	0.0938641	0.235178	1.06197	1,559529*	0.0683553	1.15348	1.11605	0.307442
	87	0.0459483	0.109148	0.170408	0.0407376	0.127798	0.0401154	0.0453387	0.0567982	0.0686901	0.0838914	0.0591045	0.0708002	0.0638137	0.0969407	0.903097	0.154639	0.0644732	0.160403	0.0626721	0.0472829		87	0.466972	0.611689	0.119413	0.483708	0.275594	0.568312	0.240021	0.793333	0.633479	0.63	1.04855	0.589366	0.0933525	0.256549	1.20239	1,542640*	0.111968	1.14472	1.10074	0.61162
	90	0.0753618	0.60595	0.214342	0.0467984	0.21663	0.053291	0.0772475	0.0778613	0.120276	0.0814183	0.12438	0.154371	0.114922	0.209413	0.874044	0.279578	0.11806	0.205391	0.101617	0.129645		90	0.381223	0.532109	0.0666277	0.275936	0.181712	0.407502	0.176794	0.663005	0.480182	0.540462	1.04694	0.804097	0.0955793	0.286696	1.26527	1,540704*	0.182214	1.14447	1.09423	1.00158
	93	0.129453	0.615079	0.293647	0.0447874	0.426718	0.0881856	0.166496	0.12041	0.206727	0.0658573	0.283725	0.469634	0.261004	0.545016	0.881303	0.477353	0.284747	0.261826	0.230553	1.31615		93	0.298596	0.421506	0.0482688	0.209938	0.125616	0.277305	0.101904	0.50324	0.38832	0.435566	1.04083	0.986109	0.0940288	0.355966	1.2898	1,550287*	0.238525	1.1515	1.09553	1.30293
	96	0.442471	0.577793	0.736077	0.0867931	0.570487	0.0811801	0.275791	0.261807	0.396506	0.101444	0.545352	0.735108	0.612256	1.16176	0.881534	0.92497	0.550883	0.490198	0.549076	1.07416		96	0.259694	0.329686	0.0333421	0.194415	0.107797	0.193337	0.120038	0.374627	0.245353	0.350236	1.03043	0.917772	0.0950919	0.366384	1.28069	1,553906*	0.280488	1.16509	1.10224	1.39268
	99	0.419985	0.51211	0.902873	0.160557	0.602495	0.0434568	0.383758	0.466204	0.507544	0.162596	0.640219	0.732038	0.682101	1.34453	0.881331	1.0683	0.878807	0.610413	0.703005	1.20919		99	0.236916	0.257078	0.021348	0.156358	0.0988441	0.138706	0.160587	0.294322	0.215258	0.275398	1.01272	0.86688	0.100015	0.346091	1.25149	1,546237*	0.268288	1.16319	1.10275	1.2967
	102	0.512075	0.474926	0.983257	0.229874	0.550773	0.0499497	0.474045	0.708035	0.487754	0.305455	0.739057	0.692704	0.603175	1.19963	0.867202	1.04194	0.86696	0.591787	0.678069	0.886857		102	0.226741	0.208138	0.012871	0.142954	0.100044	0.106541	0.216969	0.244322	0.199053	0.223007	0.988652	0.776014	0.106385	0.285084	1.2164	1,535177*	0.257381	1.15055	1.0943	1.08836
	105	0.461438	0.461748	0.794197	0.26148	0.477156	0.0786551	0.480416	0.747677	0.435064	0.378956	0.668156	0.654373	0.489449	0.715294	0.851072	0.935028	0.763749	0.514575	0.664344	0.845535		105	0.226428	0.166106	0.00956135	0.108985	0.10205	0.0859956	0.262896	0.209808	0.185023	0.187564	0.96676	0.680801	0.103723	0.257812	1.19294	1,523779*	0.202882	1.13013	1.08279	0.867423
	108	0.403747	0.434141	0.648471	0.257728	0.373653	0.0733962	0.414496	0.693585	0.386015	0.383951	0.610171	0.609089	0.395145	0.448163	0.834219	0.805701	0.668037	0.447453	0.571755	0.824995		108	0.21826	0.147343	0.0111549	0.105273	0.106859	0.072388	0.31629	0.186321	0.173027	0.164879	0.942578	0.587849	0.108626	0.250049	1.16798	1,518943*	0.16303	1.10719	1.07536	0.654917
	111	0.341317	0.408469	0.51982	0.232699	0.294637	0.0464185	0.378823	0.645926	0.337173	0.330475	0.548136	0.548958	0.314014	0.345077	0.812378	0.681161	0.588663	0.389038	0.511835	0.791174		111	0.212853	0.134198	0.0157659	0.101728	0.104253	0.0625414	0.282975	0.167911	0.171133	0.14922	0.91704	0.4994	0.146849	0.206238	1.13518	1,492190*	0.12254	1.07771	1.0663	0.510405
	114	0.314818	0.386187	0.431691	0.21281	0.24022	0.0669793	0.330017	0.583272	0.347087	0.282668	0.498142	0.502543	0.25237	0.288316	0.812609	0.532354	0.504834	0.363941	0.421855	0.781316		114	0.202016	0.129305	0.0135217	0.107923	0.102835	0.0549779	0.2375	0.159537	0.160154	0.139915	0.88463	0.417312	0.319529	0.167201	1.09005	1,447709*	0.098704	1.04844	1.05293	0.397912
	117	0.270616	0.366123	0.362281	0.222567	0.207386	0.0636189	0.266767	0.502725	0.35085	0.240658	0.443262	0.41499	0.229234	0.250507	0.790546	0.421097	0.422548	0.34151	0.381233	0.751201		117	0.196006	0.119598	0.0130879	0.104044	0.10386	0.048595	0.148981	0.150739	0.152122	0.131271	0.851975	0.353717	0.388448	0.141124	1.04237	1,399037*	0.0829351	1.02401	1.03636	0.339835
	120	0.233753	0.348603	0.344198	0.211293	0.188865	0.0581702	0.217569	0.431401	0.349807	0.189093	0.387845	0.363623	0.194666	0.226881	0.766981	0.334304	0.345552	0.312202	0.317011	0.698229		120	0.1904	0.11167	0.00508241	0.0959633	0.104307	0.0454058	0.109183	0.14561	0.149316	0.124355	0.819326	0.308979	0.363653	0.133993	0.991182	1,361478*	0.0773412	1.00852	1.0239	0.325736
	123	0.214365	0.329702	0.325971	0.190606	0.166687	0.0814459	0.194969	0.373884	0.352186	0.161102	0.354943	0.334951	0.189648	0.240636	0.749219	0.320401	0.283539	0.290417	0.280444	0.671678		123	0.191485	0.104598	0.00369629	0.100374	0.104068	0.0428113	0.0654168	0.13839	0.169256	0.118951	0.781612	0.290467	0.18953	0.13217	0.952893	1,342703*	0.0737008	0.994261	1.01536	0.322154
	126	0.200399	0.305029	0.295899	0.166009	0.149093	0.090217	0.193205	0.339682	0.331256	0.151049	0.304328	0.303545	0.169699	0.213523	0.697398	0.271149	0.273894	0.221634	0.233897	0.596826		126	0.196747	0.0994042	0.00299853	0.0991681	0.0927808	0.0410377	0.0485182	0.133158	0.17771	0.11764	0.735516	0.270832	0.123882	0.138215	0.919757	1,312301*	0.0721773	0.981451	1.00257	0.308644
	129	0.179471	0.283565	0.264662	0.145722	0.136352	0.0575247	0.167241	0.28437	0.32785	0.124071	0.294768	0.286631	0.17205	0.220654	0.653011	0.276968	0.257825	0.190757	0.241263	0.548516		129	0.195542	0.0972907	0.0091276	0.100326	0.0919193	0.0389807	0.0722454	0.130341	0.181287	0.115645	0.685079	0.2527	0.112143	0.138918	0.877528	1,276561*	0.0702801	0.966784	0.991775	0.279571
	132	0.167712	0.259441	0.254827	0.146257	0.13244	0.410514	0.142706	0.25237	0.313758	0.137833	0.26953	0.263864	0.169101	0.206276	0.64718	0.24799	0.227834	0.17421	0.218986	0.477219		132	0.19204	0.0918962	0.0099951	0.0958917	0.0869793	0.0366378	0.111311	0.126724	0.172466	0.111131	0.63663	0.229147	0.142872	0.135395	0.865607	1,222849*	0.0658476	0.951273	0.977994	0.266242
	135	0.160646	0.24268	0.226233	0.136961	0.122745	1.04146	0.128558	0.228935	0.294513	0.11776	0.26592	0.254329	0.17101	0.20748	0.623356	0.238661	0.217411	0.169784	0.21229	0.406728		135	0.17242	0.0859435	0.00528043	0.0977	0.091723	0.0344278	0.157885	0.122948	0.160259	0.102801	0.588184	0.214316	0.152962	0.109616	0.832472	1,168815*	0.0615373	0.933293	0.965469	0.243562
	138	0.152678	0.222839	0.211681	0.144886	0.118142	0.475044	0.116481	0.204713	0.275287	0.112332	0.252148	0.249954	0.17379	0.2109	0.612834	0.229345	0.201758	0.193283	0.202405	0.347795		138	0.170021	0.0799149	0	0.0975627	0.0804362	0.0325433	0.140608	0.118898	0.145493	0.0955014	0.539056	0.202515	0.162682	0.0957464	0.793075	1,133244*	0.0564126	0.913308	0.948177	0.233633
	141	0.149786	0.20464	0.202591	0.125849	0.104747	0.158829	0.11198	0.190501	0.270595	0.085963	0.235759	0.232058	0.15353	0.202178	0.596184	0.221972	0.188946	0.19582	0.18457	0.30016		141	0.160877	0.0759198	0.00973107	0.0977119	0.0773283	0.0319257	0.100658	0.119986	0.16396	0.092329	0.494429	0.197236	0.138633	0.0890535	0.702285	1,109726*	0.0529749	0.892536	0.930933	0.241171
	144	0.147832	0.189866	0.206939	0.114778	0.0979118	0.0423557	0.104457	0.177069	0.258784	0.138154	0.215715	0.213455	0.145055	0.178499	0.582427	0.214055	0.168751	0.206195	0.176836	0.267568		144	0.169864	0.0708712	0.0275148	0.102713	0.071723	0.0318474	0.128431	0.121493	0.181848	0.0905234	0.45352	0.200749	0.150315	0.0830257	0.611383	1,092487*	0.0473248	0.874662	0.916143	0.247473
	147	0.144675	0.178352	0.186159	0.101485	0.0974361	0.019061	0.107547	0.16342	0.243588	0.151901	0.207706	0.199118	0.134488	0.176819	0.582816	0.217973	0.155949	0.203794	0.162424	0.238761		147	0.170208	0.0700051	0.0289764	0.104515	0.0785932	0.0311137	0.194609	0.121012	0.200053	0.0881018	0.415717	0.200164	0.254691	0.0833456	0.536832	1,062915*	0.0455624	0.859656	0.899236	0.24295
	150	0.146624	0.164924	0.180488	0.0995332	0.0927583	0.0100621	0.0987473	0.154698	0.237115	0.11747	0.201524	0.188249	0.127453	0.172682	0.546718	0.20737	0.150568	0.205946	0.152728	0.218784		150	0.172987	0.0718474	0.026355	0.108943	0.0766303	0.0297157	0.220677	0.116031	0.198667	0.0844446	0.378247	0.192965	0.283637	0.0819271	0.474626	1,041970*	0.0430516	0.84097	0.886023	0.228533
	153	0.17077	0.158302	0.173721	0.0978237	0.0922091	0.041919	0.0916282	0.156272	0.225537	0.204863	0.199384	0.175636	0.11843	0.173042	0.509053	0.203188	0.144368	0.191883	0.147362	0.192505		153	0.170226	0.0754586	0.0147946	0.104718	0.0729553	0.0292283	0.156843	0.107065	0.194949	0.080365	0.342508	0.184978	0.25146	0.0816156	0.428766	1,023004*	0.0437767	0.820509	0.871293	0.212869
	156	0.175952	0.150815	0.163339	0.0934351	0.0995214	0.0111063	0.0863666	0.147189	0.221864	0.290424	0.18617	0.172437	0.114489	0.172154	0.498809	0.210812	0.143548	0.192181	0.136073	0.187893		156	0.165054	0.0760482	0.0127013	0.111152	0.0723555	0.027774	0.079448	0.101598	0.197352	0.07783	0.310012	0.175994	0.121525	0.0762149	0.383383	0,9994638*	0.0425887	0.798252	0.852976	0.216485
	159	0.178041	0.137401	0.181511	0.103138	0.102717	0.0910903	0.0856162	0.154071	0.220472	0.364231	0.181173	0.171013	0.110363	0.139166	0.477116	0.188171	0.136345	0.201532	0.136955	0.179768		159	0.164729	0.0717845	0.00892015	0.11262	0.0740349	0.0262775	0.0510316	0.0957995	0.181375	0.074687	0.279923	0.166294	0.077975	0.0744007	0.344075	0,9769419*	0.0423286	0.775741	0.832267	0.213039
	162	0.164143	0.126593	0.158146	0.103353	0.0948955	0.0717635	0.094027	0.141788	0.205374	0.260282	0.170518	0.169818	0.107146	0.156747	0.450659	0.170395	0.121202	0.182518	0.130436	0.173183		162	0.150576	0.0719247	0.00916531	0.11743	0.0658452	0.0248311	0.0548119	0.0960615	0.173588	0.0707061	0.252774	0.152426	0.0661665	0.0732094	0.31236	0,9581926*	0.0409134	0.753524	0.811624	0.208766
	165	0.158058	0.118614	0.164498	0.0916449	0.0924596	0.0504433	0.0841804	0.129995	0.199311	0.248334	0.164732	0.162997	0.102692	0.163568	0.435594	0.176444	0.136471	0.178112	0.129069	0.163265		165	0.138738	0.0687407	0.0109852	0.109182	0.0539476	0.0239152	0.0540518	0.0912805	0.16282	0.0674477	0.229702	0.148484	0.0654468	0.0858965	0.288103	0,956103*	0.0409856	0.727122	0.801016	0.188602
	168	0.1474	0.113729	0.159227	0.0893573	0.095255	0.0536518	0.0959461	0.117792	0.188019	0.235133	0.16092	0.154013	0.1037	0.167647	0.424748	0.182067	0.130831	0.183923	0.129093	0.167856		168	0.137508	0.0712813	0.0178214	0.104468	0.0507306	0.023068	0.0429764	0.0872805	0.168152	0.0650526	0.209771	0.14909	0.068728	0.0912803	0.271168	0,9537873*	0.0403475	0.703901	0.788616	0.174582
	171	0.138927	0.105093	0.138593	0.0838125	0.0938416	0.0471779	0.096519	0.103846	0.177788	0.231119	0.158712	0.150341	0.102276	0.170548	0.407848	0.179251	0.124599	0.180232	0.133272	0.167484		171	0.137303	0.0707363	0.0204239	0.100027	0.0575682	0.021487	0.0360352	0.0811507	0.161312	0.0654162	0.194884	0.14956	0.0635703	0.0912045	0.252864	0,9569556*	0.0400078	0.679017	0.773328	0.167022
	174	0.137076	0.101355	0.123846	0.0781061	0.0890904	0.0752378	0.0787747	0.100714	0.175512	0.162869	0.150582	0.147655	0.102113	0.165951	0.386211	0.170358	0.11758	0.174793	0.122766	0.165802		174	0.138967	0.0728157	0.0186512	0.109063	0.0640131	0.019819	0.0314345	0.07891	0.136233	0.0649939	0.180895	0.143451	0.0672105	0.076156	0.236594	0,9616394*	0.0374258	0.653235	0.753157	0.161298
	177	0.133368	0.0951907	0.12497	0.0828241	0.094666	0.0488675	0.0786482	0.0950627	0.166054	0.225755	0.14881	0.136313	0.0983973	0.165024	0.36717	0.185028	0.112375	0.167077	0.116002	0.154092		177	0.133879	0.0732481	0.0148041	0.107744	0.0610578	0.0189893	0.0359025	0.0791793	0.12187	0.0637807	0.167178	0.135992	0.0644444	0.0659988	0.221421	0,966513*	0.040081	0.623508	0.734056	0.157331
	180	0.141352	0.0927275	0.125482	0.0829453	0.0891271	0.105671	0.0789944	0.0950175	0.154984	0.234716	0.143073	0.128176	0.0994074	0.166099	0.345023	0.183429	0.106792	0.159104	0.114315	0.147286		180	0.135923	0.0740448	0.0135971	0.109033	0.0521156	0.0181218	0.026291	0.0807291	0.118976	0.0614364	0.154361	0.129695	0.0707657	0.0595205	0.20843	0,9668784*	0.039133	0.592018	0.720415	0.154169
	183	0.164151	0.09656	0.151135	0.0898826	0.0970904	0.158202	0.0909182	0.100187	0.1546	0.38872	0.141201	0.124408	0.0996657	0.167416	0.31876	0.188658	0.108895	0.149412	0.109987	0.141416		183	0.136724	0.0753236	0.01454	0.101442	0.0529444	0.016877	0.0261261	0.0816392	0.128429	0.0576755	0.140096	0.120161	0.0710207	0.0506977	0.194757	0,9506078*	0.0370744	0.560107	0.700002	0.1428
	186	0.150018	0.078408	0.108834	0.0696023	0.0864486	0.111613	0.0746765	0.0863662	0.138084	0.215959	0.139671	0.117783	0.10142	0.165267	0.309008	0.19095	0.106477	0.14768	0.107551	0.134307		186	0.127424	0.0784238	0.0211594	0.109027	0.0607634	0.0161186	0.0204275	0.080879	0.123378	0.0551229	0.127841	0.112525	0.0693835	0.0453771	0.178103	0,9320215*	0.0320729	0.52737	0.675008	0.14212
	189	0.143264	0.0683579	0.0842407	0.0751192	0.080732	0.05967	0.0502541	0.0751232	0.135763	0.0973647	0.1478	0.120142	0.0915482	0.161164	0.298236	0.175672	0.0990825	0.1373	0.113185	0.138798		189	0.126236	0.0789964	0.0332573	0.112996	0.0699346	0.015332	0.0167478	0.0866932	0.144458	0.0519261	0.115463	0.101783	0.0643074	0.0523899	0.164047	0,9109311*	0.0302957	0.49774	0.648689	0.152242
	192	0.137436	0.0720818	0.0634429	0.075085	0.0744627	0.0484309	0.0460171	0.0591729	0.145277	0.0410946	0.143327	0.115118	0.0912471	0.161578	0.275366	0.171006	0.104896	0.138699	0.113185	0.13474		192	0.125555	0.0816536	0.0454683	0.118283	0.0640894	0.015179	0.0152799	0.089582	0.146773	0.0506923	0.107402	0.0979624	0.0567808	0.0708017	0.153402	0,9008138*	0.0308594	0.469353	0.631264	0.163395
	195	0.143678	0.0742221	0.0670175	0.0646885	0.0762897	0.0384068	0.050472	0.0614887	0.147233	0	0.137465	0.114195	0.0914977	0.164043	0.264659	0.181334	0.106064	0.136437	0.10523	0.12732		195	0.123271	0.0792479	0.041838	0.11028	0.0596183	0.0134009	0.0145721	0.0911513	0.145914	0.0496033	0.100583	0.0907231	0.0506901	0.0784417	0.146944	0,8908167*	0.0289569	0.442485	0.619096	0.170535
	198	0.133584	0.0822433	0.0831018	0.0703359	0.0880902	0.0865908	0.0578425	0.0665941	0.136298	0.0644923	0.135503	0.112032	0.0909052	0.16965	0.243745	0.17163	0.0990871	0.137911	0.108485	0.127793		198	0.10652	0.0814728	0.0354826	0.10405	0.049542	0.0115419	0.0181393	0.0818476	0.11275	0.0484096	0.0963393	0.0852254	0.0465713	0.0855724	0.139626	0,8852773*	0.027926	0.41305	0.606313	0.168745
	201	0.134708	0.081361	0.0701119	0.0680918	0.0900238	0.0573539	0.0537882	0.0696566	0.132193	0.0502802	0.140098	0.105787	0.0856042	0.161655	0.222905	0.155644	0.101052	0.151901	0.105791	0.125286		201	0.0889194	0.0795703	0.0259778	0.103847	0.0497274	0.0101475	0.0197358	0.0761479	0.113311	0.0457515	0.0913652	0.0807178	0.0433005	0.0755162	0.131192	0,8705521*	0.0275088	0.389072	0.590479	0.183774
	204	0.138602	0.0758169	0.0731458	0.0734315	0.0903014	0.0500446	0.0511346	0.087771	0.12829	0.0844695	0.147198	0.101165	0.0884771	0.158854	0.228931	0.162719	0.0960142	0.144321	0.103276	0.125225		204	0.0821384	0.0819406	0.0254404	0.104515	0.0459106	0.00977971	0.0174033	0.0719883	0.117397	0.0420189	0.0848314	0.0782933	0.0387551	0.0684865	0.129407	0,8495994*	0.0262242	0.370585	0.573918	0.179728
	207	0.137789	0.0738826	0.0725132	0.0668641	0.0786702	0.0628216	0.0526424	0.0929312	0.123577	0.0944742	0.146984	0.105636	0.0884305	0.16047	0.234614	0.159619	0.0973712	0.139857	0.10574	0.129968		207	0.0813548	0.0823055	0.0231773	0.104256	0.0466031	0.00949686	0.0168242	0.0712085	0.113969	0.03931	0.0758286	0.0742679	0.0357618	0.0552986	0.122435	0,826304*	0.0259025	0.352302	0.551826	0.173641
	210	0.127939	0.0648455	0.0742156	0.0674733	0.0732794	0.0650998	0.0510643	0.0844622	0.128025	0.133096	0.142012	0.111212	0.0881197	0.164632	0.212216	0.157651	0.0955253	0.138102	0.10791	0.123091		210	0.0777291	0.0859013	0.0238044	0.0982177	0.0443648	0.00936511	0.0121853	0.0700516	0.106327	0.0382229	0.0688707	0.0709744	0.02746	0.0525919	0.12015	0,7993404*	0.0232069	0.33312	0.527414	0.168722
	213	0.11773	0.0654216	0.0756334	0.0613442	0.073398	0.0752378	0.051059	0.0760394	0.123762	0.10154	0.148668	0.110404	0.0835569	0.168372	0.187455	0.153076	0.101307	0.145648	0.103227	0.116133		213	0.0727383	0.0872155	0.0218053	0.0988801	0.0390104	0.00934312	0.0178236	0.06809	0.0833348	0.0372257	0.0637275	0.069671	0.0259997	0.0518511	0.112322	0,7710702*	0.0237622	0.310117	0.498265	0.169402
	216	0.111835	0.0624715	0.0768269	0.0628609	0.0710411	0.0435707	0.0504422	0.0720471	0.114203	0.12012	0.150823	0.101439	0.0840134	0.147996	0.190014	0.171657	0.0988473	0.139759	0.100459	0.113012		216	0.065692	0.0903019	0.0203249	0.0982087	0.037729	0.00920719	0.017152	0.0689928	0.0944449	0.0366978	0.0588982	0.0688302	0.0248898	0.044632	0.109355	0,7386841*	0.0221028	0.286882	0.473657	0.165673
	219	0.115149	0.0619371	0.0739252	0.0633675	0.0692423	0.0626697	0.055927	0.0658875	0.106547	0.0998699	0.150823	0.0998088	0.0839939	0.148234	0.199609	0.181504	0.0965558	0.142321	0.0998199	0.118258		219	0.0667739	0.0880937	0.0248557	0.103871	0.0305453	0.00854625	0.0162652	0.0686255	0.0901087	0.0362608	0.0533278	0.0675341	0.0386805	0.0353629	0.106294	0,7243069*	0.0224956	0.264869	0.451755	0.140874
	222	0.115026	0.0543112	0.0709286	0.0590193	0.0693604	0.0454123	0.0542205	0.0596531	0.102374	0.0639624	0.151153	0.104464	0.0864201	0.145771	0.168664	0.177755	0.106485	0.142183	0.105746	0.1128		222	0.0676721	0.0888707	0.0339362	0.10781	0.0271538	0.00779227	0.014737	0.0664116	0.0965977	0.0354024	0.0483547	0.0642993	0.0443723	0.0288553	0.0949579	0,7128673*	0.0206228	0.246569	0.428205	0.136589
	225	0.12441	0.0550097	0.0598625	0.0594016	0.0661766	0.0532721	0.0512963	0.0591571	0.0902716	0.0223539	0.152416	0.0988509	0.0820651	0.154559	0.165707	0.166447	0.107862	0.145952	0.106075	0.107575		225	0.0618072	0.0857287	0.0403576	0.111808	0.0248855	0.00683946	0.0108763	0.0628015	0.0693967	0.0344336	0.0417088	0.0629739	0.0416426	0.0247385	0.083785	0,6903438*	0.0188997	0.232979	0.403332	0.12445
	228	0.118445	0.0579432	0.0514134	0.055386	0.0675936	0.038065	0.0491083	0.0568877	0.0930132	0.0533796	0.163712	0.0980439	0.0846485	0.148567	0.152506	0.171176	0.115597	0.139711	0.10669	0.106205		228	0.0551165	0.0875133	0.0370384	0.110519	0.0262268	0.00654825	0.0097543	0.0587588	0.0585935	0.0324139	0.0356128	0.060974	0.0329055	0.0267379	0.0659486	0,6606342*	0.0170238	0.216758	0.379679	0.129959
	231	0.119016	0.0570526	0.0573807	0.0631873	0.0675911	0.0573159	0.0507585	0.0551195	0.0891654	0.036582	0.158094	0.0963281	0.0849069	0.161113	0.149725	0.167854	0.109485	0.138756	0.0988439	0.107474		231	0.0506139	0.0876063	0.0279203	0.106556	0.0296619	0.00494616	0.00543514	0.0560223	0.0394248	0.0308546	0.0285831	0.0600206	0.0299157	0.0263128	0.0608224	0,6216978*	0.0144715	0.202576	0.358977	0.120665
	234	0.12599	0.0510604	0.0564863	0.0641819	0.0688774	0.0308127	0.0525053	0.0520455	0.0862967	0.037658	0.144255	0.0956356	0.0838405	0.153827	0.143199	0.149933	0.095844	0.143187	0.0965722	0.109558		234	0.0545921	0.0872434	0.0227153	0.103692	0.0327699	0.00376725	0.00510939	0.0507466	0.0465977	0.028781	0.0258772	0.0563294	0.0379279	0.0268727	0.0537243	0,5905439*	0.0137199	0.187871	0.338114	0.123362
	237	0.127251	0.0504203	0.0459379	0.0658167	0.0732041	0.0467792	0.056347	0.0527595	0.0859923	0.0574103	0.145152	0.0977367	0.0834093	0.15223	0.125251	0.145056	0.0935649	0.135341	0.0994567	0.107756		237	0.064167	0.084915	0.0226917	0.102635	0.0397056	0.00496068	0.00989506	0.0558992	0.0644949	0.0332678	0.0226996	0.0438433	0.0306163	0.0164923	0.050229	0,5395889*	0.0109691	0.17837	0.314823	0.112595
	240	0.130976	0.0457723	0.0521151	0.0635913	0.0873976	0.0476335	0.062612	0.0474171	0.0817925	0.0434873	0.143492	0.0896576	0.0847146	0.152963	0.130267	0.167394	0.0941219	0.135921	0.098475	0.0944048		240	0.0715659	0.082033	0.0235451	0.105014	0.0444766	0.00736514	0.0136653	0.063125	0.101017	0.0368449	0.0224353	0.0330376	0.018024	0.0163787	0.0505888	0,4939393*	0.0124608	0.169343	0.295529	0.103255
	243	0.134681	0.0432369	0.0570126	0.0671656	0.0830854	0.0332428	0.0652358	0.0499382	0.0882417	0.018291	0.140847	0.0884344	0.0896912	0.149531	0.116398	0.161248	0.0981479	0.137573	0.0968748	0.0926629		243	0.0817466	0.0821231	0.0243088	0.104386	0.0462568	0.00963828	0.0171138	0.0715984	0.115683	0.0406644	0.0232516	0.023375	0	0.0279713	0.0541776	0,4527172*	0.0129704	0.166651	0.282858	0.0997416
	246	0.149884	0.0476176	0.0493515	0.0689714	0.098402	0.0107076	0.0569831	0.0561168	0.0817369	0.0537329	0.134216	0.0836269	0.086828	0.153496	0.116111	0.152652	0.0937428	0.136659	0.101969	0.0960259		246	0.079542	0.0841034	0.0234908	0.101237	0.0454839	0.00943099	0.0145048	0.07063	0.110148	0.0387664	0.0261775	0.0256723	0.0239533	0.0594406	0.0593551	0,4258833*	0.0151436	0.161577	0.272092	0.0976107
	249	0.144308	0.0523741	0.0405401	0.0735621	0.0889224	0.0365462	0.0567389	0.0546741	0.0854577	0.0770824	0.129002	0.0849301	0.0850565	0.147599	0.117882	0.163428	0.0877302	0.139799	0.0987569	0.0915553		249	0.0752337	0.0865584	0.0228049	0.0985489	0.0416876	0.00935411	0.0150045	0.0690708	0.0948308	0.0377243	0.0286656	0.0286671	0.042175	0.074889	0.064528	0,4045398*	0.0163358	0.160167	0.259535	0.0996396
	252	0.138712	0.0420262	0.0495988	0.0648998	0.0901665	0.0547529	0.0493684	0.0564506	0.0928677	0.0656325	0.121058	0.0739937	0.0749867	0.140914	0.0946964	0.160119	0.0846248	0.138565	0.0872583	0.0882326		252	0.0692151	0.0887587	0.0210651	0.0985444	0.0383697	0.00927515	0.0174878	0.0685414	0.0888899	0.0369617	0.0276452	0.0368708	0.0512312	0.0727506	0.0680701	0,3894651*	0.0166225	0.152567	0.243967	0.0969647
	255	0.126112	0.0413972	0.0448797	0.0635509	0.0869924	0.0382929	0.0529992	0.0594551	0.113742	0.0418333	0.116536	0.0756968	0.0737319	0.142931	0.0962075	0.152171	0.0851725	0.136775	0.0857507	0.0854637		255	0.066233	0.0891978	0.0225903	0.10104	0.0341371	0.00887672	0.0167086	0.0688091	0.0922768	0.0364793	0.0257069	0.0429658	0.0296416	0.0501547	0.064472	0,3676313*	0.0165726	0.144437	0.228167	0.0929637
	258	0.146808	0.0397272	0.0408823	0.060533	0.0842187	0.0520001	0.0603907	0.0659275	0.115415	0.0552906	0.109079	0.0831979	0.071366	0.142289	0.0992853	0.15307	0.0850704	0.142678	0.0836189	0.0888368		258	0.067223	0.0884822	0.029396	0.10584	0.0288495	0.00816926	0.0155011	0.0675185	0.0933532	0.0358316	0.0203659	0.0412829	0.0147705	0.0318902	0.0528551	0,3341522*	0.013997	0.129315	0.211755	0.0916149
	261	0.155151	0.0412998	0.0379058	0.0593395	0.0782239	0.0502914	0.0558479	0.0681348	0.110167	0.0721684	0.104923	0.0862315	0.0765873	0.142982	0.0791779	0.159147	0.0790175	0.133791	0.078752	0.0828962		261	0.0605655	0.0892553	0.0273922	0.105804	0.0265921	0.00546216	0.00494049	0.0572608	0.0983252	0.0334139	0.01779	0.0333681	0.0064375	0.0209585	0.0403458	0,2904893*	0.0123164	0.114932	0.195034	0.0823661
	264	0.150276	0.0355886	0.0261899	0.0570239	0.0778482	0.0130238	0.0500151	0.0645711	0.103572	0.0504087	0.0999741	0.0812331	0.0793243	0.133031	0.0730039	0.14993	0.0772783	0.140903	0.08245	0.078043		264	0.048456	0.0911598	0.0242853	0.101886	0.0245747	0.00260285	0	0.045357	0.0873641	0.0288353	0.0148419	0.0285361	0.00356733	0.0140888	0.0335234	0,2483371*	0.0108725	0.102998	0.18108	0.0978828
	267	0.148789	0.0305566	0.0391051	0.0586899	0.0735895	0.0340972	0.059273	0.0653947	0.0940586	0.0615214	0.100293	0.079341	0.0771487	0.133297	0.067247	0.145725	0.0757172	0.150178	0.0857923	0.0860779		267	0.0243034	0.0952047	0.0105986	0.088599	0.0193893	8.7099e-05	0.00581317	0.0345479	0.0709926	0.0259557	0.0163339	0.0284125	0.0118449	0.0113779	0.0342523	0,2179346*	0.0113821	0.0946539	0.167608	0.09701
	270	0.144665	0.0330726	0.0354442	0.0580279	0.0691177	0.0377423	0.0627614	0.0671807	0.085905	0.0426041	0.100205	0.0806315	0.0807636	0.137073	0.0678218	0.147357	0.0761937	0.161075	0.0917147	0.0901155		270	0.0115188	0.097444	0.00904273	0.0894643	0.00926936	0	0.0122396	0.0322853	0.0588215	0.0248696	0.0154573	0.0272584	0.0335819	0.00580894	0.0294112	0,1894778*	0.00949765	0.0865884	0.154384	0.10185
	273	0.137872	0.0325744	0.0333333	0.0604428	0.0714656	0.0509559	0.0545861	0.0688573	0.0798262	0.0446757	0.0877342	0.0660854	0.0724499	0.129887	0.0500969	0.133054	0.068233	0.140414	0.0842791	0.0770261		273	0.00908362	0.0982263	0.00423377	0.088605	0.00203926	9.0618e-05	0.0433464	0.0283279	0.0417748	0.0226475	0.0141747	0.02226	0.0607193	0.00556479	0.0234299	0,1686927*	0.00885216	0.0814225	0.144097	0.0809494
	276	0.150657	0.0338325	0.0263164	0.0572477	0.0678218	0.0616255	0.0551432	0.076724	0.0756131	0.046667	0.0929925	0.0556543	0.0725897	0.134513	0.038064	0.145171	0.0726164	0.137536	0.090977	0.0678837		276	0.0120914	0.100167	0.00941048	0.0807632	0.00464559	0.00087715	0.100348	0.0273508	0.0529989	0.0209083	0.00997463	0.0182592	0.0628975	0.00411677	0.218617	0,1482667*	0.00876404	0.0889815	0.136959	0.0721653
	279	0.129871	0.0449986	0.0242688	0.0589447	0.0648747	0.0484119	0.0579216	0.0744208	0.0742264	0.0714137	0.0944992	0.0555816	0.0681532	0.13343	0.0521363	0.143575	0.0698143	0.132474	0.0871164	0.0726059		279	0.0134416	0.103342	0.00784521	0.0705641	0.00017449	0.00170327	0.153722	0.0264175	0.0642055	0.0177838	0.00891827	0.0178467	0.0478529	0.00532065	0.322612	0,1408717*	0.0100858	0.101225	0.133794	0.0670309
	282	0.138029	0.0353743	0.0325224	0.0646201	0.0639473	0.0563287	0.0546265	0.0755508	0.0756793	0.0629828	0.0955316	0.0516375	0.0746254	0.133262	0.0398995	0.15542	0.0697184	0.115732	0.0860893	0.0806811		282	0.00770329	0.109273	0.012079	0.0636473	0.00473283	0.00228129	0.139964	0.0286581	0.0794634	0.0196657	0.00958233	0.016066	0.036315	0.00263086	0.373248	0,1353797*	0.0108683	0.10252	0.131344	0.0713152
	285	0.129286	0.0382382	0.020375	0.0587862	0.0610671	0.0478993	0.0567406	0.0697787	0.0753855	0.0437282	0.0986318	0.0540349	0.0810356	0.136952	0.0323998	0.169986	0.0680535	0.115059	0.0928005	0.0677226		285	0.00095236	0.113844	0.00671369	0.0714055	0	0.0022329	0.0727722	0.0281123	0.0712557	0.0183723	0.00974517	0.0142057	0.0504959	0.00159535	0.192579	0,1295001*	0.0103746	0.0902932	0.129125	0.0677223
	288	0.149215	0.0327108	0.0374055	0.0676287	0.0597356	0.0647201	0.066886	0.0765744	0.0730752	0.0774678	0.0922605	0.0476224	0.0742719	0.127833	0.0321773	0.171872	0.0658564	0.120372	0.0907633	0.0593353		288	0.00213377	0.116577	0.0127956	0.0773137	0.0012868	0.00137599	0.020331	0.0276334	0.0615749	0.020528	0.00872159	0.00998569	0.0570201	0.00221834	0.099972	0,110754*	0.00893815	0.0722798	0.11925	0.0608084
	291	0.145018	0.0312329	0.0244644	0.0697267	0.0560189	0.0553984	0.0695941	0.0854058	0.0737103	0.0804227	0.098001	0.0472117	0.0713	0.133043	0.0261053	0.166653	0.0705168	0.124076	0.0914858	0.0615504		291	0.00107894	0.118811	0.0097405	0.0850779	0.00182116	0.00116748	0.0291986	0.0291784	0.0692038	0.0198094	0.00695464	0.0100126	0.0412663	0.00441985	0.0541869	0,09235746*	0.00678191	0.0612485	0.107578	0.0530897
	294	0.153976	0.0325132	0.0275616	0.0744292	0.0544948	0.0544112	0.0590164	0.0824581	0.0720166	0.0607185	0.0927237	0.0461447	0.0727063	0.132377	0.0233149	0.168993	0.069508	0.124036	0.0896302	0.0630104		294	0.00862551	0.11928	0.0083261	0.091016	0.0012759	0.00072846	0.0609126	0.0280111	0.0678709	0.0184818	0.00582955	0.00937253	0.0130328	0.00244144	0.0314533	0,07267018*	0.00505034	0.051286	0.095145	0.0453711
	297	0.148708	0.0316003	0.027599	0.0768255	0.0527147	0.0718395	0.0873806	0.0725147	0.0752823	0.0902186	0.0904725	0.0466282	0.0764902	0.136918	0.0159821	0.157639	0.0718691	0.137448	0.088745	0.0596272		297	0.00572624	0.122659	0.00181986	0.0873517	0.00260633	0.00143229	0.0766369	0.0287739	0.0625745	0.0156106	0.0047034	0.00725275	0.00649994	0.00119546	0.0176215	0,0587597*	0.00367017	0.0495322	0.0878171	0.0432856
	300	0.165708	0.0294768	0.0302303	0.0713118	0.0507853	0.0567843	0.0765182	0.0758267	0.0739194	0.0702253	0.0894733	0.0437128	0.0750198	0.1306	0.00660048	0.149216	0.0679545	0.141501	0.089774	0.0558112		300	0.00503909	0.125795	0.00282879	0.0881096	0.00238823	0.00115868	0.0597423	0.0265454	0.0552613	0.0136358	0.00233372	0.00369369	0.00317713	0.00293814	0.00952336	0,04305385*	0.00218703	0.0527409	0.080709	0.040826
	303	0.155746	0.0323768	0.025422	0.0797223	0.0515471	0.0512976	0.0620251	0.0819452	0.0672584	0.056238	0.089867	0.0400704	0.0837006	0.136704	0.0182718	0.15377	0.0676605	0.149166	0.0913345	0.0660914		303	0	0.131128	0.00860898	0.0796293	0.00071974	0.00134079	0.0370044	0.0262883	0.071852	0.0141471	0.00087977	0	0.00815787	0.0039063	0.0069486	0,02915444*	0.00060515	0.0570414	0.0752281	0.0472299
	306	0.159153	0.0299833	0.0221292	0.0712341	0.0502253	0.0693904	0.0538849	0.0761205	0.0729826	0.0299016	0.0909831	0.0475933	0.0840347	0.146492	0.0235281	0.154932	0.0736469	0.155534	0.0871183	0.0575531		306	0.109727	0.235021	0.176017	0.119835	0.23783	0.0668559	0.32381	0.207922	0.272238	0.173098	0	0.00162287	0.0174118	0	0	0,01236347*	0	0.0552419	0.0675672	0.0462212
	309	0.15426	0.031784	0.0234607	0.0714796	0.0498971	0.0391472	0.059577	0.0704222	0.0699763	0.0619389	0.0886053	0.0506905	0.0782753	0.141174	0.0272826	0.144962	0.0708386	0.144356	0.0918263	0.0576739		309	0.60935	0.5418	0.491853	0.670997	0.570611	0.392611	0.694052	0.571489	0.699561	0.574629	0.212206	0.0445177	0.178495	0.135761	0.287486	0,000000*	0.184616	0.0552523	0.0628076	0.0474453
	312	0.750587	0.719674	0.440848	0.101637	0.473363	0.201659	0.474249	0.171759	0.107375	0.20687	0.0855477	0.0421806	0.0882809	0.139648	0	0.140886	0.0739424	0.139559	0.0886674	0.0536565		312	0.922099	0.843323	0.820663	0.938256	0.898266	0.725779	1	0.884574	1	0.915836	0.541828	0.329103	0.510451	0.43495	0.642486	0,1961641*	0.517165	0.387472	0.0818336	0.418779
	315	1	1	1	0.893906	1	0.975376	1	1	0.845288	0.622473	0.0866244	0.043591	0.0832072	0.130048	0.0134698	0.139969	0.0688163	0.147274	0.0838611	0.0511896		315	1	1	1	1	1	0.993736	0.94585	1	0.989758	1	0.877646	0.687144	0.86436	0.767445	0.970425	0,5472971*	0.853097	0.699986	0.259269	0.771331
	318	0.968527	0.821113	0.596851	1	0.894238	1	0.895791	0.936275	1	0.826099	0.0846007	0.0438637	0.0831412	0.122839	0.0122647	0.130865	0.0725189	0.155317	0.080218	0.0535256		318	0.616637	0.880695	0.984894	0.488912	0.924231	1	0.761336	0.882719	0.674798	0.763474	0.99925	0.976914	1	0.95533	1	0,8819412*	1	1	0.508345	1
	321	0.830114	0.73297	0.383412	0.788116	0.73264	0.504433	0.630222	0.789027	0.982174	0.852901	0.0961782	0.132798	0.104798	0.13493	0.0479647	0.136596	0.102474	0.172585	0.0884102	0.0609765		321	0.387317	0.697681	0.898144	0.254977	0.787001	0.990376	0.600494	0.786043	0.462504	0.53117	1	1	0.843632	1	0.952734	1,000000*	0.996804	0.962792	0.748253	0.788049
	324	0.682466	0.676112	0.301671	0.583436	0.605836	0.352249	0.436529	0.655804	0.966846	0.894766	0.808948	0.794793	0.841717	0.90643	0.67945	0.817597	0.58566	0.818158	0.596542	1		324	0.258874	0.5084	0.812799	0.178678	0.622464	0.968652	0.471534	0.686432	0.36987	0.365816	0.985059	0.91604	0.59639	0.993332	0.93057	0,9717156*	0.991531	0.946682	0.860054	0.544022
	327	0.573623	0.618803	0.281698	0.437123	0.521431	0.268544	0.315443	0.566851	0.934816	1	1	1	1	1	1	1	1	1	1	0.865562		327	0.190985	0.358198	0.735601	0.153183	0.480054	0.937833	0.36146	0.620302	0.330253	0.263892	0.96714	0.815378	0.391436	0.987283	0.911869	0,9630472*	0.98604	0.93722	0.928193	0.386703
	330	0.66001	0.513496	0.237063	0.347505	0.458344	0.227764	0.288766	0.503805	0.874264	0.97164	0.770815	0.98868	0.761085	0.477631	0.889414	0.68676	0.805665	0.910183	0.870385	0.765478		330	0.146182	0.251335	0.687729	0.140502	0.378931	0.900684	0.260688	0.577063	0.299439	0.208267	0.950538	0.702904	0.284905	0.954774	0.892108	0,9597839*	0.979505	0.928198	0.981684	0.275649

## Sheet: Fig.2D
	Calcium responses to AITC 70 uM in trigeminal culture
																																											357.061
	AITC response Size																		Table Analyzed	AITC RESPONSE SIZE																							150.176
																			Two-way ANOVA	Ordinary																							290.375
		Veh					Average	SD	SEM	NTG					Average	SD	SEM		Alpha	0.05																							304.552
	Female	0.63203	0.692	0.57	0.72	0.721	0.667006	0.0651573	0.0291392	1.017	0.962	1.24	0.832	0.843	0.9788	0.1658	0.0741481																										202.685
	Male	0.546	0.785	0.568	0.72	0.59	0.6418	0.104796	0.0468662	0.974	0.856	0.892	1.1	0.98	0.9604	0.0943864	0.0422109		Source of Variation	% of total variation	P value	P value summary	Significant?																				210.036
																			Interaction	0.008205	0.9474	ns	No																				228.939
																			Row Factor	0.3368	0.6735	ns	No
																			Column Factor	70.39	< 0,0001	****	Yes
																			ANOVA table	SS	DF	MS	F (DFn, DFd)	P value
																			Interaction	5.79e-05	1	5.79e-05	F (1, 16) = 0,004486	P = 0,9474
																			Row Factor	0.002377	1	0.002377	F (1, 16) = 0,1842	P = 0,6735
																			Column Factor	0.4967	1	0.4967	F (1, 16) = 38,49	P < 0,0001
																			Residual	0.2065	16	0.01291
																			Bonferroni multiple comparisons test	Mean Diff,	95% CI of diff,	Significant?	Summary
																			Female:Veh vs. Female:NTG	-0.3118	-0,5174 to -0,1062	Yes	**
																			Female:Veh vs. Male:Veh	0.02521	-0,1804 to 0,2308	No	ns
																			Female:Veh vs. Male:NTG	-0.2934	-0,4990 to -0,08783	Yes	**
																			Female:NTG vs. Male:Veh	0.337	0,1314 to 0,5426	Yes	**
																			Female:NTG vs. Male:NTG	0.0184	-0,1872 to 0,2240	No	ns
																			Male:Veh vs. Male:NTG	-0.3186	-0,5242 to -0,1130	Yes	**
																			Test details	Mean 1	Mean 2	Mean Diff,	SE of diff,	N1	N2	q	DF
																			Female:Veh vs. Female:NTG	0.667	0.9788	-0.3118	0.07185	5	5	6.137	16
																			Female:Veh vs. Male:Veh	0.667	0.6418	0.02521	0.07185	5	5	0.4961	16
																			Female:Veh vs. Male:NTG	0.667	0.9604	-0.2934	0.07185	5	5	5.775	16
																			Female:NTG vs. Male:Veh	0.9788	0.6418	0.337	0.07185	5	5	6.633	16
																			Female:NTG vs. Male:NTG	0.9788	0.9604	0.0184	0.07185	5	5	0.3622	16
																			Male:Veh vs. Male:NTG	0.6418	0.9604	-0.3186	0.07185	5	5	6.271	16

## Sheet: Fig.2E
	Representative calcium traces in response to AITC and NTG in WT and TRPA1KO
		WT								TRPA1 KO
	Time (Sec)	Cell 1	Cell 2	Cell 3	Cell 4	Cell 5	Cell 6	Cell 7	Cell 8	Cell 1	Cell 2	Cell 3	Cell 4	Cell 5	Cell 6	Cell 7	Cell 8
	0	0.132536	0.0626559	0.166037	0.1601	0.0967066	0.0329186	0.066332	0.0495926	0.0413713	0.0586798	0.101058	0.0659375	0.0599654	0.0736129	0.00848499	0.0396043
	3	0.137326	0.0629361	0.172868	0.161054	0.0951606	0.0345498	0.0794902	0.0454748	0.0423077	0.06224	0.0830411	0.0633334	0.0633777	0.0762103	0.00977208	0.0375385
	6	0.12948	0.0615689	0.178765	0.148993	0.0939853	0.0330977	0.0669359	0.0468071	0.0410671	0.0558774	0.106146	0.066136	0.0626804	0.0763673	0.0140817	0.0380568
	9	0.129461	0.0633814	0.174134	0.151324	0.0958653	0.0360475	0.060183	0.0517709	0.0372306	0.0624868	0.106688	0.0638781	0.06711	0.0790022	0.0109341	0.0377131
	12	0.135528	0.063304	0.176233	0.149056	0.0937909	0.0362266	0.057349	0.0455209	0.03906	0.0649425	0.100901	0.0689642	0.0636135	0.0721931	0.00973243	0.0356908
	15	0.132188	0.0674057	0.176344	0.142907	0.097809	0.035001	0.056115	0.0412718	0.0413042	0.0656475	0.102141	0.0636852	0.0633979	0.0750157	0.00845144	0.0361754
	18	0.132143	0.0653611	0.172201	0.164997	0.0918167	0.0353434	0.0534327	0.0431379	0.04019	0.0609064	0.101842	0.0625732	0.0626973	0.0736266	0.0122852	0.0351262
	21	0.126933	0.0641235	0.173945	0.134241	0.0901918	0.0338404	0.0503503	0.0444241	0.0444294	0.061864	0.0826278	0.0660821	0.0655268	0.0788656	0.0129806	0.0329625
	24	0.124651	0.067943	0.16717	0.157394	0.0919807	0.032671	0.0535451	0.0447055	0.0428293	0.0677919	0.117178	0.0613988	0.0650417	0.0738928	0.0079726	0.0320874
	27	0.134419	0.072285	0.171235	0.164355	0.0910422	0.034167	0.0492523	0.0438168	0.0398818	0.0580335	0.0953704	0.0636568	0.0626872	0.0710668	0.0149082	0.0314272
	30	0.125811	0.071131	0.172446	0.142313	0.0887583	0.0343812	0.0486196	0.0504541	0.046077	0.0585623	0.120499	0.0634639	0.0649979	0.0701589	0.0146368	0.0319674
	33	0.126991	0.0701338	0.161273	0.149681	0.0897029	0.0367656	0.0465229	0.0578965	0.0443702	0.0571581	0.131931	0.0643064	0.0585136	0.0718996	0.0135357	0.0322668
	36	0.13104	0.068844	0.164705	0.137495	0.0860066	0.0392554	0.0806876	0.0510852	0.0464563	0.0567527	0.0821717	0.0634327	0.061872	0.0662373	0.0108243	0.0321893
	39	0.129892	0.0634065	0.155764	0.123775	0.0888434	0.0388217	0.0612732	0.0515935	0.0405337	0.0476935	0.102754	0.0647574	0.0606964	0.0711794	0.015259	0.0316145
	42	0.116327	0.0613493	0.157363	0.136415	0.0894478	0.0394538	0.0569307	0.0553565	0.0498107	0.0625808	0.0907095	0.0600458	0.0624581	0.0735788	0.0112117	0.0311601
	45	0.116952	0.0631284	0.153032	0.139857	0.0908387	0.0409656	0.0525333	0.0520712	0.041964	0.0551959	0.0894837	0.058063	0.0575604	0.0803025	0.0115411	0.0283192
	48	0.125966	0.0668956	0.171968	0.112589	0.0884546	0.0406022	0.0503137	0.0499082	0.0400833	0.0622224	0.0953277	0.0601309	0.0566408	0.0774151	0.013676	0.0304946
	51	0.120311	0.0612156	0.157674	0.136274	0.0886246	0.040028	0.0471373	0.0495619	0.0413871	0.0550549	0.114798	0.0542193	0.0577928	0.0793537	0.0181564	0.0294244
	54	0.12242	0.0621877	0.156997	0.116688	0.089873	0.0441753	0.047132	0.0728768	0.0378826	0.0541971	0.0866045	0.0581169	0.0617373	0.0782274	0.0148472	0.0301821
	57	0.123555	0.0599612	0.153254	0.110618	0.0849618	0.0438909	0.0426039	0.0681295	0.0416637	0.053686	0.102811	0.0549739	0.0550609	0.0758792	0.0127366	0.0284611
	60	0.12271	0.0637138	0.162172	0.105956	0.0908904	0.0446424	0.0417307	0.0625993	0.0377759	0.0461131	0.0998318	0.0519132	0.0472023	0.080538	0.0124072	0.0298954
	63	0.121111	0.0616399	0.148956	0.107364	0.0893658	0.0461348	0.0427791	0.0575945	0.0426752	0.0492739	0.0922489	0.0498424	0.051578	0.0790056	0.0114465	0.0308276
	66	0.120563	0.0615668	0.15221	0.0838985	0.0849314	0.0487493	0.0406667	0.0538691	0.0367565	0.0519881	0.0966533	0.0510934	0.0527502	0.08005	0.00965618	0.0298486
	69	0.117036	0.0592776	0.148112	0.116031	0.0845578	0.049341	0.0446065	0.0497734	0.0408419	0.0445738	0.0857208	0.0498112	0.0493211	0.0798452	0.00958908	0.0291066
	72	0.123335	0.0584999	0.154765	0.100997	0.0841266	0.054461	0.0382118	0.0430628	0.0389217	0.049691	0.0960261	0.0442571	0.0418835	0.0773366	0.0111293	0.0284888
	75	0.120627	0.0611591	0.154054	0.0995111	0.0932837	0.0539132	0.0388915	0.0489598	0.0428411	0.0442096	0.0777673	0.0465548	0.0469362	0.0706026	0.0105529	0.0298486
	78	0.121163	0.0591041	0.152488	0.0870898	0.0959503	0.059697	0.037498	0.0405536	0.0334811	0.0515122	0.0741184	0.0447961	0.0483173	0.0746061	0.00801835	0.0278117
	81	0.118771	0.0591229	0.151499	0.103438	0.102984	0.0871268	0.037715	0.0430936	0.0295656	0.0413132	0.0835543	0.044416	0.044777	0.0790397	0.0171957	0.0285469
	84	0.126359	0.0578309	0.162339	0.120552	0.108655	0.0759825	0.0362458	0.0406969	0.0319995	0.0444563	0.0537216	0.0440614	0.0427122	0.0781762	0.0131758	0.0276459
	87	0.135463	0.0597835	0.149811	0.102734	0.151014	0.0690188	0.0729961	0.040789	0.0340263	0.032107	0.0603495	0.0462484	0.0466297	0.0779305	0.0126939	0.026215
	90	0.141363	0.0655911	0.156475	0.122711	0.213504	0.125861	0.0511843	0.0385084	0.0291271	0.0354969	0.0563442	0.0479759	0.0504832	0.0808657	0.0176806	0.0254203
	93	0.146572	0.0752954	0.151688	0.0986038	0.421969	0.189626	0.0456052	0.0408283	0.0320311	0.0391042	0.0677756	0.0412701	0.0431433	0.0801148	0.0172994	0.025508
	96	0.161898	0.105772	0.149411	0.12146	0.559505	0.173544	0.0427922	0.0454015	0.0317347	0.0185063	0.0578551	0.0465945	0.0465118	0.0749645	0.0175739	0.0260351
	99	0.195064	0.198697	0.136562	0.1262	0.592397	0.181602	0.0731111	0.048622	0.0358833	0.028253	0.0486331	0.0450684	0.0448107	0.0750259	0.0198736	0.0253979
	102	0.381689	0.331315	0.138627	0.134022	0.457832	0.163469	0.0550719	0.0474996	0.0291508	0.0247339	0.0566436	0.0454542	0.0395492	0.0831968	0.0189372	0.024824
	105	0.514038	0.558458	0.147046	0.181548	0.3056	0.132714	0.0468889	0.0639657	0.0360848	0.0253331	0.0553465	0.0511388	0.0388216	0.0802786	0.0291027	0.0257396
	108	0.600861	0.641141	0.137328	0.22169	0.249999	0.147853	0.0432654	0.087736	0.0355791	0.0266667	0.0442572	0.0536066	0.0364502	0.0820739	0.0321984	0.0241117
	111	0.639159	0.604799	0.142126	0.316712	0.196745	0.127125	0.0468732	0.0815849	0.0356384	0.0292988	0.058297	0.0507189	0.0360493	0.0786028	0.0352087	0.02453
	114	0.574465	0.616682	0.151066	0.349861	0.172955	0.114657	0.083485	0.0950794	0.0302808	0.0262907	0.0498874	0.0491588	0.033523	0.074258	0.0326925	0.0243384
	117	0.520337	0.645485	0.147235	0.364066	0.154528	0.115087	0.0641647	0.114964	0.0253815	0.0298804	0.0423758	0.0477064	0.0433858	0.0722204	0.0315274	0.0233863
	120	0.521156	0.679229	0.16837	0.365208	0.142127	0.194425	0.102442	0.142985	0.0382895	0.036196	0.0335243	0.0442259	0.0332165	0.0709849	0.0315244	0.0248947
	123	0.413553	0.667292	0.503732	0.302476	0.134368	0.252245	0.108107	0.157389	0.0317901	0.0437572	0.0445423	0.043287	0.0339643	0.0669882	0.0235518	0.0246831
	126	0.378916	0.634115	0.640249	0.240823	0.123449	0.220092	0.105545	0.21522	0.0398857	0.0320835	0.0461387	0.0372762	0.0300669	0.065384	0.0253543	0.0244476
	129	0.338336	0.576535	0.670202	0.202965	0.120181	0.243056	0.0847843	0.314322	0.0349706	0.0365309	0.0566436	0.0388363	0.0305587	0.0628959	0.0239026	0.0224731
	132	0.30967	0.489645	0.590082	0.173757	0.115409	0.195231	0.0749935	0.374697	0.0349746	0.0350915	0.0375438	0.0364025	0.0276686	0.0633464	0.0260955	0.0236398
	135	0.337027	0.406865	0.352821	0.149494	0.108102	0.232734	0.121851	0.391685	0.0262547	0.0370185	0.020069	0.0393753	0.0295179	0.0649915	0.0193246	0.0230153
	138	0.298909	0.344995	0.279631	0.119473	0.106878	0.214801	0.335587	0.366132	0.0297632	0.037324	0.0277231	0.0333644	0.0374674	0.0610563	0.0251256	0.0231225
	141	0.266574	0.297644	0.238116	0.125339	0.100026	0.186165	0.271231	0.34505	0.0325249	0.0253625	0.0351065	0.0342977	0.032472	0.0605034	0.0261138	0.022028
	144	0.265381	0.257656	0.233585	0.112355	0.0972988	0.225224	0.204366	0.30849	0.0303519	0.0358259	0.0379857	0.0351997	0.0313705	0.061186	0.0216913	0.0217667
	147	0.249959	0.223804	0.20532	0.127952	0.0976572	0.211177	0.164382	0.266468	0.0242949	0.0353677	0.0424471	0.0309675	0.028888	0.0593668	0.0203524	0.0210193
	150	0.240043	0.203904	0.198279	0.101795	0.0920384	0.187904	0.142784	0.243484	0.0215253	0.0383463	0.0289917	0.0291719	0.0347356	0.0642884	0.0206604	0.0233902
	153	0.239546	0.180944	0.186328	0.091126	0.0916558	0.168663	0.13063	0.20315	0.0287557	0.0327239	0.0410359	0.0277252	0.0363794	0.0600938	0.021731	0.0196629
	156	0.294827	0.161846	0.185529	0.0853064	0.0920992	0.186878	0.117391	0.178462	0.0255356	0.0370479	0.0180735	0.0255807	0.0274496	0.0584624	0.0161648	0.0203416
	159	0.275382	0.146882	0.168792	0.0816614	0.084892	0.15935	0.106154	0.156016	0.0222483	0.0351444	0.0230195	0.0258616	0.0350624	0.058278	0.0128373	0.0192861
	162	0.234427	0.136112	0.168414	0.089937	0.082529	0.154546	0.105075	0.139865	0.0262665	0.0328238	0.0317141	0.0260573	0.0279852	0.0569265	0.0210264	0.0187566
	165	0.219965	0.122634	0.150311	0.0878877	0.0809618	0.173421	0.0967843	0.126679	0.0316241	0.0287582	0.0419767	0.0233199	0.0301141	0.0559742	0.0199223	0.019111
	168	0.223563	0.112923	0.156408	0.0702569	0.0825655	0.206633	0.0890771	0.117349	0.0249627	0.0265786	0.0430457	0.0250673	0.0246336	0.0576637	0.0193856	0.0175212
	171	0.240571	0.106403	0.144913	0.082209	0.0764395	0.200705	0.0870641	0.112794	0.0228331	0.027971	0.0500869	0.0233199	0.0293629	0.0574862	0.0219994	0.0189565
	174	0.213582	0.0950344	0.155909	0.0673785	0.0774327	0.161515	0.0828314	0.103484	0.0201661	0.0229714	0.0154081	0.0242418	0.034803	0.0629847	0.0164179	0.0180121
	177	0.186599	0.0935502	0.14558	0.0749658	0.0781829	0.207762	0.0792523	0.097256	0.0197907	0.0190821	0.027096	0.0225711	0.0253477	0.0599573	0.0120169	0.0182149
	180	0.180158	0.0828235	0.130875	0.0689585	0.074514	0.17481	0.0735346	0.0897181	0.0256501	0.0292929	0.0451552	0.0169631	0.0222723	0.0588992	0.0155365	0.0185942
	183	0.178894	0.0815482	0.128087	0.0995268	0.0749149	0.177692	0.0673595	0.081242	0.0220942	0.0300331	0.0396819	0.0195359	0.0204803	0.0579572	0.0168205	0.0174022
	186	0.160602	0.0751073	0.128887	0.0818178	0.0763909	0.154832	0.0682745	0.0804624	0.026065	0.0214497	0.0324696	0.0188693	0.0255464	0.0582439	0.0160062	0.0174432
	189	0.146798	0.0720216	0.131197	0.0790958	0.0708359	0.179205	0.0604497	0.0763737	0.0427581	0.026185	0.0304456	0.0188239	0.029144	0.0544486	0.0148686	0.0173808
	192	0.150144	0.0678217	0.126921	0.0713833	0.0690592	0.215344	0.0575268	0.072348	0.0199132	0.027783	0.0324838	0.017502	0.0211304	0.0578412	0.0115411	0.0164856
	195	0.139867	0.0662266	0.118725	0.0878407	0.0696028	0.173992	0.0595634	0.0685423	0.0256462	0.0207388	0.0184298	0.0172524	0.0311112	0.0527045	0.0146764	0.0159269
	198	0.132323	0.0630615	0.117181	0.0800188	0.0707145	0.1544	0.0588601	0.0641158	0.0226355	0.0215966	0.0190855	0.0176977	0.0280863	0.0550151	0.0124743	0.0156251
	201	0.129918	0.0557467	0.121235	0.062435	0.0678686	0.149782	0.0524	0.0600611	0.0140775	0.0163032	0.0205251	0.0144385	0.0220331	0.0520253	0.0138041	0.0167484
	204	0.120092	0.0561502	0.119147	0.0690367	0.0653994	0.153672	0.0498118	0.0575178	0.0169381	0.0217376	0.019285	0.0194876	0.0214571	0.058418	0.011724	0.0154555
	207	0.118016	0.0536268	0.111306	0.0675975	0.0651352	0.144784	0.048183	0.0546162	0.0149073	0.0210502	0.0106759	0.0161177	0.0254589	0.052841	0.0131087	0.0139612
	210	0.107455	0.0525084	0.113483	0.067926	0.0654116	0.140009	0.0452104	0.0522076	0.0144292	0.0163796	0.0214658	0.0142115	0.0207969	0.0497556	0.0135418	0.0129719
	213	0.104321	0.0496276	0.118181	0.0587117	0.0647616	0.140712	0.0433359	0.0503074	0.0173569	0.0187766	0.032213	0.0138569	0.0148448	0.0562746	0.0103241	0.0143644
	216	0.109035	0.0485468	0.119602	0.0624663	0.0602028	0.155175	0.0407791	0.0484856	0.0229081	0.00995229	0.0238319	0.0160525	0.0228281	0.0484621	0.0142067	0.0131748
	219	0.102548	0.0494625	0.112728	0.0629512	0.0612628	0.201796	0.0418745	0.0441255	0.0255593	0.0109981	0.0349354	0.0122259	0.0143733	0.0497522	0.0116112	0.0131933
	222	0.0947275	0.0487203	0.108663	0.0762329	0.0556956	0.167527	0.0367425	0.0448164	0.0236272	0.0174547	0.0193848	0.0119309	0.0216727	0.0478614	0.0153627	0.0127964
	225	0.0939345	0.0466758	0.100233	0.0866362	0.0611686	0.161636	0.0348732	0.0414133	0.016622	0.017772	0.0274096	0.0118316	0.0196685	0.0491754	0.0146215	0.0129442
	228	0.0912781	0.049613	0.107463	0.0947398	0.0637988	0.133973	0.0371163	0.0375907	0.0229121	0.0130367	0.0188717	0.0118004	0.0212045	0.0470491	0.0130721	0.0141201
	231	0.0904206	0.0466277	0.118436	0.0781415	0.0569682	0.121034	0.0338222	0.0384674	0.0206284	0.0050114	0.0378004	0.0127932	0.0279818	0.0483324	0.00947318	0.0125492
	234	0.084147	0.0467301	0.101488	0.0959756	0.0595073	0.107449	0.0364915	0.0346789	0.0248718	0.0155982	0.0233615	0.0110657	0.0157509	0.0445883	0.012273	0.0120368
	237	0.0821806	0.0461427	0.111839	0.0926747	0.0587358	0.0969332	0.0350013	0.0349398	0.0176572	0.0121378	0.0384561	0.00993671	0.0218984	0.0433391	0.0117271	0.0128891
	240	0.0797241	0.0456618	0.100311	0.0727131	0.0602787	0.122569	0.0367059	0.0338959	0.0222878	0.0187061	0.0121155	0.0115536	0.0247077	0.0435985	0.0133588	0.013166
	243	0.0768162	0.0463036	0.100833	0.0743713	0.0624868	0.109128	0.0339268	0.033478	0.0186489	0.0151399	0.0251717	0.0132868	0.0212752	0.0481515	0.0123035	0.0121548
	246	0.072174	0.0443991	0.1005	0.0792053	0.0551763	0.108376	0.0343033	0.0314191	0.0144173	0.0168261	0.0244163	0.0107253	0.0237982	0.0443323	0.0232926	0.0112714
	249	0.0716646	0.043818	0.0947357	0.0766866	0.0566372	0.117045	0.0296105	0.0283213	0.0200713	0.0205743	0.0407081	0.0134116	0.0205544	0.0442504	0.0164271	0.0116307
	252	0.0717033	0.0449929	0.0924256	0.0614807	0.0542348	0.108541	0.0272392	0.0300579	0.0257568	0.0212265	0.03733	0.0151618	0.0213729	0.0493461	0.0197546	0.00889466
	255	0.0709618	0.0449887	0.0974789	0.0624037	0.0523426	0.101182	0.025702	0.0293107	0.0236904	0.0219785	0.0291627	0.0165007	0.0177417	0.0497283	0.0160306	0.00950945
	258	0.065649	0.0483879	0.0962906	0.0484806	0.0545719	0.095892	0.0306405	0.0288621	0.0237773	0.0218962	0.0317141	0.0176949	0.0225552	0.0422605	0.0180466	0.00896535
	261	0.0674995	0.0438744	0.0884385	0.0604951	0.0524945	0.0950422	0.0278824	0.0263392	0.0235205	0.0259206	0.0338379	0.0157688	0.0217165	0.0456088	0.0178057	0.00761877
	264	0.0639469	0.039848	0.090593	0.0595721	0.0544383	0.0972106	0.026719	0.0282719	0.0264206	0.0239584	0.0406369	0.014081	0.0180752	0.0445917	0.0160214	0.00734916
	267	0.0624833	0.0414766	0.0919591	0.0625132	0.0529197	0.100403	0.0269569	0.0269687	0.0270567	0.0182948	0.0198552	0.0121918	0.0135008	0.0424926	0.0230211	0.00720826
	270	0.0578668	0.0417964	0.0943692	0.0707263	0.0518901	0.128296	0.0219503	0.024323	0.0187319	0.0266374	0.0403518	0.0122401	0.0230134	0.044363	0.0160703	0.00752029
	273	0.0552362	0.0413992	0.0875611	0.0666432	0.0488651	0.111489	0.0260837	0.0245959	0.0324854	0.0171257	0.0500584	0.0156894	0.0176912	0.0472777	0.0138743	0.00688746
	276	0.0610261	0.0428521	0.0950355	0.0475732	0.0497914	0.101704	0.0261333	0.0218495	0.0296328	0.0179893	0.0399099	0.0116841	0.016364	0.047602	0.0183364	0.00610935
	279	0.0585051	0.0380083	0.0803198	0.0489655	0.0510002	0.0997724	0.0266719	0.0186921	0.0274755	0.0159448	0.0412498	0.0116415	0.0190386	0.0466975	0.0106657	0.00569299
	282	0.0503425	0.0389135	0.083474	0.0557394	0.0460557	0.103031	0.0271556	0.0169761	0.0234889	0.0247809	0.0477066	0.0133407	0.0182167	0.037472	0.0136425	0.00507626
	285	0.0488789	0.0428145	0.0830853	0.0360593	0.0479721	0.0919975	0.0288392	0.014779	0.0272108	0.021908	0.0420052	0.0103367	0.0196752	0.0445166	0.00995202	0.00542192
	288	0.0439594	0.0392689	0.086084	0.0460558	0.0508757	0.0924857	0.0297856	0.0161983	0.0243898	0.0246457	0.060378	0.0116557	0.0217098	0.0398748	0.0167656	0.00553308
	291	0.052986	0.0390557	0.0802421	0.0498885	0.0495666	0.0873199	0.0227111	0.0136447	0.0261361	0.0310319	0.0176174	0.00947151	0.0141105	0.0404038	0.0152651	0.00494267
	294	0.0518448	0.0366913	0.0833186	0.0319293	0.0501407	0.0806284	0.0411765	0.010593	0.0235719	0.030932	0.0252715	0.0118656	0.0176272	0.0410557	0.00930238	0.0034352
	297	0.0517287	0.0368544	0.0740004	0.035543	0.0458856	0.0697246	0.0397333	0.0117632	0.0184158	0.022801	0.0524388	0.0132896	0.0168053	0.0360317	0.0122151	0.00381158
	300	0.047151	0.0361268	0.0828632	0.0399546	0.0460405	0.0677704	0.0385647	0.0126758	0.026227	0.025856	0.0364178	0.0120358	0.0193451	0.037216	0.00870459	0.00312025
	303	0.0516643	0.035276	0.0873612	0.0304588	0.0496243	0.0638618	0.0354667	0.0128259	0.0193087	0.026138	0.0474786	0.0102175	0.00973487	0.0372365	0.0204774	0.00307393
	306	0.0502394	0.0336474	0.0856508	0.0255935	0.0472189	0.0634843	0.0343555	0.0119218	0.017108	0.031825	0.0409362	0.00997926	0.00847506	0.0362399	0.023747	0.00185899
	309	0.0523219	0.0376571	0.0835406	0.0305996	0.0454695	0.0575935	0.033153	0.011915	0.0203321	0.0284292	0.0377861	0.00894673	0.0138073	0.0350044	0.0150272	0.00331527
	312	0.0512774	0.0361916	0.0818636	0.039454	0.0436381	0.0523769	0.0341961	0.00823218	0.0194115	0.0297335	0.0259699	0.0107196	0.0164987	0.0350965	0.0200108	0.00369067
	315	0.0411999	0.0356669	0.078665	0.0302867	0.0436988	0.0576058	0.0323843	0.00902196	0.0185501	0.0199633	0.0401095	0.00805036	0.00744431	0.0340282	0.0195594	0.00296765
	318	0.0461516	0.0348704	0.0779765	0.0321639	0.0440876	0.0514076	0.031051	0.00998744	0.0275862	0.0186708	0.027096	0.0053357	0.00631587	0.0294923	0.0213528	0.00314121
	321	0.045984	0.0336997	0.0702355	0.0330244	0.043635	0.0475518	0.0344601	0.00930001	0.0155671	0.0176133	0.0359047	0.00492439	0.00765652	0.0340555	0.016604	0.00354587
	324	0.0476152	0.0378139	0.0788872	0.0286597	0.0469425	0.0456292	0.0352523	0.0096531	0.0188307	0.0184535	0.0271958	0.00580091	0.00682451	0.0301339	0.0189952	0.00345958
	327	0.0463257	0.0334948	0.0755997	0.0182096	0.0408469	0.0398893	0.036034	0.00782961	0.018076	0.0188941	0.0343938	0.00552575	0.00563545	0.0312363	0.00982088	0.00327431
	330	0.0503877	0.031097	0.0727455	0.0318198	0.0402243	0.0353539	0.0365203	0.00814859	0.0174912	0.0229772	0.0407936	0.00884461	0	0.0335163	0.0156341	0.0035839
	333	0.04561	0.0333924	0.074167	0.016739	0.0377308	0.0357069	0.0350301	0.00741339	0.0112486	0.0168907	0.0566863	0.00668026	0.00676388	0.032605	0.0169181	0.00325237
	336	0.0487242	0.0329576	0.0632052	0.0154562	0.0410443	0.0377349	0.0373255	0.00624663	0.0193759	0.017819	0.0469654	0.00310611	0.00996056	0.0285537	0.0176135	0.00246012
	339	0.0436306	0.0312621	0.0695135	0.0362314	0.044446	0.0376541	0.0407608	0.00611187	0.0196525	0.0197577	0.0367029	0.00397128	0.00825274	0.0296663	0.0219597	0.00326554
	342	0.0437531	0.0303005	0.0536428	0.0154093	0.042569	0.03649	0.0383137	0.00695112	0.0206205	0.0150224	0.0196129	0.00290471	0.00402869	0.0260382	0.022588	0.00291402
	345	0.0463386	0.0338147	0.0734229	0.026188	0.0378978	0.0393625	0.0386248	0.00663896	0.0188504	0.017866	0.0436728	0.00157149	0.00369521	0.0282226	0.0187542	0.00270682
	348	0.0423862	0.032621	0.0651266	0.0296766	0.038815	0.0430639	0.037532	0.00746627	0.0125801	0.0143351	0.0476924	0.00039996	0.00431164	0.0296015	0.0232987	0.00244355
	351	0.0418833	0.0342934	0.0698912	0.0410184	0.0411081	0.0417593	0.0397882	0.00979127	0.0137378	0.0206683	0.0123008	0	0.00808769	0.0274342	0.0107359	0.00125151
	354	0.041374	0.0331583	0.0760884	0.039016	0.0381104	0.0327887	0.0417725	0.00651614	0.0168788	0.0285938	0.0222498	0.00177857	0.0105905	0.0262226	0.017949	0.00109062
	357	0.0388594	0.031674	0.0571524	0.0274395	0.0363306	0.0289346	0.0403085	0.0123773	0.0128409	0.0157627	0.0186579	0.00077724	0.0146461	0.0222327	0.017766	0.00188093
	360	0.040078	0.0294496	0.066948	0.0381087	0.0340953	0.0302234	0.0421778	0.00946206	0.0170803	0.0198106	0.0127997	0.00088219	0.0122949	0.0299394	0.00962873	0.00253325
	363	0.0371702	0.0305911	0.0583296	0.0237475	0.0376336	0.0288029	0.0409386	0.0065315	0.00791393	0.0141529	0.019	0.00583778	0.0140802	0.025615	0.0147008	0.00065379
	366	0.0372927	0.0297548	0.0569191	0.0140639	0.0342988	0.031528	0.043302	0.00465512	0.0198856	0.0223956	0.0123008	0.00509175	0.0124195	0.022929	0.0137614	0
	369	0.0374281	0.0303402	0.0568414	0.0194454	0.0332327	0.0332698	0.0412706	0.00559502	0.0177165	0.0243402	0.0145956	0.00588884	0.00764642	0.0298541	0.0151187	0.00044366
	372	0.0391689	0.0314106	0.0578854	0.0285658	0.0361332	0.0308836	0.0434797	0.00181326	0.0161439	0.0146229	0.0191995	0.00345502	0.00772053	0.0262533	0.00982088	0.00162936
	375	0.0400845	0.030543	0.0621279	0	0.0296003	0.0313295	0.0386196	0.00414509	0.0232716	0.0179247	0.0318424	0.00350607	0.00892644	0.0262362	0.0081251	0.0023748
	378	0.0325666	0.0294768	0.0597623	0.0295358	0.0295638	0.0278073	0.0374457	0.00099448	0.0185146	0.0167203	0.012928	0.00277422	0.00888938	0.0257413	0.0111995	0.00191457
	381	0.03737	0.0297925	0.0585517	0.0441941	0.0271462	0.0270435	0.0382065	0	0.0159148	0.017584	0.0145529	0.00247638	0.010294	0.0227788	0.00751815	0.00149528
	384	0.0315092	0.0337561	0.0538094	0.0397982	0.0306238	0.0228049	0.0374222	0.00335189	0.01307	0.0224661	0.0205394	0.00296711	0.011217	0.0252157	0.00898824	0.00115108
	387	0.0362611	0.0277584	0.053665	0.0455708	0.0316321	0.0189017	0.0356941	0.0017058	0.0168038	0.0193053	0.00116879	0.00209627	0.0106679	0.0166148	0.00324516	0.00152941
	390	0.0295427	0.0326189	0.040271	0.0312879	0.0301196	0.0202572	0.034868	0.00312843	0.0134968	0.00964679	0.0245589	0.0032678	0.00821232	0.0243863	0.00474269	0.00142605
	393	0.0311481	0.0300538	0.0502666	0.0402519	0.0318842	0.0192019	0.0330719	0.00458859	0.0165746	0.0141059	0.0305738	0.00394292	0.00861654	0.0228914	0.00527643	0.00082589
	396	0.0329793	0.0338607	0.0534651	0.0453518	0.0362729	0.0187911	0.031498	0.00177232	0.00672467	0.0212089	0.0208529	0.00344934	0.00654156	0.0213009	0.00869544	0.00163911
	399	0.0264672	0.0342474	0.0533541	0.0435528	0.0324036	0.0169263	0.0363242	0.00436514	0.0129041	0.00807816	0.0268109	0.00280826	0.00468217	0.0205739	0.00381855	0.00292036
	402	0.0303744	0.033014	0.0516104	0.0246705	0.0296458	0.0149861	0.0365412	0.0074441	0.00616362	0.0120321	0.0227202	0.0067682	0.00306867	0.0208743	0.00111629	0.00218222
	405	0.0280856	0.0322781	0.0556086	0.041785	0.0319814	0.0170247	0.0331346	0.008181	0.0116121	0.00968792	0.0321275	0.00331602	0.00260719	0.018509	0.00067404	0.00153185
	408	0.0300198	0.0373122	0.0559529	0.0256561	0.0366192	0.0221043	0.0274562	0.00790637	0.00979067	0.0163267	0.0256991	0.00266643	0.00451038	0.0246218	0.00206177	0.0023709
	411	0.0343075	0.0451225	0.0539094	0.0926434	0.0505811	0.0362617	0.0319555	0.00658779	0.0132202	0.00819566	0.0336954	0.00112614	0.00114191	0.0193214	0	0.00210032
	414	0.0416641	0.056746	0.0542759	0.187649	0.0643334	0.110313	0.0333359	0.00621934	0.0122206	0.0186003	0.0218079	0.0009446	0.00774411	0.0246798	0.00375755	0.00230118
	417	0.0436564	0.0872492	0.0613505	0.247284	0.157247	0.127901	0.0485647	0.0060607	0.0154328	0.0127429	0.0368169	0.00327631	0.00713778	0.0221849	0.00179033	0.00541997
	420	0.0537468	0.138495	0.0781319	0.248175	0.180615	0.293607	0.13578	0.0103269	0.0178666	0.0061629	0.0480772	0.00746317	0.00529186	0.0225023	0.00831115	0.00537219
	423	0.0872419	0.262049	0.0801088	0.337409	0.514424	0.34276	0.151877	0.0168464	0.0266616	0.00584565	0.0506856	0.00804752	0.0151514	0.02497	0.007631	0.00616834
	426	0.380593	0.442656	0.324156	0.406085	0.47854	0.300213	0.21178	0.0240859	0.021707	0	0.0524103	0.0173318	0.0195102	0.0315879	0.0134869	0.00656764
	429	0.334854	0.546339	0.299156	0.455958	0.365499	0.243411	0.411997	0.124915	0.0365115	0.00736141	0.0567433	0.0173318	0.0249839	0.0269086	0.0124347	0.00803806
	432	0.242009	0.687915	0.191237	0.514389	0.298891	0.222527	0.438078	0.430929	0.0369343	0.0060924	0.0607914	0.0247297	0.0219388	0.0337825	0.0123218	0.00798394
	435	0.18959	0.755885	0.179254	0.49305	0.243891	0.196175	0.386029	0.520519	0.0325605	0.0121731	0.0397389	0.029691	0.0226395	0.0312841	0.00849109	0.00781135
	438	0.15616	0.8	0.151155	0.469569	0.223099	0.166442	0.309864	0.606148	0.0342792	0.00598665	0.0570569	0.0343629	0.0240374	0.0320384	0.00901264	0.00866357
	441	0.143207	0.795691	0.140327	0.410919	0.190989	0.144889	0.288175	0.632184	0.033971	0.00855991	0.0674335	0.0430288	0.0245999	0.0321033	0.0147313	0.00724922
	444	0.127378	0.736692	0.133363	0.3513	0.178042	0.128876	0.246418	0.612291	0.0313752	0.00201513	0.0509849	0.0502878	0.0269983	0.0328507	0.0120382	0.00909309
	447	0.115134	0.743104	0.117137	0.302961	0.165669	0.116876	0.218123	0.580577	0.0231254	0.0130249	0.0531087	0.048912	0.0309023	0.0282738	0.0114679	0.00710149
	450	0.11024	0.669537	0.109251	0.280073	0.156074	0.108127	0.19543	0.462979	0.0233111	0.0136066	0.0584253	0.0522961	0.0377639	0.024202	0.0138346	0.00667782
	453	0.10534	0.602428	0.105386	0.270437	0.155691	0.0998426	0.182672	0.370808	0.0287715	0.00374827	0.0630149	0.0515302	0.0284063	0.0282636	0.0101899	0.00678606
	456	0.0916069	0.518267	0.0942692	0.260706	0.13711	0.0897817	0.167064	0.299222	0.0281472	0.0107689	0.0707261	0.0522195	0.0301511	0.0233829	0.00842094	0.00772652
	459	0.0903174	0.44244	0.0967903	0.234346	0.130853	0.0855606	0.150878	0.252507	0.0268078	0.0191643	0.0483338	0.0594047	0.0334388	0.0251099	0.0110409	0.00756417
	462	0.0803108	0.376939	0.0889938	0.218953	0.117794	0.0771606	0.138586	0.213291	0.0245518	0.0168966	0.0411357	0.0525004	0.0275035	0.0284001	0.0080336	0.00682262
	465	0.0754751	0.313071	0.0858507	0.216528	0.116236	0.0723461	0.128834	0.184463	0.0209524	0.0155571	0.0428889	0.0539924	0.0303532	0.0198538	0.00691426	0.0071873
	468	0.0688599	0.266259	0.067892	0.208409	0.112132	0.0713031	0.122894	0.165348	0.0261598	0.0193582	0.0493743	0.0457407	0.0281503	0.0270076	0.0120839	0.00664077
	471	0.0661261	0.225585	0.0667592	0.216262	0.0988934	0.0646063	0.114604	0.150243	0.0336075	0.0273718	0.0339234	0.0482908	0.0191228	0.0277004	0.0127427	0.00698595
	474	0.0630184	0.202725	0.0655042	0.199038	0.0937271	0.0586944	0.105914	0.134234	0.0333744	0.0105457	0.0386841	0.0478993	0.0227338	0.0281885	0.0101045	0.00782256
	477	0.0619288	0.178169	0.0606841	0.170018	0.0896907	0.0536112	0.0995085	0.123694	0.0243423	0.0101814	0.0515408	0.0497233	0.0295819	0.0270792	0.0101045	0.00806487
	480	0.0572285	0.15518	0.0540537	0.189135	0.0854994	0.0506877	0.0929281	0.116692	0.0235245	0.0173607	0.0543488	0.0494737	0.0255532	0.0215398	0.00893944	0.00880252
	483	0.0516901	0.142904	0.0565193	0.193265	0.0812322	0.0485965	0.0861542	0.106554	0.0276059	0.0166263	0.066564	0.0510083	0.0240778	0.0208845	0.0107298	0.00846026
	486	0.0492787	0.130967	0.059618	0.188744	0.0729073	0.0449672	0.0847398	0.102401	0.0312962	0.0258384	0.0455401	0.0503076	0.0211742	0.0252055	0.00770115	0.00880349
	489	0.039891	0.11622	0.0507885	0.1731	0.0724578	0.0439576	0.0760758	0.0937302	0.0280405	0.0163091	0.0550044	0.047888	0.0233603	0.0227447	0.0131301	0.00686406
	492	0.0458486	0.108608	0.0514882	0.150385	0.0682027	0.0426723	0.0718196	0.0870042	0.0261243	0.0186943	0.0482767	0.0504211	0.0203725	0.0272192	0.0106444	0.00831888
	495	0.0386853	0.0995646	0.0432363	0.138637	0.064221	0.0420086	0.0657359	0.0829529	0.0298541	0.0179188	0.0420337	0.0469774	0.0255363	0.0215125	0.00965313	0.00931004
	498	0.0368478	0.0895342	0.0435917	0.15256	0.0622468	0.0420648	0.0650065	0.0771259	0.0274992	0.0308321	0.0409362	0.0491928	0.0249536	0.0241099	0.0120504	0.00843491
	501	0.0322894	0.0842326	0.0414482	0.160538	0.0566645	0.0342179	0.0610144	0.0766551	0.0305771	0.0289051	0.0536646	0.0501998	0.0300535	0.0249495	0.013429	0.00901557
	504	0.029143	0.0766271	0.0471457	0.151496	0.0605673	0.0316561	0.0557961	0.0762918	0.0348007	0.0276714	0.037159	0.0478766	0.0194563	0.0166353	0.016848	0.00786352
	507	0.0315479	0.072377	0.0387494	0.125949	0.0576546	0.0326499	0.0516052	0.0709066	0.0449233	0.0285702	0.0426323	0.0479873	0.0256542	0.0213214	0.0148503	0.00922034
	510	0.0276536	0.066582	0.0430808	0.144425	0.052297	0.0362038	0.0486954	0.0649516	0.0435958	0.0359082	0.0260412	0.0507955	0.0225451	0.0184374	0.0116264	0.00832034
	513	0.0246103	0.0627124	0.0357397	0.139419	0.0535818	0.0341055	0.0456654	0.0593566	0.0427423	0.0330588	0.0438724	0.0489602	0.0300871	0.0194408	0.0165735	0.00875328
	516	0.0199745	0.0595912	0.03755	0.124901	0.0473161	0.0325534	0.0451189	0.0532669	0.0388664	0.0351914	0.035135	0.0495644	0.0253814	0.0235638	0.0160672	0.00729358
	519	0.0245974	0.0533153	0.0385273	0.129344	0.0496972	0.0295439	0.041315	0.0501573	0.0510198	0.0274011	0.0497449	0.0427083	0.0259271	0.023318	0.019593	0.0087718
	522	0.0210061	0.0492973	0.0317414	0.114169	0.0458491	0.0287414	0.0396366	0.0461589	0.0529953	0.0333995	0.0359332	0.0425183	0.0201131	0.0232464	0.0176532	0.00821454
	525	0.0202518	0.0447922	0.0305198	0.134538	0.0489015	0.0250524	0.0358484	0.0433716	0.0250496	0.0209738	0.0326976	0.0379087	0.0187859	0.0265843	0.016238	0.00634386
	528	0.0169958	0.0490214	0.0299423	0.105252	0.0426753	0.0224678	0.0346458	0.041717	0.0319323	0.029381	0.0233901	0.0377896	0.0164651	0.0254956	0.0146246	0.00819065
	531	0.0174406	0.0459378	0.0228232	0.112558	0.0467755	0.0205048	0.0310039	0.0382047	0.0259899	0.0208211	0.0194988	0.0421438	0.0166739	0.0227958	0.0166284	0.00742863
	534	0.0230178	0.0411797	0.0293092	0.104079	0.045594	0.0205223	0.0313908	0.0361714	0.0278588	0.0271485	0.0234043	0.0406574	0.0152187	0.0220211	0.0151065	0.00870306
	537	0.0120956	0.03486	0.0265993	0.0777348	0.037257	0.0187595	0.0299739	0.0358712	0.0185462	0.0265257	0.012258	0.0413297	0.0114764	0.0227754	0.00923833	0.00781769
	540	0.0134432	0.0365617	0.0223345	0.0940201	0.0330687	0.0193389	0.0264209	0.0370346	0.0184158	0.0236059	0.0140967	0.0420218	0.0146528	0.022632	0.00939083	0.0073789
	543	0.0201809	0.0369108	0.0241559	0.0792991	0.0387361	0.0177727	0.028515	0.0358405	0.015172	0.0264435	0.0149805	0.0371542	0.013073	0.0184783	0.0077835	0.00767045
	546	0.0157707	0.0326837	0.021446	0.081677	0.035298	0.0161784	0.0247007	0.0325261	0.0214699	0.030133	0.0080675	0.0375485	0.0100347	0.0146557	0.0194435	0.00891416
	549	0.0176599	0.0289709	0.0213461	0.0595252	0.0336215	0.0176919	0.0219843	0.0300408	0.021624	0.0219902	0.0105334	0.0369755	0.0113147	0.0163247	0.0142799	0.00825794
	552	0.0161511	0.0267319	0.0177032	0.0591967	0.0299738	0.0159835	0.0216471	0.028074	0.0245083	0.029099	0.0116594	0.0358947	0.0127867	0.0162564	0.0200443	0.00980246
	555	0.0150035	0.0226762	0.0136717	0.0553483	0.0303747	0.0158079	0.0216157	0.0270301	0.0247059	0.0249512	0.00982069	0.0368847	0.0141711	0.0175466	0.0238507	0.00932613
	558	0.0164026	0.0212609	0.0238339	0.0626071	0.0279572	0.0162363	0.0204993	0.025633	0.0188069	0.0295573	0.0183871	0.0335346	0.0119446	0.011287	0.029606	0.00990387
	561	0.0129209	0.0200902	0.0264327	0.0480269	0.0265935	0.0147245	0.0173935	0.0231494	0.0170843	0.0302446	0.00906525	0.0361188	0.0189173	0.0169936	0.0189982	0.0104202
	564	0.0205742	0.0167997	0.0230453	0.038797	0.0246072	0.012779	0.0170667	0.0230692	0.0212645	0.0329883	0.00989196	0.0363854	0.0170377	0.016253	0.0286696	0.0119491
	567	0.0104386	0.0177885	0.0319303	0.0700379	0.0266846	0.011327	0.0128157	0.022056	0.0216794	0.0262555	0.0256136	0.0398603	0.0125138	0.0123962	0.0393689	0.00930566
	570	0.0174342	0.0139461	0.0200911	0.05782	0.0253908	0.00968875	0.0138693	0.0235656	0.0176177	0.0218727	0.0232903	0.0394632	0.0144541	0.0132495	0.0346598	0.00997895
	573	0.0112703	0.0129301	0.0187139	0.0638116	0.0224933	0.00787497	0.0154771	0.0228167	0.0193087	0.0273776	0.0221357	0.0370379	0.0103614	0.0128843	0.0282914	0.0104884
	576	0.0152743	0.012443	0.0164927	0.0325238	0.0206892	0.0082314	0.0111294	0.0225779	0.0118492	0.0293575	0.0320847	0.0365812	0.0111025	0.0148502	0.0330006	0.0109799
	579	0.0116056	0.0109796	0.0100733	0.034229	0.0234105	0.0123787	0.010217	0.0223681	0.0174359	0.0229361	0.0140967	0.0354891	0.0202142	0.00970675	0.0364897	0.0111407
	582	0.00978094	0.0131956	0.0257663	0.036732	0.0229306	0.00926033	0.00643398	0.0219076	0.0229792	0.0236235	0.00058439	0.0335857	0.017351	0.011799	0.0327413	0.0109579
	585	0.00981963	0.0109859	0.00839627	0.0174743	0.021163	0.0100487	0.00892026	0.0180354	0.0191744	0.0177484	0.0190855	0.0356933	0.0170209	0.00995249	0.0274009	0.0118121
	588	0.0195877	0.0122485	0.0177032	0.0395479	0.0164767	0.00659144	0.00922876	0.0150741	0.0279773	0.0195227	0.0281222	0.0372308	0.0125341	0.0124679	0.0258271	0.0116044
	591	0.0134883	0.007434	0.0102732	0.0437092	0.0178889	0.00726569	0.0064915	0.0136566	0.0177125	0.0259735	0.0454118	0.032729	0.0100414	0.0100515	0.0210722	0.0107663
	594	0.0118893	0.00507586	0.0063083	0.0405647	0.017816	0.00662656	0.0051817	0.0155773	0.0276415	0.028018	0.0514838	0.0338155	0.00809779	0.00779543	0.023564	0.0112295
	597	0.00708586	0.0100179	0.0126499	0.0475419	0.0183749	0.0090549	0.0051817	0.0123397	0.0264641	0.0239936	0.0454973	0.0371031	0.00589145	0.0101948	0.0250829	0.0130012
	600	0.0128758	0.00925906	0.00925145	0.043803	0.0170902	0.00841752	0.00769412	0.0161983	0.0187003	0.0268782	0.0639129	0.0374152	0.00458785	0.00834152	0.0219231	0.0137627
	603	0.0169829	0.00395533	0.0191804	0.040815	0.0167804	0.0095079	0.0032732	0.0139278	0.0137457	0.0269664	0.0459392	0.0377328	0.00196045	0.00765891	0.0204378	0.0131246
	606	0.0113799	0.00792319	0.0144491	0.0355587	0.0177857	0.00862647	0.0407948	0.0111491	0.0157725	0.0217494	0.0370164	0.0351969	0.0102705	0.00966238	0.0268763	0.0128554
	609	0.0123148	0.00460549	0	0.041081	0.0171661	0.0075993	0.0190222	0.0107192	0.0137812	0.037747	0.0346076	0.034014	0.0122545	0.0121778	0.0397562	0.0131167
	612	0.00597689	0.00364174	0.0182141	0.043146	0.0165738	0.00819629	0.014766	0.00899638	0.00954176	0.0198987	0.0129992	0.0307491	0.00798664	0.012485	0.0293345	0.0140114
	615	0.0100389	0.00383198	0.00730786	0.0145645	0.0116324	0.00625432	0.0114484	0.00861427	0.0114501	0.0363547	0.0118447	0.0351657	0.00589145	0.0136045	0.0351935	0.014575
	618	0.0134303	0.00379644	0.00506442	0.0170519	0.0121183	0.00698475	0.010915	0.00911407	0.0083604	0.0323949	0.00960689	0.0341417	0.00796979	0.00499331	0.029304	0.0138642
	621	0.00696981	0.00702844	0.00724122	0.0422074	0.0105147	0.00738333	0.00819346	0.0108898	0.00700124	0.0265669	0.035078	0.0342551	0.00865022	0.00559401	0.0278462	0.0144916
	624	0.00450039	0.0168791	0.0158041	0.0188822	0.0123248	0.00651243	0.00374118	0.00990386	0.0106243	0.0366719	0.0133841	0.0357869	0.00477649	0.0102016	0.025092	0.0134912
	627	0.00590596	0.01459	0.00399822	0.0306152	0.011851	0.00547297	0.00325229	0.00948935	0.0139274	0.0384579	0.0348784	0.0359401	0.0132212	0.00777495	0.0318721	0.0131635
	630	0.00695047	0.0147739	0.00264327	0.0182252	0.0103021	0.00627012	0.00496209	0.00864498	0.0198382	0.0388281	0.0354343	0.0394604	0.00690536	0.00645069	0.0279255	0.0151196
	633	0.0072793	0.0153196	0.00779654	0.042708	0.0103932	0.00706552	0.0036	0.0054415	0.0185936	0.0356849	0.0146241	0.0328794	0.00890959	0.010915	0.024177	0.016353
	636	0.0017215	0.0133879	0.00524212	0.0453674	0.00703105	0.00476888	0.00362876	0.00675154	0.0171673	0.0280297	0.0277374	0.0378548	0.00988982	0.00926305	0.0270532	0.0157821
	639	0.00637018	0.0119412	0.010351	0.0570378	0.00894447	0.00553794	0.00351634	0.00748162	0.00956546	0.0280121	0.00983494	0.0361529	0.00334489	0.00942005	0.037301	0.0166329
	642	0.00895566	0.0102813	0.00741893	0.0374985	0.00972198	0.00503226	0.000645752	0.0054449	0.00733708	0.0359199	0.0178312	0.0371003	0.00843464	0.0071606	0.0271508	0.0166519
	645	0.00857525	0.00977333	0.00690804	0.0313817	0.0103598	0.00331854	0.00397647	0.0105998	0.0109286	0.0359669	0.00198124	0.0384902	0.00805737	0.0126625	0.0291119	0.0168625
	648	0.00676349	0.0129447	0.00355398	0.0256404	0.0065117	0.00596285	0.00289673	0.0106459	0.0360572	0.0357613	0.0126429	0.0361245	0.00526154	0.00544383	0.0322594	0.017627
	651	0.0114702	0.00869251	0.0159929	0.0228402	0.00948812	0.00790833	0.00395294	0.00797972	0.0215806	0.0296395	0.0203826	0.0452811	0.0118604	0.00171336	0.0237866	0.0178171
	654	0.0131466	0.00859217	0.0102732	0.0412531	0.0123097	0.00849126	0.00336994	0.00769826	0.0109523	0.0281061	0.0198267	0.035109	0.00863001	0.0001843	0.0245369	0.018524
	657	0.0121988	0.0107329	0.00904042	0.0302241	0.0054821	0.00262674	0.0027268	0.00909872	0.00937186	0.0326181	0.0178454	0.0403823	0.00882201	0	0.0195075	0.0192797
	660	0.00927804	0.00671276	0.000466456	0.0450233	0.00352919	0.00618584	0.00666928	0.0131466	0.00862907	0.0261909	0.0272955	0.0405383	0.0121602	0.00436531	0.0230608	0.0210914
	663	0.00460356	0.0053121	0.00679698	0.0321327	0.00555195	0.00367147	0.00261699	0.0268458	0	0.0335582	0.00808176	0.0366833	0.0118772	0.00765891	0.0307192	0.0207799
	666	0.00641532	0.00621521	0.00729676	0.0407994	0.00375698	0.00659144	0.00384837	0.0258803	0.00841571	0.0334583	0	0.0392136	0.0142183	0.0063244	0.0323387	0.0225199
	669	0.00567385	0.0065267	0.0103398	0.0280965	0.0040121	0.00486369	0.00426928	0.0292425	0.00484792	0.0352502	0.0192423	0.0382803	0.0112945	0.00219801	0.032357	0.0220855
	672	0.0068602	0.00196303	0.0052088	0.0340256	0.00666052	0.0029147	0.0020915	0.0245464	0.0110787	0.0403438	0.0204681	0.0396391	0.0108229	0.00460422	0.0379446	0.0242809
	675	0.00667322	0.00162018	0.011506	0.0325081	0.00358994	0.00388744	0.00548235	0.0227877	0.00256422	0.0405259	0.0161493	0.0357557	0.0106679	0.00735856	0.0244363	0.0224024
	678	0.00969068	0	0.00317637	0.0214635	0.00136673	0.00252666	0.00333072	0.0229532	0.0087476	0.0464068	0.0217224	0.0377215	0.0138175	0.00507181	0.0294809	0.0232088
	681	0.0111607	0.00336579	0.00623056	0.0276741	6.98552e-05	0.00387866	0.0084549	0.0188422	0.0120467	0.0472998	0.0058297	0.041619	0.0100111	0.00433117	0.0318386	0.0233097
	684	0.00727285	0.00442779	0.00636384	0.0350894	0.00316777	0.00447038	0.0106353	0.0155637	0.00783096	0.0484807	0.0365461	0.0381896	0.0187523	0.00665206	0.023195	0.0256231
	687	0.00998727	0.00261946	0.00064416	0.019727	0.0091753	0.00515692	0.00690719	0.0143441	0.00725411	0.0447207	0.0215514	0.0519585	0.0113753	0.00179186	0.0235945	0.0244452
	690	0.0080659	0.00512603	0.00710795	0.0331026	0.00969769	0.00235986	0.00661177	0.015997	0.00748722	0.0481458	0.0253998	0.080183	0.0066123	0.00766915	0.0171591	0.0250897
	693	0.00588018	0.00474555	0.00822968	0.0282217	0.00836437	0.00231771	0.00853594	0.0140626	0.0055196	0.0493796	0.0410217	0.0741807	0.0118604	0.00772376	0.0193368	0.02543
	696	0.00287562	0.0028766	0.00498667	0.0135633	0.00775998	0.00315174	0.00703006	0.0143731	0.00220468	0.0451496	0.0334673	0.060094	0.00889949	0.0108296	0.0173726	0.0275923
	699	0.00659586	0.0024773	0.00385385	0.0327115	0.0104631	0.0014995	0.00720262	0.0122152	0.0034058	0.0573285	0.0301605	0.0610216	0.00599587	0.00840637	0.014469	0.0270691
	702	0.0121537	0.00443406	0.00766326	0.0301459	0.0100257	0.00037048	0.00761307	0.0113043	0.0041881	0.0551077	0.0350637	0.061396	0.00622493	0.0149356	0.0150363	0.0256679
	705	0.00635085	0.0048229	0.00619725	0.0315695	0.00836741	0	0.00661438	0.0104207	0.00772823	0.0567939	0.0335386	0.0594983	0.00814832	0.0109525	0.0191782	0.0276742
	708	0.0061961	0.0065957	0.00757442	0.0230748	0.00128776	0.00129582	0.00818301	0.00731275	0.00919012	0.0635854	0.0248582	0.0600004	0.014353	0.0137137	0.0203005	0.028622
	711	0	0.00625702	0.00956242	0.0251085	0.00280938	0.00209823	0.00523922	0.00772726	0.0119361	0.0592966	0.0356196	0.0582332	0.0134503	0.0103279	0.0184401	0.0292494
	714	0.00556424	0.00396787	0.00284318	0.0338848	0.00286709	0.00359773	0.00632157	0.00684536	0.00144213	0.0631037	0.0337809	0.0575807	0.00826285	0.00974429	0.0198766	0.0300655
	717	0.00707942	0.00621939	0.00734118	0.0344793	0	0.00391554	0.00332026	0.0064138	0.00549589	0.0544204	0.0441717	0.0539811	0.0119244	0.00487726	0.0258271	0.0306745
	720	0.00653138	0.00557341	0.000444248	0.0247174	0.00056188	0.0025249	0	0.00494852	0.0121653	0.0554367	0.0445423	0.0534024	0.0147707	0.00707528	0.0360353	0.0325189
	723	0.00642822	0.0043379	0.000244336	0.0447104	0.0232192	0.159835	0.0394248	0.00506792	0.00960497	0.0539562	0.0338949	0.0495928	0.0119446	0.00614692	0.040232	0.0311806
	726	0.0118716	0.00833869	0.00545591	0.0312097	0.929124	0.921182	0.0931307	0.00953754	0.035188	0.0963034	0.190556	0.0606557	0.0464511	0.14126	0.0429099	0.0379866
	729	0.0246055	0.0455218	0.0281125	0.067093	0.987495	1	0.317098	0.0176848	0.199393	0.189552	0.387112	0.847109	0.138565	0.844931	0.0583336	0.190473
	732	0.210069	0.23763	0.279015	0.153291	1	0.994065	0.736974	0.103744	0.207599	0.273853	0.308732	0.933036	0.132728	0.878294	0.100057	0.309867
	735	0.701494	0.406247	0.804642	0.394951	0.985953	0.974079	0.95799	0.537405	0.351022	0.364393	0.444839	1	0.203809	0.941841	0.413642	0.542393
	738	0.825207	0.524107	0.918675	0.497673	0.94803	0.950106	0.971637	0.949713	0.565382	0.460396	0.765173	0.967642	0.655591	0.983788	0.803467	0.905989
	741	0.919107	0.58877	0.929476	0.631976	0.93136	0.949934	1	1	0.699199	0.540596	0.882437	0.938723	1	1	0.933837	0.985724
	744	1	0.689137	1	0.739118	0.904887	0.938673	0.984082	0.97327	0.776316	0.631665	0.882337	0.919908	0.685095	0.998413	0.969903	0.98732
	747	0.927384	0.732882	0.901696	0.820603	0.818502	0.945036	0.943454	0.942728	0.864329	0.711507	0.915377	0.908794	0.633184	0.997938	0.972675	0.990982
	750	0.799811	0.721356	0.813888	0.914917	0.775713	0.915138	0.944493	0.927128	0.93721	0.784974	0.981257	0.900406	0.654173	0.995314	0.998542	0.998816
	753	0.685964	0.679701	0.763577	0.933513	0.650881	0.805402	0.93598	0.903354	1	0.876201	1	0.900976	0.647153	0.997734	1	1
	756	0.497695	0.490728	0.710143	0.982655	0.565495	0.70752	0.911601	0.878319	0.898771	0.972787	0.82481	0.887119	0.559327	0.964159	0.99063	0.97589
	759	0.335652	0.312509	0.642159	1	0.51354	0.648072	0.895876	0.850941	0.604667	0.989807	0.507611	0.869892	0.392733	0.86003	0.910816	0.881687
	762	0.240945	0.212055	0.585573	0.985881	0.475192	0.585864	0.85298	0.800725	0.455488	1	0.344123	0.75386	0.289456	0.782533	0.827363	0.812625
	765	0.194611	0.150629	0.539607	0.997282	0.433066	0.527063	0.854193	0.766811	0.371607	0.928513	0.267753	0.737995	0.235254	0.713337	0.748067	0.777763
	768	0.154717	0.112406	0.516951	0.949822	0.393712	0.464755	0.808843	0.729205	0.315297	0.825001	0.225662	0.726864	0.198544	0.657762	0.671757	0.762898
	771	0.139638	0.0914591	0.48813	0.897904	0.360903	0.409518	0.758268	0.706684	0.276873	0.760035	0.194447	0.73741	0.179832	0.603907	0.592955	0.748312
	774	0.116467	0.0677888	0.467917	0.838144	0.327168	0.353546	0.71731	0.683767	0.241503	0.683847	0.169631	0.736244	0.164422	0.563575	0.517286	0.737675
	777	0.0992682	0.0576078	0.428685	0.805135	0.294587	0.301832	0.671291	0.667176	0.214186	0.601321	0.131945	0.732843	0.142328	0.51143	0.44774	0.727572
	780	0.0884121	0.0487595	0.414108	0.745199	0.273497	0.261744	0.639219	0.654777	0.181764	0.545479	0.120442	0.730551	0.12304	0.464531	0.378665	0.71329
	783	0.0749125	0.0397571	0.370322	0.697661	0.240145	0.227257	0.599938	0.635094	0.161625	0.493825	0.103039	0.738432	0.114831	0.419076	0.316333	0.702157
	786	0.0644756	0.0309454	0.353551	0.65202	0.223562	0.194502	0.55799	0.610479	0.143292	0.43222	0.10016	0.73427	0.0973756	0.369768	0.283735	0.696643

## Sheet: Fig.2F
																	D'Agostino-Pearson normality test				Non parametric T-Test (-Kolmogorov-Smirnov test)
	% Of KCl cells positive to NTG and AITC
																		WT	TRPA1 KO		Table Analyzed	% Of cells positive to NTG and AITC
		Veh				Average	SD	SEM	TRPA1 KO				Average	SD	SEM
	% positive cells	22.64	19.09	15	6.52	15.8125	6.93704	3.46852	0.5	1.6	1.2	0.3	0.9	0.60553	0.302765		K2	N too small	N too small		Column A	WT
																	P value				vs.	vs,
																	Passed normality test (alpha=0.05)?				Column B	TRPA1 KO
																	P value summary
																					P value	0.0286
																	Sum	63.25	3.6		Exact or approximate P value?	Exact
																					P value summary	*
																					Significantly different? (P < 0.05)	Yes
																					Kolmogorov-Smirnov D	1

## Sheet: Fig.2G
		Each column represents the mean values of fluorescence of an independent experiment
		HEK 293 transfected with human TRPA1										IMR90 cells										Non transfected HEK 293 cells (CONTROL)
	Time (sec)	100 uM			50 uM			10 uM			Time (sec)	100 uM			50 uM			10 uM			Time (sec)	100 uM
	1	0.0985116	0.165417	0.128336	0.13	0.04	0.08	0.126692	0.0943354	0.137981	1	0.0985116	0.165417	0.128336	0.13	0.04	0.08	0.126692	0.0943354	0.137981	1	0.0672649	0.0602132	0.0528442
	2	0.0990682	0.155374	0.153547	0.12	0.04	0.08	0.124041	0.0931209	0.134192	2	0.0990682	0.155374	0.153547	0.12	0.04	0.08	0.124041	0.0931209	0.134192	2	0.0665726	0.0593707	0.0522412
	3	0.0990894	0.147518	0.149784	0.11	0.03	0.07	0.118806	0.0886666	0.129684	3	0.0990894	0.147518	0.149784	0.11	0.03	0.07	0.118806	0.0886666	0.129684	3	0.065893	0.05856	0.0516179
	4	0.0984556	0.139704	0.145688	0.11	0.03	0.07	0.114075	0.0866066	0.126549	4	0.0984556	0.139704	0.145688	0.11	0.03	0.07	0.114075	0.0866066	0.126549	4	0.0652462	0.0578171	0.0510471
	5	0.0991329	0.133177	0.142842	0.1	0.03	0.06	0.109665	0.0838704	0.120657	5	0.0991329	0.133177	0.142842	0.1	0.03	0.06	0.109665	0.0838704	0.120657	5	0.0646011	0.0569294	0.0503603
	6	0.0955614	0.126536	0.137887	0.09	0.02	0.06	0.102583	0.0772516	0.116178	6	0.0955614	0.126536	0.137887	0.09	0.02	0.06	0.102583	0.0772516	0.116178	6	0.0641547	0.0562355	0.0498346
	7	0.0929556	0.119648	0.133304	0.08	0.02	0.05	0.096986	0.0729678	0.111095	7	0.0929556	0.119648	0.133304	0.08	0.02	0.05	0.096986	0.0729678	0.111095	7	0.0637585	0.0557414	0.0493162
	8	0.0896215	0.11548	0.12965	0.07	0.02	0.05	0.0911045	0.0666963	0.107333	8	0.0896215	0.11548	0.12965	0.07	0.02	0.05	0.0911045	0.0666963	0.107333	8	0.063273	0.054984	0.0487018
	9	0.0862494	0.109916	0.125319	0.06	0.01	0.04	0.0867939	0.0620482	0.102276	9	0.0862494	0.109916	0.125319	0.06	0.01	0.04	0.0867939	0.0620482	0.102276	9	0.0629343	0.0545199	0.0482652
	10	0.0827045	0.105788	0.121587	0.06	0.01	0.04	0.0829753	0.0589422	0.100848	10	0.0827045	0.105788	0.121587	0.06	0.01	0.04	0.0829753	0.0589422	0.100848	10	0.0627166	0.0540904	0.0480464
	11	0.079186	0.101859	0.117988	0.05	0.01	0.03	0.0787132	0.0553196	0.096879	11	0.079186	0.101859	0.117988	0.05	0.01	0.03	0.0787132	0.0553196	0.096879	11	0.062274	0.0537506	0.0476992
	12	0.0755091	0.0981743	0.114402	0.04	0.01	0.03	0.0748415	0.0515095	0.0925352	12	0.0755091	0.0981743	0.114402	0.04	0.01	0.03	0.0748415	0.0515095	0.0925352	12	0.0621422	0.0533225	0.0474942
	13	0.0721203	0.0947536	0.111097	0.04	0.01	0.03	0.0708416	0.0475778	0.0885362	13	0.0721203	0.0947536	0.111097	0.04	0.01	0.03	0.0708416	0.0475778	0.0885362	13	0.0616376	0.0529097	0.0470113
	14	0.0686789	0.0910019	0.107626	0.03	0.01	0.02	0.0664854	0.0429834	0.0843123	14	0.0686789	0.0910019	0.107626	0.03	0.01	0.02	0.0664854	0.0429834	0.0843123	14	0.0615974	0.0526393	0.0467525
	15	0.0652937	0.0887882	0.104908	0.04	0.01	0.03	0.0624508	0.0396416	0.082377	15	0.0652937	0.0887882	0.104908	0.04	0.01	0.03	0.0624508	0.0396416	0.082377	15	0.0610906	0.052055	0.0462724
	16	0.0617306	0.0854468	0.101562	0.04	0.02	0.03	0.0590404	0.0362079	0.0763259	16	0.0617306	0.0854468	0.101562	0.04	0.02	0.03	0.0590404	0.0362079	0.0763259	16	0.0607792	0.0515989	0.0457999
	17	0.058557	0.0834062	0.0990216	0.04	0.02	0.03	0.0554635	0.0326925	0.0717911	17	0.058557	0.0834062	0.0990216	0.04	0.02	0.03	0.0554635	0.0326925	0.0717911	17	0.0606283	0.0513234	0.0454485
	18	0.0548439	0.0787857	0.0949875	0.03	0.02	0.03	0.0534988	0.0314466	0.0710682	18	0.0548439	0.0787857	0.0949875	0.03	0.02	0.03	0.0534988	0.0314466	0.0710682	18	0.0604668	0.0511289	0.0451833
	19	0.0513804	0.0758658	0.0918914	0.03	0.01	0.02	0.0494503	0.0275155	0.0671173	19	0.0513804	0.0758658	0.0918914	0.03	0.01	0.02	0.0494503	0.0275155	0.0671173	19	0.0602537	0.050861	0.0449165
	20	0.047914	0.073223	0.0889434	0.04	0.01	0.03	0.0469879	0.0258345	0.0648143	20	0.047914	0.073223	0.0889434	0.04	0.01	0.03	0.0469879	0.0258345	0.0648143	20	0.0599745	0.0505307	0.0445722
	21	0.0448271	0.0689861	0.0853939	0.04	0.02	0.03	0.0436509	0.0221123	0.0627248	21	0.0448271	0.0689861	0.0853939	0.04	0.02	0.03	0.0436509	0.0221123	0.0627248	21	0.0597516	0.0502412	0.0442496
	22	0.0403439	0.0663507	0.0819518	0.05	0.02	0.04	0.0446484	0.0191876	0.0629501	22	0.0403439	0.0663507	0.0819518	0.05	0.02	0.04	0.0446484	0.0191876	0.0629501	22	0.0591737	0.0497307	0.0437857
	23	0.0345929	0.064446	0.0782397	0.06	0.04	0.05	0.0652236	0.0251527	0.0693537	23	0.0345929	0.064446	0.0782397	0.06	0.04	0.05	0.0652236	0.0251527	0.0693537	23	0.0589783	0.0493446	0.0433985
	24	0.034	0.0602265	0.0759277	0.09	0.11	0.1	0.0835289	0.0323743	0.0756976	24	0.034	0.0602265	0.0759277	0.09	0.11	0.1	0.0835289	0.0323743	0.0756976	24	0.0583014	0.0487288	0.0427761
	25	0.0925725	0.057064	0.102794	0.12	0.15	0.14	0.100596	0.0388172	0.0798602	25	0.0925725	0.057064	0.102794	0.12	0.15	0.14	0.100596	0.0388172	0.0798602	25	0.0572747	0.0478946	0.0420522
	26	0.259958	0.0603835	0.185111	0.12	0.19	0.16	0.131354	0.0542115	0.0876503	26	0.259958	0.0603835	0.185111	0.12	0.19	0.16	0.131354	0.0542115	0.0876503	26	0.0560915	0.0467786	0.0409704
	27	0.484935	0.0711839	0.340136	0.15	0.24	0.19	0.172748	0.0789631	0.105699	27	0.484935	0.0711839	0.340136	0.15	0.24	0.19	0.172748	0.0789631	0.105699	27	0.0548308	0.0455214	0.0397063
	28	0.678616	0.207363	0.488021	0.19	0.33	0.26	0.22597	0.123517	0.133303	28	0.678616	0.207363	0.488021	0.19	0.33	0.26	0.22597	0.123517	0.133303	28	0.0534567	0.0442461	0.0383944
	29	0.823469	0.349315	0.682784	0.27	0.48	0.38	0.270699	0.171244	0.162247	29	0.823469	0.349315	0.682784	0.27	0.48	0.38	0.270699	0.171244	0.162247	29	0.0522888	0.0431753	0.0373479
	30	0.928394	0.53198	0.793275	0.38	0.61	0.5	0.290467	0.208433	0.19621	30	0.928394	0.53198	0.793275	0.38	0.61	0.5	0.290467	0.208433	0.19621	30	0.0512927	0.0423834	0.0362221
	31	0.976258	0.812629	0.921409	0.47	0.68	0.57	0.28816	0.221591	0.20151	31	0.976258	0.812629	0.921409	0.47	0.68	0.57	0.28816	0.221591	0.20151	31	0.0508502	0.0419243	0.035306
	32	0.991486	0.960182	0.98832	0.5	0.69	0.59	0.275836	0.221159	0.196573	32	0.991486	0.960182	0.98832	0.5	0.69	0.59	0.275836	0.221159	0.196573	32	0.0505762	0.0416947	0.0349052
	33	0.993733	1.09737	1.04141	0.5	0.67	0.59	0.258784	0.212295	0.182428	33	0.993733	1.09737	1.04141	0.5	0.67	0.59	0.258784	0.212295	0.182428	33	0.0504265	0.0414585	0.0347201
	34	0.966574	1.13698	1.04798	0.48	0.63	0.56	0.242008	0.200871	0.168404	34	0.966574	1.13698	1.04798	0.48	0.63	0.56	0.242008	0.200871	0.168404	34	0.0504441	0.0415848	0.0347327
	35	0.936167	1.18143	1.05277	0.46	0.61	0.53	0.224095	0.186322	0.154494	35	0.936167	1.18143	1.05277	0.46	0.61	0.53	0.224095	0.186322	0.154494	35	0.0505555	0.0416799	0.0348308
	36	0.901391	1.16313	1.03377	0.43	0.57	0.5	0.210772	0.175115	0.142995	36	0.901391	1.16313	1.03377	0.43	0.57	0.5	0.210772	0.175115	0.142995	36	0.0505929	0.0418141	0.0349305
	37	0.871186	1.16837	1.02283	0.41	0.54	0.47	0.198313	0.162496	0.13275	37	0.871186	1.16837	1.02283	0.41	0.54	0.47	0.198313	0.162496	0.13275	37	0.0506512	0.0418093	0.0349438
	38	0.830446	1.11657	0.989014	0.38	0.51	0.45	0.188876	0.153836	0.124002	38	0.830446	1.11657	0.989014	0.38	0.51	0.45	0.188876	0.153836	0.124002	38	0.0507791	0.0419132	0.035087
	39	0.799046	1.10266	0.970765	0.36	0.49	0.42	0.180067	0.142658	0.115377	39	0.799046	1.10266	0.970765	0.36	0.49	0.42	0.180067	0.142658	0.115377	39	0.0508661	0.0419663	0.0351582
	40	0.771256	1.02382	0.931891	0.34	0.46	0.4	0.17473	0.137192	0.110236	40	0.771256	1.02382	0.931891	0.34	0.46	0.4	0.17473	0.137192	0.110236	40	0.050817	0.0420299	0.0350774
	41	0.743504	0.981112	0.905049	0.33	0.44	0.39	0.171035	0.132172	0.106097	41	0.743504	0.981112	0.905049	0.33	0.44	0.39	0.171035	0.132172	0.106097	41	0.0507484	0.0418968	0.0350107
	42	0.720815	0.941921	0.881238	0.32	0.43	0.37	0.168573	0.127526	0.101825	42	0.720815	0.941921	0.881238	0.32	0.43	0.37	0.168573	0.127526	0.101825	42	0.050617	0.0418482	0.0350452
	43	0.696283	0.912335	0.860202	0.31	0.42	0.36	0.166484	0.124302	0.100765	43	0.696283	0.912335	0.860202	0.31	0.42	0.36	0.166484	0.124302	0.100765	43	0.0505682	0.0417089	0.0350301
	44	0.6747	0.889996	0.842783	0.3	0.41	0.35	0.164467	0.121687	0.0972902	44	0.6747	0.889996	0.842783	0.3	0.41	0.35	0.164467	0.121687	0.0972902	44	0.0504398	0.0416608	0.0348249
	45	0.655367	0.856348	0.822432	0.3	0.4	0.35	0.163434	0.121685	0.0957778	45	0.655367	0.856348	0.822432	0.3	0.4	0.35	0.163434	0.121685	0.0957778	45	0.050282	0.041546	0.0347932
	46	0.637538	0.845181	0.810123	0.28	0.4	0.34	0.162681	0.123184	0.0953976	46	0.637538	0.845181	0.810123	0.28	0.4	0.34	0.162681	0.123184	0.0953976	46	0.0500727	0.0414588	0.0347153
	47	0.623149	0.82402	0.795914	0.27	0.39	0.33	0.159259	0.120207	0.0909339	47	0.623149	0.82402	0.795914	0.27	0.39	0.33	0.159259	0.120207	0.0909339	47	0.0498653	0.0413188	0.0346455
	48	0.610244	0.806374	0.783534	0.25	0.39	0.32	0.158294	0.122003	0.0924518	48	0.610244	0.806374	0.783534	0.25	0.39	0.32	0.158294	0.122003	0.0924518	48	0.0497155	0.0411345	0.0344288
	49	0.601615	0.784952	0.771522	0.24	0.4	0.32	0.155394	0.121313	0.0900528	49	0.601615	0.784952	0.771522	0.24	0.4	0.32	0.155394	0.121313	0.0900528	49	0.0497078	0.0410052	0.0342859
	50	0.597952	0.764837	0.761978	0.23	0.4	0.31	0.152712	0.12044	0.0885009	50	0.597952	0.764837	0.761978	0.23	0.4	0.31	0.152712	0.12044	0.0885009	50	0.0493902	0.040821	0.0341062
	51	0.588042	0.743729	0.749915	0.22	0.4	0.31	0.148467	0.118765	0.0866095	51	0.588042	0.743729	0.749915	0.22	0.4	0.31	0.148467	0.118765	0.0866095	51	0.0487634	0.0400925	0.0336402
	52	0.583011	0.726495	0.741447	0.21	0.4	0.31	0.145309	0.116214	0.0838225	52	0.583011	0.726495	0.741447	0.21	0.4	0.31	0.145309	0.116214	0.0838225	52	0.0480473	0.03927	0.0328362
	53	0.580158	0.710729	0.734955	0.21	0.41	0.31	0.141706	0.115085	0.0824757	53	0.580158	0.710729	0.734955	0.21	0.41	0.31	0.141706	0.115085	0.0824757	53	0.0465498	0.0382291	0.0319601
	54	0.576604	0.691839	0.726394	0.2	0.41	0.31	0.139416	0.1138	0.0815378	54	0.576604	0.691839	0.726394	0.2	0.41	0.31	0.139416	0.1138	0.0815378	54	0.0456994	0.0374498	0.0312805
	55	0.574312	0.670722	0.718411	0.19	0.42	0.3	0.134902	0.11191	0.0793793	55	0.574312	0.670722	0.718411	0.19	0.42	0.3	0.134902	0.11191	0.0793793	55	0.0449499	0.0367305	0.0306197
	56	0.572394	0.652892	0.711395	0.19	0.42	0.3	0.133087	0.112281	0.0795337	56	0.572394	0.652892	0.711395	0.19	0.42	0.3	0.133087	0.112281	0.0795337	56	0.0437396	0.036197	0.0301124
	57	0.570743	0.640603	0.706358	0.18	0.42	0.3	0.128382	0.107927	0.0762494	57	0.570743	0.640603	0.706358	0.18	0.42	0.3	0.128382	0.107927	0.0762494	57	0.0433319	0.0356916	0.0296041
	58	0.566437	0.628697	0.700528	0.17	0.42	0.3	0.124917	0.106241	0.0745491	58	0.566437	0.628697	0.700528	0.17	0.42	0.3	0.124917	0.106241	0.0745491	58	0.0418507	0.034434	0.0285273
	59	0.563608	0.614602	0.69463	0.17	0.42	0.3	0.122612	0.104955	0.0726839	59	0.563608	0.614602	0.69463	0.17	0.42	0.3	0.122612	0.104955	0.0726839	59	0.0415247	0.0339312	0.0280657
	60	0.560393	0.598734	0.688047	0.16	0.42	0.29	0.119004	0.101743	0.0713486	60	0.560393	0.598734	0.688047	0.16	0.42	0.29	0.119004	0.101743	0.0713486	60	0.0403572	0.0334523	0.0275663
	61	0.556872	0.585736	0.682216	0.16	0.42	0.29	0.117991	0.102164	0.0697129	61	0.556872	0.585736	0.682216	0.16	0.42	0.29	0.117991	0.102164	0.0697129	61	0.0396274	0.0326791	0.0268628
	62	0.552451	0.575799	0.676941	0.15	0.42	0.28	0.115088	0.10051	0.0685316	62	0.552451	0.575799	0.676941	0.15	0.42	0.28	0.115088	0.10051	0.0685316	62	0.0381592	0.0318131	0.0262592
	63	0.548552	0.565309	0.671772	0.14	0.41	0.28	0.112687	0.0984984	0.0667888	63	0.548552	0.565309	0.671772	0.14	0.41	0.28	0.112687	0.0984984	0.0667888	63	0.037048	0.0306702	0.025244
	64	0.54209	0.552616	0.664855	0.14	0.41	0.27	0.109775	0.0951241	0.0629164	64	0.54209	0.552616	0.664855	0.14	0.41	0.27	0.109775	0.0951241	0.0629164	64	0.0360184	0.0300158	0.0242594
	65	0.537352	0.537951	0.657958	0.13	0.41	0.27	0.108198	0.0947938	0.0665117	65	0.537352	0.537951	0.657958	0.13	0.41	0.27	0.108198	0.0947938	0.0665117	65	0.0352661	0.0296095	0.023805
	66	0.534179	0.53026	0.653824	0.13	0.4	0.26	0.106735	0.0935753	0.0600188	66	0.534179	0.53026	0.653824	0.13	0.4	0.26	0.106735	0.0935753	0.0600188	66	0.0341916	0.0289466	0.0233642
	67	0.52625	0.52948	0.650424	0.12	0.39	0.26	0.104147	0.0911959	0.0592521	67	0.52625	0.52948	0.650424	0.12	0.39	0.26	0.104147	0.0911959	0.0592521	67	0.0334887	0.0282431	0.0228164
	68	0.520299	0.513096	0.642421	0.12	0.39	0.25	0.101596	0.0901961	0.0578846	68	0.520299	0.513096	0.642421	0.12	0.39	0.25	0.101596	0.0901961	0.0578846	68	0.0321068	0.0276885	0.0221847
	69	0.511577	0.498202	0.633996	0.12	0.38	0.25	0.0986831	0.0866126	0.0551458	69	0.511577	0.498202	0.633996	0.12	0.38	0.25	0.0986831	0.0866126	0.0551458	69	0.0320286	0.026973	0.0217707
	70	0.506149	0.493126	0.629953	0.11	0.37	0.24	0.0950293	0.0823517	0.0525707	70	0.506149	0.493126	0.629953	0.11	0.37	0.24	0.0950293	0.0823517	0.0525707	70	0.0306808	0.0260942	0.0210924
	71	0.498298	0.488083	0.625154	0.1	0.36	0.23	0.0921167	0.0791126	0.0500013	71	0.498298	0.488083	0.625154	0.1	0.36	0.23	0.0921167	0.0791126	0.0500013	71	0.0302527	0.0260834	0.0206384
	72	0.493752	0.479514	0.620209	0.1	0.35	0.23	0.0890468	0.0764884	0.0477424	72	0.493752	0.479514	0.620209	0.1	0.35	0.23	0.0890468	0.0764884	0.0477424	72	0.0297475	0.0255032	0.0202863
	73	0.485587	0.472253	0.614483	0.09	0.35	0.22	0.0866082	0.0736713	0.0460216	73	0.485587	0.472253	0.614483	0.09	0.35	0.22	0.0866082	0.0736713	0.0460216	73	0.0292958	0.0253131	0.0200277
	74	0.485755	0.467372	0.612511	0.1	0.34	0.22	0.084022	0.0716636	0.0444039	74	0.485755	0.467372	0.612511	0.1	0.34	0.22	0.084022	0.0716636	0.0444039	74	0.0283577	0.0248002	0.0195372
	75	0.470154	0.456186	0.602905	0.09	0.33	0.21	0.0805611	0.0672055	0.0410946	75	0.470154	0.456186	0.602905	0.09	0.33	0.21	0.0805611	0.0672055	0.0410946	75	0.0278906	0.0242437	0.019174
	76	0.462979	0.451961	0.598536	0.08	0.32	0.2	0.0789639	0.0666308	0.0415666	76	0.462979	0.451961	0.598536	0.08	0.32	0.2	0.0789639	0.0666308	0.0415666	76	0.0271798	0.0236791	0.0183707
	77	0.458048	0.453175	0.596822	0.08	0.31	0.19	0.0751762	0.061293	0.0373994	77	0.458048	0.453175	0.596822	0.08	0.31	0.19	0.0751762	0.061293	0.0373994	77	0.0266861	0.0232178	0.0181786
	78	0.449159	0.438905	0.58854	0.08	0.3	0.19	0.0720888	0.0574147	0.0349642	78	0.449159	0.438905	0.58854	0.08	0.3	0.19	0.0720888	0.0574147	0.0349642	78	0.02601	0.0224606	0.017567
	79	0.442256	0.424531	0.580873	0.07	0.29	0.18	0.0699244	0.0558603	0.0327338	79	0.442256	0.424531	0.580873	0.07	0.29	0.18	0.0699244	0.0558603	0.0327338	79	0.0252097	0.0218698	0.016923
	80	0.434687	0.416092	0.574944	0.07	0.28	0.17	0.0671174	0.0530763	0.0321466	80	0.434687	0.416092	0.574944	0.07	0.28	0.17	0.0671174	0.0530763	0.0321466	80	0.0241468	0.0206375	0.0161112
-

## Sheet: Fig.2I
	Mean fluorescence value per photo				D'Agostino-Pearson normality test					Table Analyzed	Mean fluorescence value per photo						Number of families	1
																	Number of comparisons per family	3
	Veh	NTG	NTG+DD04107			Veh	NTG	NTG+DD04107		ANOVA summary							Alpha	0.05
1	2632.59	2281.12	2869.15		Number of values	26	26	26		F	21.02
2	2869.11	2365.17	2881.78							P value	< 0,0001						Bonferroni's multiple comparisons test	Mean Diff,	95% CI of diff,	Significant?	Summary	Adjusted P Value
3	3162.8	2373.27	3011.79		Minimum	2633	2281	2714		P value summary	****
4	3211.46	2384.1	2713.96		25% Percentile	3615	2465	3005		Are differences among means statistically significant? (P < 0.05)	Yes						Veh vs. NTG	1424	849,0 to 2000	Yes	****	< 0,0001
5	3395.5	2439.91	2808.53		Median	3937	2861	3515		R square	0.3592						Veh vs. PAR	244.5	-330,9 to 819,8	No	ns	> 0,9999
6	3549.84	2472.96	3132.68		75% Percentile	5056	3141	4435									NTG vs. PAR	-1180	-1755 to -604,5	Yes	****	< 0,0001
7	3636.79	2535.8	3198.2		Maximum	6490	3923	6092		Brown-Forsythe test
8	3721.63	2574.07	3299.4							F (DFn, DFd)	4,859 (2, 75)
9	3750.37	2627.89	3353.31		Mean	4304	2879	3838		P value	0.0104						Test details	Mean 1	Mean 2	Mean Diff,	SE of diff,	n1	n2	t	DF
10	3790.39	2738.49	3492.71		Std. Deviation	1020	426.8	1048		P value summary	*
11	3823.87	4927.65	3644.8		Std. Error of Mean	200.1	83.7	205.6		Significantly different standard deviations? (P < 0.05)	Yes						Veh vs. NTG	4304	2879	1424	234.9	26	26	6.063	75
12	3900.56	2888.82	3655.95														Veh vs. PAR	4304	4059	244.5	234.9	26	26	1.041	75
13	3933.62	2943.48	3664.22		Lower 95% CI of mean	3892	2707	3415		Bartlett's test							NTG vs. PAR	2879	4059	-1180	234.9	26	26	5.022	75
14	3940.75	5286.52	3819.89		Upper 95% CI of mean	4716	3052	4262		Bartlett's statistic (corrected)	18.18
15	4172.99	3030.7	3269.59							P value	0.0001
16	4419.58	3052.33	4034.03		K2	1.551	1.42	4.68		P value summary	***
17	4690.64	3076.98	4190.68		P value	0.4604	0.4916	0.0963		Significantly different standard deviations? (P < 0.05)	Yes
18	4786.43	3085.5	3536.89		Passed normality test (alpha=0.05)?	Yes	Yes	Yes
19	4915.77	3089.57	5858.06		P value summary	ns	ns	ns		ANOVA table	SS	DF	MS	F (DFn, DFd)	P value
20	4981.05	3922.9	5168.33							Treatment (between columns)	30170000	2	15080000	F (2, 75) = 21,02	P < 0,0001
21	5280.9	3293.62	5213.32		Sum	111900	74866	99795		Residual (within columns)	53820000	75	717612
22	5328.26	3312.04	2985.05							Total	83990000	77
23	5548.9	3357.66	5475.28
24	5842.06	3452.64	5603.92							Data summary
25	6124.28	3500.89	2822.23							Number of treatments (columns)	3
26	6490.31	4648.33	6091.52							Number of values (total)	78
Mean	4303.86	3140.86	3838.28
Std. Deviation	1020.14	792.257	1048.17
Std. Error of Mean	200.066	155.374	205.562

## Sheet: Fig.3A
	Fig.3A
	Male														Female
	Acute						Chronic								Acute						Chronic
	Left Paw						Left Paw								Left Paw						Left Paw
	Treatment	Genotype	Mouse	0	8		Treatment	Genotype	Mouse	0	8	14	20		Treatment	Genotype	Mouse	0	8		Treatment	Genotype	Mouse	0	8	14	20
	NTG	WT	10	1.086	0.334		NTG	WT	10	1.513	0.579	1.218	1.392		NTG	WT	13	0.966	1.137		NTG	WT	13	1.513	1.137	0.669	1.241
	NTG	WT	11	0.709	0.891		NTG	WT	11	1.392	1.007	0.512	1.513		NTG	WT	14	0.579	0.579		NTG	WT	14	0.933	0.709	0.997	0.864
	NTG	WT	12	0.891	0.82		NTG	WT	12	0.997	1.218	1.137	1.502		NTG	WT	15	0.891	0.966		NTG	WT	15	1.086	1.392	1.392	1.137
	NTG	WT	13	0.782	0.966		NTG	WT	13	0.997	1.513	0.997	0.997		NTG	WT	11	1.137	1.086		NTG	WT	11	1.513	1.392	1.086	0.997
	NTG	WT	14	0.709	0.701		NTG	WT	14	1.392	0.625	1.137	1.513		NTG	WT	12	0.82	0.701		NTG	WT	12	1.513	0.966	1.218	0.891
	NTG	TRPM8KO	1	0.825	0.966		NTG	TRPM8KO	1	1.513	0.701	0.46	0.701		NTG	TRPM8KO	4	1.392	0.864		NTG	TRPM8KO	4	1.218	1.086	0.933	0.701
	NTG	TRPM8KO	2	1.086	0.669		NTG	TRPM8KO	2	1.392	0.82	0.997	0.891		NTG	TRPM8KO	5	1.218	0.625		NTG	TRPM8KO	5	1.513	0.674	1.241	1.218
	NTG	TRPM8KO	3	0.966	0.891		NTG	TRPM8KO	3	1.218	0.997	0.669	0.674		NTG	TRPM8KO	1	0.966	1.086		NTG	TRPM8KO	1	1.392	0.82	0.825	1.502
	NTG	TRPM8KO	4	0.701	0.579		NTG	TRPM8KO	4	1.241	0.966	1.241	0.82		NTG	TRPM8KO	2	0.891	1.137		NTG	TRPM8KO	2	1.392	0.933	0.933	0.512
	NTG	TRPM8KO	5	0.82	0.933		NTG	TRPM8KO	5	1.502	0.997	1.086	1.007		NTG	TRPM8KO	3	0.891	0.731		NTG	TRPM8KO	3	1.241	0.864	0.825	0.674
	Right Paw						Right Paw								Right Paw						Right Paw
	Treatment	Genotype	Mouse	0	8		Treatment	Genotype	Mouse	0	8	14	20		Treatment	Genotype	Mouse	0	8		Treatment	Genotype	Mouse	0	8	14	20
	NTG	WT	10	0.709	0.479		NTG	WT	10	1.513	0.997	0.512	1.392		NTG	WT	13	0.966	0.625		NTG	WT	13	1.502	0.966	0.674	0.587
	NTG	WT	11	0.579	1.218		NTG	WT	11	1.392	0.669	0.625	1.241		NTG	WT	14	0.864	0.891		NTG	WT	14	1.392	0.701	0.891	0.674
	NTG	WT	12	1.137	1.086		NTG	WT	12	1.392	0.701	0.782	1.502		NTG	WT	15	1.137	0.669		NTG	WT	15	1.392	0.864	0.82	0.587
	NTG	WT	13	0.669	0.825		NTG	WT	13	1.086	0.579	0.674	0.966		NTG	WT	11	0.579	0.891		NTG	WT	11	1.241	0.669	1.086	1.086
	NTG	WT	14	0.891	0.579		NTG	WT	14	1.392	0.966	0.176	0.731		NTG	WT	12	0.782	0.933		NTG	WT	12	1.513	1.218	0.864	1.086
	NTG	TRPM8KO	1	1.218	0.42		NTG	TRPM8KO	1	1.392	0.825	0.223	0.891		NTG	TRPM8KO	4	0.864	0.997		NTG	TRPM8KO	4	1.513	0.864	0.825	0.701
	NTG	TRPM8KO	2	0.512	0.549		NTG	TRPM8KO	2	0.891	0.82	0.479	0.891		NTG	TRPM8KO	5	1.137	1.086		NTG	TRPM8KO	5	1.502	1.241	0.966	0.579
	NTG	TRPM8KO	3	0.272	0.709		NTG	TRPM8KO	3	1.086	0.512	1.241	0.891		NTG	TRPM8KO	1	0.825	1.086		NTG	TRPM8KO	1	1.513	1.137	0.825	0.891
	NTG	TRPM8KO	4	1.241	0.966		NTG	TRPM8KO	4	1.241	0.42	0.674	0.966		NTG	TRPM8KO	2	0.782	1.137		NTG	TRPM8KO	2	1.513	0.433	0.966	0.891
	NTG	TRPM8KO	5	1.086	0.669		NTG	TRPM8KO	5	1.241	0.701	1.086	0.966		NTG	TRPM8KO	3	0.782	0.731		NTG	TRPM8KO	3	1.241	0.512	1.218	0.82
	Average						Average								Average						Average
	Treatment	Genotype	Mouse	0	8		Treatment	Genotype	Mouse	0	8	14	20		Treatment	Genotype	Mouse	0	8		Treatment	Genotype	Mouse	0	8	14	20
	NTG	WT	10	0.8975	0.4065		NTG	WT	10	1.513	0.788	0.865	1.392		NTG	WT	13	0.966	0.881		NTG	WT	13	1.5075	1.0515	0.6715	0.914
	NTG	WT	11	0.644	1.0545		NTG	WT	11	1.392	0.838	0.5685	1.377		NTG	WT	14	0.7215	0.735		NTG	WT	14	1.1625	0.705	0.944	0.769
	NTG	WT	12	1.014	0.953		NTG	WT	12	1.1945	0.9595	0.9595	1.502		NTG	WT	15	1.014	0.8175		NTG	WT	15	1.239	1.128	1.106	0.862
	NTG	WT	13	0.7255	0.8955		NTG	WT	13	1.0415	1.046	0.8355	0.9815		NTG	WT	11	0.858	0.9885		NTG	WT	11	1.377	1.0305	1.086	1.0415
	NTG	WT	14	0.8	0.64		NTG	WT	14	1.392	0.7955	0.6565	1.122		NTG	WT	12	0.801	0.817		NTG	WT	12	1.513	1.092	1.041	0.9885
			Avg	0.8162	0.7899				Avg	1.3066	0.8854	0.777	1.2749				Avg	0.8721	0.8478				Avg	1.3598	1.0014	0.9697	0.915
			SD	0.144807	0.263264				SD	0.187104	0.113025	0.160051	0.215159				SD	0.119255	0.094193				SD	0.157402	0.169887	0.178024	0.106689
			N	5	5				N	5	5	5	5				N	5	5				N	5	5	5	5
			SEM	0.0647597	0.117735				SEM	0.0836755	0.0505464	0.0715769	0.0962219				SEM	0.0533325	0.0421244				SEM	0.0703922	0.0759756	0.0796149	0.0477129
	Average						Average								Average						Average
	Treatment	Genotype	Mouse	0	8		Treatment	Genotype	Mouse	0	8	14	20		Treatment	Genotype	Mouse	0	8		Treatment	Genotype	Mouse	0	8	14	20
	NTG	TRPM8KO	1	1.0215	0.693		NTG	TRPM8KO	1	1.4525	0.763	0.3415	0.796		NTG	TRPM8KO	4	1.128	0.9305		NTG	TRPM8KO	4	1.3655	0.975	0.879	0.701
	NTG	TRPM8KO	2	0.799	0.609		NTG	TRPM8KO	2	1.1415	0.82	0.738	0.891		NTG	TRPM8KO	5	1.1775	0.8555		NTG	TRPM8KO	5	1.5075	0.9575	1.1035	0.8985
	NTG	TRPM8KO	3	0.619	0.8		NTG	TRPM8KO	3	1.152	0.7545	0.955	0.7825		NTG	TRPM8KO	1	0.8955	1.086		NTG	TRPM8KO	1	1.4525	0.9785	0.825	1.1965
	NTG	TRPM8KO	4	0.971	0.7725		NTG	TRPM8KO	4	1.241	0.693	0.9575	0.893		NTG	TRPM8KO	2	0.8365	1.137		NTG	TRPM8KO	2	1.4525	0.683	0.9495	0.7015
	NTG	TRPM8KO	5	0.953	0.801		NTG	TRPM8KO	5	1.3715	0.849	1.086	0.9865		NTG	TRPM8KO	3	0.8365	0.731		NTG	TRPM8KO	3	1.241	0.688	1.0215	0.747
			Avg	0.8727	0.7351				Avg	1.2717	0.7759	0.8156	0.8698				Avg	0.9748	0.948				Avg	1.4038	0.8564	0.9557	0.8489
			SD	0.164353	0.0831072				SD	0.136813	0.0607972	0.293034	0.083178				SD	0.165151	0.16637				SD	0.104245	0.156222	0.110881	0.210518
			N	5	5				N	5	5	5	5				N	5	5				N	5	5	5	5
			SEM	0.073501	0.0371667				SEM	0.0611847	0.0271893	0.131049	0.0371983				SEM	0.0738579	0.0744031				SEM	0.0466196	0.0698648	0.0495874	0.0941463

[truncated: 30 more sheets: Fig.3B, Fig.3C, Fig.3D, Fig.3E, Fig.3F, Fig.3G, Fig.3H, Fig.4A, Fig.4B, Fig.4C, Fig.4D, Fig.4E, Fig.4F, Fig.5A, Fig.5B, Fig.5C, Fig.5D, Fig.5E, Fig.5F, Suppl.Fig.1 …]
